# Supplementary material for: PreImplantation Factor in endometriosis: A potential role in inducing immune privilege for ectopic endometrium
Source: PLoS One. 2017 Sep 13;12(9):e0184399. doi: 10.1371/journal.pone.0184399 (PMC5597204; doi:10.1371/journal.pone.0184399)
Supplement: S2 Table — (XLSX) [file pone.0184399.s002.xlsx]

## Sheet: top_table.txt
PROBEID	ENTREZID	SYMBOL	GENENAME	logFC	AveExpr	t	P.Value	adj.P.Val	B	sequence
388910_at	388910	LINC00207	long intergenic non-protein coding RNA 207	0.34288	5.63975	10.8741	1.94067e-05	0.102728	3.00167	NA
1394_at	1394	CRHR1	corticotropin releasing hormone receptor 1	0.34466	7.86915	10.707	2.13809e-05	0.102728	2.93611	NA
117579_at	117579	RLN3	relaxin 3	0.345733	7.23725	10.4835	2.43907e-05	0.102728	2.84575	NA
445582_at	445582	POTEE	POTE ankyrin domain family, member E	0.371347	3.38871	10.1321	3.01585e-05	0.102728	2.69715	NA
100302286_at	100302286	MIR1267	microRNA 1267	-0.420643	4.64495	-9.92226	3.43423e-05	0.102728	2.60443	NA
256223_at	256223	CDRT15L2	CMT1A duplicated region transcript 15-like 2	0.365757	5.83019	9.75181	3.8234e-05	0.102728	2.5268	NA
28731_at	28731	TRAJ24	T cell receptor alpha joining 24	0.325783	6.69289	9.7134	3.91792e-05	0.102728	2.50901	NA
406998_at	406998	MIR216A	microRNA 216a	0.329214	3.31916	9.50121	4.49073e-05	0.102728	2.40878	NA
8987_at	8987	STBD1	starch binding domain 1	0.307808	6.66552	9.16283	5.61413e-05	0.102728	2.24171	NA
100996609_at	100996609	LINC01436	long intergenic non-protein coding RNA 1436	0.326848	4.3691	9.07812	5.94352e-05	0.102728	2.19844	NA
100500858_at	100500858	MIR3622A	microRNA 3622a	0.279043	7.70611	8.98747	6.32075e-05	0.102728	2.15147	NA
130612_at	130612	TMEM198	transmembrane protein 198	0.264717	6.58489	8.94115	6.52399e-05	0.102728	2.1272	NA
80054_at	80054	CEBPA-AS1	CEBPA antisense RNA 1 (head to head)	0.271633	6.5082	8.86588	6.8704e-05	0.102728	2.08737	NA
554236_at	554236	DPY19L2P1	DPY19L2 pseudogene 1	0.295714	3.16582	8.81122	7.13515e-05	0.102728	2.05814	NA
84701_at	84701	COX4I2	cytochrome c oxidase subunit IV isoform 2 (lung)	0.310076	6.24182	8.68836	7.77378e-05	0.102728	1.99149	NA
90586_at	90586	AOC4P	amine oxidase, copper containing 4, pseudogene	0.264378	4.65434	8.57257	8.43604e-05	0.102728	1.92743	NA
100616122_at	100616122	MIR4523	microRNA 4523	0.273139	7.88453	8.57121	8.44419e-05	0.102728	1.92667	NA
400654_at	400654	LINC01538	long intergenic non-protein coding RNA 1538	0.374306	3.02185	8.41515	9.4422e-05	0.102728	1.83836	NA
393046_at	393046	OR2A5	olfactory receptor, family 2, subfamily A, member 5	0.319875	4.36346	8.30846	0.000102019	0.102728	1.77667	NA
284837_at	284837	AATBC	apoptosis associated transcript in bladder cancer	0.278313	6.43718	8.29312	0.000103168	0.102728	1.76771	NA
406920_at	406920	MIR130B	microRNA 130b	0.344229	4.25254	8.28355	0.000103892	0.102728	1.76211	NA
646201_at	646201	BASP1P1	brain abundant, membrane attached signal protein 1 pseudogene 1	0.34893	6.25823	8.27739	0.000104361	0.102728	1.7585	NA
100616465_at	100616465	MIR4656	microRNA 4656	0.360609	7.84307	8.25133	0.000106372	0.102728	1.74319	NA
100302218_at	100302218	MIR1285-1	microRNA 1285-1	0.32893	6.86685	8.22315	0.000108598	0.102728	1.72655	NA
134391_at	134391	GPR151	G protein-coupled receptor 151	0.349776	4.1626	8.14377	0.000115157	0.102728	1.67928	NA
10661_at	10661	KLF1	Kruppel-like factor 1 (erythroid)	0.301476	6.97638	8.10982	0.000118098	0.102728	1.65888	NA
101928470_at	101928470	TMEM246-AS1	TMEM246 antisense RNA 1	0.286892	4.53657	7.9822	0.00012995	0.102728	1.58113	NA
102723701_at	NA	NA	NA	0.346012	7.02358	7.9191	0.000136306	0.102728	1.54207	NA
104355141_at	NA	NA	NA	0.338573	6.1212	7.76436	0.00015345	0.102728	1.44454	NA
3902_at	3902	LAG3	lymphocyte-activation gene 3	0.334957	5.51202	7.729	0.000157704	0.102728	1.4219	NA
11076_at	11076	TPPP	tubulin polymerization promoting protein	0.266145	6.13661	7.69178	0.000162327	0.102728	1.39792	NA
100129027_at	100129027	LOC100129027	uncharacterized LOC100129027	0.466583	5.83025	7.6486	0.000167885	0.102728	1.36991	NA
389458_at	389458	RBAKDN	RBAK downstream neighbor (non-protein coding)	0.316985	8.87157	7.57982	0.000177191	0.102728	1.32489	NA
100422983_at	100422983	MIR4314	microRNA 4314	0.349413	5.67514	7.53969	0.000182893	0.102728	1.29837	NA
692089_at	692089	SNORD19	small nucleolar RNA, C/D box 19	-0.514072	3.18896	-7.53956	0.000182911	0.102728	1.29828	NA
724027_at	724027	MIR657	microRNA 657	0.33005	7.46902	7.51671	0.000186251	0.102728	1.28311	NA
28804_at	28804	IGLV3-9	immunoglobulin lambda variable 3-9 (gene/pseudogene)	0.425057	6.31948	7.42538	0.000200309	0.102728	1.22186	NA
100616213_at	100616213	MIR4437	microRNA 4437	0.402885	6.41152	7.40546	0.000203532	0.102728	1.20838	NA
185_at	185	AGTR1	angiotensin II receptor, type 1	0.304876	3.33421	7.38985	0.000206099	0.102728	1.19778	NA
101928837_at	101928837	LOC101928837	uncharacterized LOC101928837	0.404676	5.52507	7.38816	0.000206381	0.102728	1.19663	NA
414196_at	414196	CELF2-AS1	CELF2 antisense RNA 1	0.271581	5.34432	7.38162	0.000207469	0.102728	1.19218	NA
136227_at	136227	COL26A1	collagen, type XXVI, alpha 1	0.23121	6.88267	7.38102	0.000207568	0.102728	1.19178	NA
6441_at	6441	SFTPD	surfactant protein D	0.262014	6.27745	7.38078	0.000207609	0.102728	1.19161	NA
347148_at	347148	QRFP	pyroglutamylated RFamide peptide	0.265983	7.10531	7.33049	0.000216206	0.102728	1.15722	NA
NA	NA	NA	NA	0.810548	2.3325	6.45168	0.000218466	0.102728	0.512677	NA
81027_at	81027	TUBB1	tubulin, beta 1 class VI	0.222931	4.49152	7.26873	0.000227324	0.102728	1.11459	NA
80201_at	80201	HKDC1	hexokinase domain containing 1	0.218815	5.06915	7.23448	0.000233767	0.102728	1.09077	NA
399888_at	399888	FAM180B	family with sequence similarity 180, member B	0.331673	6.34022	7.22751	0.000235104	0.102728	1.0859	NA
79861_at	79861	TUBAL3	tubulin, alpha-like 3	0.330437	4.63385	7.20508	0.000239465	0.102728	1.0702	NA
100874094_at	NA	NA	NA	-0.365529	2.70468	-7.20226	0.000240021	0.102728	1.06822	NA
7237_at	7237	TRT-TGT3-1	transfer RNA-Thr (TGT) 3-1	0.432966	3.38804	7.19202	0.000242047	0.102728	1.06103	NA
28900_at	28900	IGKV1D-17	immunoglobulin kappa variable 1D-17	0.262398	5.14252	7.15485	0.00024957	0.102728	1.03482	NA
100616362_at	100616362	MIR4533	microRNA 4533	0.323124	7.82449	7.14977	0.000250618	0.102728	1.03123	NA
641648_at	641648	SNORD87	small nucleolar RNA, C/D box 87	-0.336953	10.8276	-7.12193	0.000256455	0.102728	1.01147	NA
693135_at	693135	MIR551A	microRNA 551a	0.422928	4.46593	7.10904	0.000259208	0.102728	1.0023	NA
644809_at	644809	C15orf56	chromosome 15 open reading frame 56	0.269732	5.96235	7.10555	0.00025996	0.102728	0.999808	NA
4102_at	4102	MAGEA3	melanoma antigen family A3	0.32452	6.22636	7.08753	0.00026388	0.102728	0.986937	NA
389692_at	389692	MAFA	v-maf avian musculoaponeurotic fibrosarcoma oncogene homolog A	0.259435	6.19965	7.04989	0.000272285	0.102728	0.959926	NA
1302_at	1302	COL11A2	collagen, type XI, alpha 2	0.225929	6.74186	7.04299	0.000273859	0.102728	0.954955	NA
692214_at	692214	SNORD111	small nucleolar RNA, C/D box 111	-0.406157	6.38093	-7.00572	0.000282539	0.102728	0.928008	NA
245935_at	245935	DEFB122	defensin, beta 122 (pseudogene)	0.357903	3.62263	6.95296	0.000295365	0.102728	0.889573	NA
164684_at	164684	WBP2NL	WBP2 N-terminal like	0.26499	3.72236	6.9129	0.000305547	0.102728	0.860157	NA
100616157_at	100616157	MIR4772	microRNA 4772	0.659178	2.87468	6.91043	0.000306188	0.102728	0.858339	NA
388407_at	388407	C17orf82	chromosome 17 open reading frame 82	0.243894	6.598	6.90521	0.000307547	0.102728	0.854488	NA
145741_at	145741	C2CD4A	C2 calcium-dependent domain containing 4A	0.368617	5.47155	6.89377	0.000310551	0.102728	0.846036	NA
7146_at	7146	TNXA	tenascin XA (pseudogene)	0.218031	8.62559	6.8433	0.000324198	0.102728	0.808575	NA
100422971_at	100422971	MIR4312	microRNA 4312	0.288673	5.40049	6.8414	0.000324725	0.102728	0.807158	NA
100190940_at	100190940	LOC100190940	uncharacterized LOC100190940	0.329549	5.37944	6.81495	0.000332165	0.102728	0.787384	NA
645027_at	645027	EVPLL	envoplakin-like	0.298006	6.3491	6.80609	0.000334699	0.102728	0.780742	NA
NA	NA	NA	NA	-0.707776	0.930574	-6.03805	0.00033923	0.102728	0.219308	NA
100616480_at	100616480	MIR4479	microRNA 4479	0.24642	7.8426	6.74804	0.000351858	0.102728	0.736976	NA
10824_at	NA	NA	NA	-0.254442	2.92726	-6.73376	0.000356229	0.102728	0.726148	NA
94027_at	94027	CGB7	chorionic gonadotropin, beta polypeptide 7	0.363566	5.78408	6.72133	0.000360085	0.102728	0.716696	NA
100500835_at	100500835	MIR3907	microRNA 3907	0.202614	8.15634	6.68817	0.000370606	0.102728	0.691387	NA
100302267_at	100302267	MIR2054	microRNA 2054	-0.362943	1.89401	-6.68605	0.00037129	0.102728	0.689766	NA
91828_at	91828	EXOC3L4	exocyst complex component 3-like 4	0.195998	6.33746	6.68592	0.000371334	0.102728	0.68966	NA
146562_at	146562	C16orf71	chromosome 16 open reading frame 71	0.20897	6.1243	6.68172	0.000372693	0.102728	0.686447	NA
388830_at	388830	LINC00316	long intergenic non-protein coding RNA 316	0.409303	5.41641	6.66476	0.000378243	0.102728	0.673434	NA
647286_at	647286	RD3L	retinal degeneration 3-like	0.323496	3.25535	6.65851	0.000380313	0.102728	0.668628	NA
100287898_at	100287898	TTC34	tetratricopeptide repeat domain 34	0.252422	6.36358	6.63701	0.000387529	0.102728	0.652059	NA
65982_at	65982	ZSCAN18	zinc finger and SCAN domain containing 18	0.274507	5.93598	6.63301	0.00038889	0.102728	0.648966	NA
100996455_at	100996455	LOC100996455	uncharacterized LOC100996455	0.264657	5.60196	6.63054	0.000389731	0.102728	0.647059	NA
101928766_at	101928766	LOC101928766	uncharacterized LOC101928766	0.29054	5.30482	6.61882	0.000393755	0.102728	0.637993	NA
100996679_at	100996679	LOC100996679	uncharacterized LOC100996679	0.237913	4.62736	6.60752	0.00039768	0.102728	0.629235	NA
23548_at	23548	TTC33	tetratricopeptide repeat domain 33	-0.258554	5.94534	-6.6041	0.000398879	0.102728	0.626575	NA
100128998_at	100128998	C20orf181	chromosome 20 open reading frame 181	0.260772	7.54791	6.60172	0.000399713	0.102728	0.624729	NA
105378146_at	NA	NA	NA	0.471994	3.15486	6.59428	0.000402335	0.102728	0.618951	NA
100422929_at	100422929	MIR4261	microRNA 4261	0.309864	4.22153	6.59372	0.000402536	0.102728	0.61851	NA
131544_at	131544	CRYBG3	beta-gamma crystallin domain containing 3	-0.192302	6.89012	-6.58856	0.000404367	0.102728	0.614495	NA
250_at	250	ALPP	alkaline phosphatase, placental	0.333193	5.79077	6.58387	0.00040604	0.102728	0.610845	NA
345630_at	345630	FBLL1	fibrillarin-like 1	0.297283	6.55602	6.57771	0.000408248	0.102728	0.606047	NA
3059_at	3059	HCLS1	hematopoietic cell-specific Lyn substrate 1	0.191532	4.6955	6.53187	0.000425129	0.102728	0.570154	NA
1549_at	1549	CYP2A7	cytochrome P450, family 2, subfamily A, polypeptide 7	0.270893	5.31647	6.53087	0.000425505	0.102728	0.56937	NA
101927586_at	101927586	LINC01271	long intergenic non-protein coding RNA 1271	0.223216	5.40227	6.51965	0.000429762	0.102728	0.560537	NA
26257_at	26257	NKX2-8	NK2 homeobox 8	0.23728	6.49669	6.50942	0.000433683	0.102728	0.552476	NA
401081_at	401081	FLJ22763	uncharacterized LOC401081	0.408065	2.49711	6.50702	0.000434608	0.102728	0.550583	NA
84966_at	84966	IGSF21	immunoglobin superfamily, member 21	0.308966	6.38716	6.50422	0.00043569	0.102728	0.548375	NA
259307_at	259307	IL4I1	interleukin 4 induced 1	0.267495	5.30351	6.49511	0.000439237	0.102728	0.541171	NA
10141_at	10141	LINC01587	long intergenic non-protein coding RNA 1587	0.231815	4.32605	6.48762	0.000442176	0.102728	0.535245	NA
28520_at	28520	TRDJ3	T cell receptor delta joining 3	0.544334	6.35382	6.47397	0.000447589	0.102728	0.524425	NA
101928033_at	101928033	CTD-2270F17.1	uncharacterized LOC101928033	0.264693	3.4256	6.46591	0.000450821	0.102728	0.518022	NA
388849_at	388849	CCDC188	coiled-coil domain containing 188	0.288829	6.73063	6.46113	0.000452751	0.102728	0.51422	NA
100131816_at	100131816	UBE2DNL	ubiquitin-conjugating enzyme E2D N-terminal like (pseudogene)	0.221752	5.88393	6.45203	0.000456448	0.102728	0.506979	NA
56729_at	56729	RETN	resistin	0.264495	6.54453	6.45183	0.000456532	0.102728	0.506816	NA
101927832_at	101927832	PAQR9-AS1	PAQR9 antisense RNA 1	0.248159	4.19383	6.44484	0.000459395	0.102728	0.501246	NA
56475_at	56475	RPRM	reprimo, TP53 dependent G2 arrest mediator candidate	0.277104	7.7511	6.44025	0.000461288	0.102728	0.497581	NA
27190_at	27190	IL17B	interleukin 17B	0.269775	5.34127	6.42921	0.000465875	0.102728	0.488763	NA
353376_at	353376	TICAM2	toll-like receptor adaptor molecule 2	0.263295	7.43098	6.42685	0.000466863	0.102728	0.486874	NA
4741_at	4741	NEFM	neurofilament, medium polypeptide	0.215877	5.32661	6.41166	0.000473273	0.102728	0.474707	NA
55561_at	55561	CDC42BPG	CDC42 binding protein kinase gamma (DMPK-like)	0.228832	6.50325	6.40961	0.000474149	0.102728	0.473057	NA
3007_at	3007	HIST1H1D	histone cluster 1, H1d	-0.227129	7.74517	-6.40448	0.000476339	0.102728	0.468943	NA
388963_at	388963	C2orf81	chromosome 2 open reading frame 81	0.210502	6.41106	6.39549	0.000480211	0.102728	0.461713	NA
57205_at	57205	ATP10D	ATPase, class V, type 10D	-0.192325	7.36046	-6.35525	0.000497975	0.102728	0.429235	NA
389376_at	389376	SFTA2	surfactant associated 2	0.283438	4.94627	6.3356	0.000506918	0.102728	0.413296	NA
400550_at	400550	FENDRR	FOXF1 adjacent non-coding developmental regulatory RNA	0.198158	3.59791	6.3075	0.000520028	0.102728	0.390402	NA
28592_at	28592	TRBV7-6	T cell receptor beta variable 7-6	0.234521	4.32365	6.30323	0.000522053	0.102728	0.386915	NA
5619_at	5619	PRM1	protamine 1	0.264833	4.65817	6.30265	0.000522329	0.102728	0.386441	NA
7704_at	7704	ZBTB16	zinc finger and BTB domain containing 16	0.238049	6.08881	6.29939	0.00052388	0.102728	0.38378	NA
440518_at	440518	GOLGA2P9	golgin A2 pseudogene 9	0.244444	5.87373	6.28897	0.000528879	0.102728	0.375253	NA
1299_at	1299	COL9A3	collagen, type IX, alpha 3	0.218335	7.15706	6.28619	0.000530224	0.102728	0.372972	NA
83878_at	83878	USHBP1	Usher syndrome 1C binding protein 1	0.209183	5.87162	6.28404	0.000531266	0.102728	0.371208	NA
64940_at	64940	STAG3L4	stromal antigen 3-like 4 (pseudogene)	-0.272344	6.93657	-6.28066	0.000532904	0.102728	0.368444	NA
100126308_at	100126308	MIR541	microRNA 541	0.268949	6.3512	6.26872	0.000538749	0.102728	0.358639	NA
23630_at	23630	KCNE5	potassium channel, voltage gated subfamily E regulatory beta subunit 5	0.221876	5.40839	6.2616	0.00054227	0.102728	0.352781	NA
647589_at	647589	ANHX	anomalous homeobox	0.330655	6.12692	6.23978	0.000553219	0.102728	0.334796	NA
140893_at	140893	RBBP8NL	RBBP8 N-terminal like	0.269953	6.53248	6.23434	0.00055599	0.102728	0.330297	NA
105377805_at	NA	NA	NA	0.373537	4.96035	6.23048	0.000557965	0.102728	0.327102	NA
728763_at	728763	CROCC2	ciliary rootlet coiled-coil, rootletin family member 2	0.211769	6.7865	6.22693	0.000559787	0.102728	0.324166	NA
392617_at	392617	ELFN1	extracellular leucine-rich repeat and fibronectin type III domain containing 1	0.240685	6.22986	6.22232	0.000562163	0.102728	0.32035	NA
7940_at	7940	LST1	leukocyte specific transcript 1	0.216224	5.71026	6.21917	0.000563796	0.102728	0.317736	NA
442582_at	442582	STAG3L2	stromal antigen 3-like 2 (pseudogene)	-0.230636	9.00944	-6.21198	0.000567535	0.102728	0.311778	NA
100505635_at	100505635	LOC100505635	uncharacterized LOC100505635	0.280418	5.25134	6.20832	0.00056945	0.102728	0.308741	NA
9244_at	9244	CRLF1	cytokine receptor-like factor 1	0.206505	6.02473	6.19893	0.000574398	0.102728	0.300938	NA
26232_at	26232	FBXO2	F-box protein 2	0.201724	6.91726	6.18847	0.00057997	0.102728	0.292227	NA
NA	NA	NA	NA	0.65356	7.39535	5.54625	0.000588502	0.102728	-0.16461	NA
202134_at	202134	FAM153B	family with sequence similarity 153, member B	0.35762	8.76273	6.17238	0.000588657	0.102728	0.278802	NA
164633_at	164633	CABP7	calcium binding protein 7	0.217889	5.92714	6.16626	0.000591996	0.102728	0.273692	NA
356_at	356	FASLG	Fas ligand (TNF superfamily, member 6)	0.271783	3.01614	6.1601	0.000595387	0.102728	0.268531	NA
5584_at	5584	PRKCI	protein kinase C, iota	-0.201072	8.51037	-6.14104	0.000606002	0.102728	0.25255	NA
26804_at	26804	SNORD45B	small nucleolar RNA, C/D box 45B	-0.350571	8.95586	-6.12022	0.000617845	0.102728	0.235031	NA
100616421_at	100616421	MIR4689	microRNA 4689	0.224582	8.32573	6.12	0.000617971	0.102728	0.234846	NA
100873990_at	NA	NA	NA	0.325469	7.13644	6.11343	0.000621765	0.102728	0.229303	NA
7134_at	7134	TNNC1	troponin C type 1 (slow)	0.261162	5.84306	6.10651	0.000625785	0.102728	0.223463	NA
400793_at	400793	C1orf226	chromosome 1 open reading frame 226	0.258772	4.75482	6.10545	0.000626404	0.102728	0.222567	NA
1594_at	1594	CYP27B1	cytochrome P450, family 27, subfamily B, polypeptide 1	0.202343	4.99394	6.10499	0.000626673	0.102728	0.222178	NA
78998_at	78998	RHPN1-AS1	RHPN1 antisense RNA 1 (head to head)	0.23136	6.39184	6.09807	0.000630728	0.102728	0.216331	NA
27023_at	27023	FOXB1	forkhead box B1	0.271377	6.56366	6.09141	0.000634662	0.102728	0.210693	NA
859_at	859	CAV3	caveolin 3	0.335705	5.54389	6.08872	0.000636261	0.102728	0.208411	NA
105369311_at	NA	NA	NA	0.261535	4.77826	6.06998	0.000647514	0.102728	0.192503	NA
765_at	765	CA6	carbonic anhydrase VI	0.214188	4.8904	6.06937	0.000647882	0.102728	0.191986	NA
1339_at	1339	COX6A2	cytochrome c oxidase subunit VIa polypeptide 2	0.270823	6.67256	6.06292	0.000651809	0.102728	0.1865	NA
100862728_at	100862728	UPK1A-AS1	UPK1A antisense RNA 1	0.344415	4.72849	6.06108	0.000652934	0.102728	0.184934	NA
338328_at	338328	GPIHBP1	glycosylphosphatidylinositol anchored high density lipoprotein binding protein 1	0.253129	6.25754	6.05159	0.000658772	0.102728	0.176847	NA
3933_at	3933	LCN1	lipocalin 1	0.339281	6.82324	6.05007	0.000659713	0.102728	0.17555	NA
285463_at	NA	NA	NA	0.233029	6.17668	6.04655	0.000661899	0.102728	0.172544	NA
57716_at	57716	PRX	periaxin	0.223595	6.59351	6.04411	0.000663415	0.102728	0.170463	NA
255520_at	255520	ELMOD2	ELMO/CED-12 domain containing 2	-0.190536	6.66485	-6.0433	0.000663918	0.102728	0.169774	NA
8335_at	8335	HIST1H2AB	histone cluster 1, H2ab	-0.259234	7.78539	-6.04316	0.000664007	0.102728	0.169653	NA
375318_at	375318	AQP12A	aquaporin 12A	0.250426	7.37332	6.04144	0.000665082	0.102728	0.168182	NA
100507437_at	100507437	LOC100507437	uncharacterized LOC100507437	0.240045	6.90558	6.0303	0.000672086	0.102728	0.158656	NA
5626_at	5626	PROP1	PROP paired-like homeobox 1	0.429923	5.38271	6.02192	0.00067741	0.102728	0.151477	NA
55079_at	55079	FEZF2	FEZ family zinc finger 2	0.248144	5.78736	6.01564	0.000681429	0.102728	0.146094	NA
26531_at	26531	OR11A1	olfactory receptor, family 11, subfamily A, member 1	-0.231638	3.59298	-5.99541	0.000694562	0.102728	0.12871	NA
400957_at	400957	LINC01185	long intergenic non-protein coding RNA 1185	0.256455	5.80585	5.97929	0.000705234	0.102728	0.114811	NA
391257_at	391257	SUMO1P1	SUMO1 pseudogene 1	0.193921	4.78836	5.97421	0.000708633	0.102728	0.110426	NA
114822_at	114822	RHPN1	rhophilin, Rho GTPase binding protein 1	0.201714	6.75275	5.97084	0.000710902	0.102728	0.10751	NA
100873942_at	100873942	PHEX-AS1	PHEX antisense RNA 1	0.43679	3.34243	5.96943	0.000711853	0.102728	0.106291	NA
343990_at	343990	KIAA1211L	KIAA1211-like	0.217444	5.82373	5.96125	0.0007174	0.102728	0.099209	NA
100422963_at	100422963	MIR4290	microRNA 4290	0.284113	5.41326	5.95869	0.000719141	0.102728	0.0969967	NA
150142_at	150142	ZNF295-AS1	ZNF295 antisense RNA 1	0.301463	4.77345	5.95314	0.000722944	0.102728	0.0921814	NA
79714_at	79714	CCDC51	coiled-coil domain containing 51	0.223653	6.26954	5.95265	0.000723277	0.102728	0.0917618	NA
4112_at	4112	MAGEB1	melanoma antigen family B1	0.255762	5.71543	5.94938	0.000725526	0.102728	0.0889265	NA
388199_at	388199	PRR25	proline rich 25	0.337696	6.03731	5.94532	0.000728336	0.102728	0.0853963	NA
NA	NA	NA	NA	0.586343	9.6528	5.35989	0.000731166	0.102728	-0.320728	NA
406971_at	406971	MIR195	microRNA 195	0.284171	5.9758	5.9407	0.000731544	0.102728	0.081382	NA
221079_at	221079	ARL5B	ADP-ribosylation factor-like 5B	-0.183228	7.29949	-5.93907	0.000732676	0.102728	0.07997	NA
285362_at	285362	SUMF1	sulfatase modifying factor 1	-0.188164	7.34998	-5.92423	0.000743107	0.102728	0.067051	NA
24138_at	24138	IFIT5	interferon-induced protein with tetratricopeptide repeats 5	-0.174113	7.03753	-5.9214	0.000745112	0.102728	0.0645872	NA
349667_at	349667	RTN4RL2	reticulon 4 receptor-like 2	0.185485	6.65028	5.92112	0.000745313	0.102728	0.0643408	NA
933_at	933	CD22	CD22 molecule	0.226427	4.92969	5.92103	0.000745376	0.102728	0.0642639	NA
284958_at	NA	NA	NA	0.209543	5.1262	5.91967	0.000746342	0.102728	0.0630791	NA
79935_at	79935	CNTD2	cyclin N-terminal domain containing 2	0.254324	6.51032	5.9128	0.000751251	0.102728	0.0570839	NA
654364_at	654364	NME1-NME2	NME1-NME2 readthrough	1.09901	4.84504	5.90993	0.000753312	0.102728	0.0545776	NA
644093_at	NA	NA	NA	0.279319	5.57723	5.89123	0.000766901	0.102728	0.0382152	NA
101927029_at	101927029	LOC101927029	uncharacterized LOC101927029	0.331716	8.614	5.88375	0.000772411	0.102728	0.031659	NA
221756_at	221756	SERPINB9P1	serpin peptidase inhibitor, clade B (ovalbumin), member 9, pseudogene 1	0.305136	5.34947	5.88342	0.000772659	0.102728	0.0313645	NA
219484_at	219484	OR5M8	olfactory receptor, family 5, subfamily M, member 8	0.377559	3.73433	5.87342	0.000780101	0.102728	0.0225828	NA
222235_at	222235	FBXL13	F-box and leucine-rich repeat protein 13	-0.173181	4.97029	-5.87287	0.000780507	0.102728	0.0221059	NA
245937_at	245937	DEFB124	defensin, beta 124	0.331334	6.34681	5.87243	0.000780836	0.102728	0.0217195	NA
9721_at	9721	GPRIN2	G protein regulated inducer of neurite outgrowth 2	0.276448	5.58831	5.86665	0.000785178	0.102728	0.0166366	NA
100129620_at	100129620	LOC100129620	uncharacterized LOC100129620	0.216829	3.98378	5.85853	0.00079133	0.102728	0.00948041	NA
1144_at	1144	CHRND	cholinergic receptor, nicotinic, delta (muscle)	0.244415	5.61202	5.84886	0.000798724	0.102728	0.000950834	NA
728229_at	728229	TMEM191B	transmembrane protein 191B	0.526228	10.4831	5.84045	0.00080521	0.102728	-0.00647065	NA
94274_at	94274	PPP1R14A	protein phosphatase 1, regulatory (inhibitor) subunit 14A	0.230221	5.51739	5.8377	0.000807351	0.102728	-0.00890864	NA
6927_at	6927	HNF1A	HNF1 homeobox A	0.226118	6.65054	5.82495	0.000817333	0.102728	-0.0201912	NA
83595_at	83595	SOX7	SRY (sex determining region Y)-box 7	0.219255	4.76011	5.82255	0.000819231	0.102728	-0.0223216	NA
79990_at	79990	PLEKHH3	pleckstrin homology domain containing, family H (with MyTH4 domain) member 3	0.202466	6.82272	5.8221	0.000819586	0.102728	-0.0227196	NA
10538_at	10538	BATF	basic leucine zipper transcription factor, ATF-like	0.260562	6.15155	5.81426	0.000825812	0.102728	-0.0296726	NA
100874194_at	100874194	CLDN10-AS1	CLDN10 antisense RNA 1	0.216866	2.86323	5.81238	0.000827314	0.102728	-0.0313425	NA
7356_at	7356	SCGB1A1	secretoglobin, family 1A, member 1 (uteroglobin)	0.239189	5.37318	5.79891	0.000838163	0.102728	-0.0433194	NA
9098_at	9098	USP6	ubiquitin specific peptidase 6	0.183482	4.81684	5.79839	0.000838585	0.102728	-0.0437817	NA
30009_at	30009	TBX21	T-box 21	0.230566	5.6435	5.79475	0.000841549	0.102728	-0.0470261	NA
55780_at	55780	ERMARD	ER membrane-associated RNA degradation	-0.168207	6.95036	-5.78269	0.000851441	0.102728	-0.0577781	NA
84645_at	84645	C22orf23	chromosome 22 open reading frame 23	0.193253	5.26405	5.77352	0.000859047	0.102728	-0.0659638	NA
1553_at	1553	CYP2A13	cytochrome P450, family 2, subfamily A, polypeptide 13	0.25847	4.82352	5.77028	0.000861761	0.102728	-0.0688675	NA
147872_at	147872	CCDC155	coiled-coil domain containing 155	0.170046	6.39436	5.76133	0.00086929	0.102728	-0.0768787	NA
101927437_at	101927437	LOC101927437	uncharacterized LOC101927437	0.307205	9.10108	5.75749	0.000872539	0.102728	-0.0803158	NA
102724183_at	NA	NA	NA	0.247189	4.92692	5.75739	0.000872623	0.102728	-0.0804047	NA
202915_at	202915	TMEM184A	transmembrane protein 184A	0.181595	6.55514	5.75666	0.000873243	0.102728	-0.0810586	NA
26835_at	26835	RNU4-1	RNA, U4 small nuclear 1	-0.394089	8.47447	-5.74671	0.000881743	0.102728	-0.0899857	NA
101928794_at	101928794	LOC101928794	uncharacterized LOC101928794	-0.360461	3.15636	-5.74661	0.000881832	0.102728	-0.0900783	NA
100422950_at	100422950	MIR3141	microRNA 3141	0.23596	6.74	5.74107	0.000886608	0.102728	-0.0950574	NA
102466270_at	NA	NA	NA	0.382261	6.60748	5.7402	0.000887356	0.102728	-0.0958349	NA
100286844_at	100286844	BCDIN3D-AS1	BCDIN3D antisense RNA 1	0.229793	5.06855	5.73863	0.000888721	0.102728	-0.0972529	NA
338667_at	338667	LOC338667	V-set and immunoglobulin domain-containing protein 10-like	0.258295	6.10038	5.73579	0.000891182	0.102728	-0.0998025	NA
57642_at	57642	COL20A1	collagen, type XX, alpha 1	0.225885	6.7039	5.72304	0.000902343	0.102728	-0.111284	NA
80274_at	80274	SCUBE1	signal peptide, CUB domain, EGF-like 1	0.215987	6.06264	5.72087	0.000904261	0.102728	-0.113243	NA
248_at	248	ALPI	alkaline phosphatase, intestinal	0.24279	5.55598	5.70583	0.000917663	0.102728	-0.126825	NA
100996693_at	100996693	LOC100996693	CAVP-target protein-like	0.226572	5.71676	5.70447	0.000918889	0.102728	-0.128058	NA
100189348_at	100189348	TRI-TAT3-1	transfer RNA-Ile (TAT) 3-1	-0.322957	6.5407	-5.69944	0.000923429	0.102728	-0.13261	NA
6620_at	6620	SNCB	synuclein, beta	0.203534	5.95883	5.69131	0.000930821	0.102728	-0.139977	NA
574040_at	574040	SNORA6	small nucleolar RNA, H/ACA box 6	-0.297359	6.80362	-5.68314	0.000938314	0.102728	-0.147386	NA
493829_at	493829	TRIM72	tripartite motif containing 72, E3 ubiquitin protein ligase	0.225621	6.14284	5.6787	0.000942413	0.102728	-0.151416	NA
NA	NA	NA	NA	-0.521212	0.83788	-5.14082	0.00094944	0.102728	-0.512082	NA
29944_at	29944	PNMA3	paraneoplastic Ma antigen 3	0.210377	5.86844	5.66774	0.000952619	0.102728	-0.161378	NA
100500872_at	100500872	MIR3911	microRNA 3911	0.301391	4.88454	5.66551	0.000954717	0.102728	-0.163414	NA
29943_at	29943	PADI1	peptidyl arginine deiminase, type I	0.210601	5.38017	5.66382	0.000956299	0.102728	-0.164945	NA
119678_at	119678	OR52E2	olfactory receptor, family 52, subfamily E, member 2	0.302915	3.76456	5.6595	0.000960376	0.102728	-0.168882	NA
100132215_at	100132215	LOC100132215	uncharacterized LOC100132215	0.188203	4.90989	5.65879	0.00096105	0.102728	-0.169531	NA
5557_at	5557	PRIM1	primase, DNA, polypeptide 1 (49kDa)	-0.184526	6.82362	-5.6567	0.000963032	0.102728	-0.171438	NA
5228_at	5228	PGF	placental growth factor	0.182565	7.07157	5.65497	0.000964677	0.102728	-0.173016	NA
100616230_at	100616230	MIR4646	microRNA 4646	0.329657	6.83869	5.65128	0.000968187	0.102728	-0.176378	NA
3892_at	3892	KRT86	keratin 86, type II	0.193629	6.13162	5.64973	0.000969667	0.102728	-0.177793	NA
23204_at	23204	ARL6IP1	ADP-ribosylation factor-like 6 interacting protein 1	-0.167851	10.4155	-5.64819	0.000971141	0.102728	-0.179199	NA
84894_at	84894	LINGO1	leucine rich repeat and Ig domain containing 1	0.241015	5.68917	5.63892	0.000980073	0.102728	-0.187677	NA
100529145_at	NA	NA	NA	0.341393	7.13617	5.63799	0.000980972	0.102728	-0.188527	NA
4654_at	4654	MYOD1	myogenic differentiation 1	0.248483	6.05863	5.63651	0.000982403	0.102728	-0.189877	NA
153579_at	153579	BTNL9	butyrophilin-like 9	0.214235	5.74947	5.62913	0.000989589	0.102728	-0.196629	NA
677771_at	677771	SCARNA4	small Cajal body-specific RNA 4	-0.285296	7.37083	-5.62881	0.000989906	0.102728	-0.196925	NA
399972_at	399972	ST3GAL4-AS1	ST3GAL4 antisense RNA 1 (head to head)	0.2087	7.49661	5.62714	0.000991543	0.102728	-0.198457	NA
7732_at	7732	RNF112	ring finger protein 112	0.207177	5.57053	5.62041	0.000998171	0.102728	-0.204632	NA
100286938_at	100286938	VPS13A-AS1	VPS13A antisense RNA 1	0.260039	6.0088	5.61828	0.00100027	0.102728	-0.206583	NA
134187_at	134187	POU5F2	POU domain class 5, transcription factor 2	0.336588	6.14744	5.61584	0.00100269	0.102728	-0.208821	NA
140730_at	140730	RIMS4	regulating synaptic membrane exocytosis 4	0.264078	6.74516	5.6098	0.00100871	0.102728	-0.214371	NA
4145_at	4145	MATK	megakaryocyte-associated tyrosine kinase	0.186624	6.32453	5.6047	0.00101382	0.102728	-0.219062	NA
90826_at	90826	PRMT9	protein arginine methyltransferase 9	-0.225075	6.09937	-5.60253	0.00101601	0.102728	-0.221057	NA
8190_at	8190	MIA	melanoma inhibitory activity	0.191543	8.05178	5.60204	0.0010165	0.102728	-0.221504	NA
63827_at	63827	BCAN	brevican	0.196003	6.00687	5.60081	0.00101774	0.102728	-0.222634	NA
219537_at	219537	SMTNL1	smoothelin-like 1	0.282662	5.76268	5.60075	0.0010178	0.102728	-0.222694	NA
84970_at	84970	C1orf94	chromosome 1 open reading frame 94	0.244045	5.24959	5.59587	0.00102275	0.102728	-0.22719	NA
55278_at	55278	QRSL1	glutaminyl-tRNA synthase (glutamine-hydrolyzing)-like 1	-0.188604	6.57663	-5.58719	0.0010316	0.102728	-0.235186	NA
2348_at	2348	FOLR1	folate receptor 1 (adult)	0.20931	5.95591	5.58533	0.00103351	0.102728	-0.236904	NA
407023_at	407023	MIR299	microRNA 299	-0.377887	3.53435	-5.58447	0.00103439	0.102728	-0.237695	NA
352909_at	352909	DNAAF3	dynein, axonemal, assembly factor 3	0.174802	6.50775	5.5841	0.00103477	0.102728	-0.238042	NA
407015_at	407015	MIR26A1	microRNA 26a-1	0.465774	4.81082	5.57603	0.00104311	0.102728	-0.245498	NA
57469_at	57469	PNMAL2	paraneoplastic Ma antigen family-like 2	0.31534	5.98229	5.57273	0.00104654	0.102728	-0.248545	NA
29933_at	29933	GPR132	G protein-coupled receptor 132	0.227054	5.98348	5.5702	0.00104918	0.102728	-0.250887	NA
9283_at	9283	GPR37L1	G protein-coupled receptor 37 like 1	0.251353	6.24109	5.56835	0.00105111	0.102728	-0.252593	NA
102723483_at	NA	NA	NA	0.277731	4.56298	5.56601	0.00105357	0.102728	-0.254763	NA
30062_at	30062	RAX	retina and anterior neural fold homeobox	0.220955	5.59145	5.56566	0.00105394	0.102728	-0.255085	NA
4010_at	4010	LMX1B	LIM homeobox transcription factor 1, beta	0.185747	6.97285	5.56538	0.00105423	0.102728	-0.255349	NA
100423023_at	100423023	MIR3197	microRNA 3197	0.238877	7.23314	5.5649	0.00105473	0.102728	-0.25579	NA
100189589_at	100189589	DCTN1-AS1	DCTN1 antisense RNA 1	0.203281	3.51662	5.56344	0.00105627	0.102728	-0.257143	NA
202299_at	202299	LINC01554	long intergenic non-protein coding RNA 1554	0.228032	5.31232	5.56205	0.00105774	0.102728	-0.258434	NA
693196_at	693196	MIR611	microRNA 611	0.479747	6.37076	5.55351	0.00106679	0.102728	-0.266352	NA
693134_at	693134	MIR550A2	microRNA 550a-2	0.213759	3.1648	5.55109	0.00106937	0.102728	-0.268596	NA
101929696_at	101929696	LOC101929696	uncharacterized LOC101929696	0.277897	3.54383	5.55025	0.00107026	0.102728	-0.269372	NA
389941_at	389941	C1QL3	complement component 1, q subcomponent-like 3	0.210957	5.66926	5.54763	0.00107306	0.102728	-0.271805	NA
101928465_at	101928465	LOC101928465	uncharacterized LOC101928465	0.589706	4.35504	5.5453	0.00107556	0.102728	-0.273968	NA
2705_at	2705	GJB1	gap junction protein, beta 1, 32kDa	0.241704	6.00249	5.53902	0.00108234	0.102728	-0.279811	NA
84842_at	84842	HPDL	4-hydroxyphenylpyruvate dioxygenase-like	0.236758	5.55779	5.53878	0.0010826	0.102728	-0.280032	NA
100616410_at	100616410	MIR4692	microRNA 4692	0.185549	7.13325	5.53547	0.00108619	0.102728	-0.283114	NA
390010_at	390010	NKX1-2	NK1 homeobox 2	0.289706	6.77572	5.53378	0.00108802	0.102728	-0.284681	NA
100874528_at	NA	NA	NA	0.246636	4.8223	5.53287	0.00108901	0.102728	-0.285531	NA
1800_at	1800	DPEP1	dipeptidase 1 (renal)	0.236163	6.07512	5.53258	0.00108933	0.102728	-0.285797	NA
6636_at	6636	SNRPF	small nuclear ribonucleoprotein polypeptide F	-0.286021	5.76985	-5.53141	0.0010906	0.102728	-0.286886	NA
170825_at	170825	GSX2	GS homeobox 2	0.279953	7.22493	5.52808	0.00109424	0.102728	-0.28999	NA
55861_at	55861	DBNDD2	dysbindin (dystrobrevin binding protein 1) domain containing 2	0.189571	7.48817	5.52806	0.00109427	0.102728	-0.290015	NA
246122_at	246122	TTTY7	testis-specific transcript, Y-linked 7 (non-protein coding)	0.536777	6.67127	5.52627	0.00109623	0.102728	-0.29168	NA
503637_at	NA	NA	NA	-0.641949	5.59091	-5.52197	0.00110096	0.102728	-0.295684	NA
441116_at	441116	FLJ16171	FLJ16171 protein	0.25868	3.16509	5.51873	0.00110455	0.102728	-0.298715	NA
3167_at	3167	HMX2	H6 family homeobox 2	0.166874	6.98067	5.51793	0.00110543	0.102728	-0.299461	NA
27036_at	27036	SIGLEC7	sialic acid binding Ig-like lectin 7	0.170263	4.53933	5.51358	0.00111026	0.102728	-0.303517	NA
79974_at	79974	CPED1	cadherin-like and PC-esterase domain containing 1	-0.186738	6.87036	-5.50809	0.00111639	0.102728	-0.308648	NA
8687_at	8687	KRT38	keratin 38, type I	0.232411	4.98054	5.50794	0.00111656	0.102728	-0.30879	NA
5083_at	5083	PAX9	paired box 9	0.192054	5.20424	5.50752	0.00111703	0.102728	-0.309179	NA
339768_at	339768	ESPNL	espin-like	0.233847	6.45627	5.50556	0.00111924	0.102728	-0.31102	NA
27111_at	27111	SDCBP2	syndecan binding protein (syntenin) 2	0.31816	6.65103	5.49583	0.00113023	0.102728	-0.320123	NA
1298_at	1298	COL9A2	collagen, type IX, alpha 2	0.194242	6.51561	5.49534	0.00113079	0.102728	-0.320587	NA
100616342_at	100616342	MIR4638	microRNA 4638	0.30373	7.73793	5.48985	0.00113705	0.102728	-0.325733	NA
200132_at	200132	TCTEX1D1	Tctex1 domain containing 1	0.199687	3.79132	5.48706	0.00114024	0.102728	-0.328346	NA
100302283_at	100302283	MIR1227	microRNA 1227	0.288199	6.27139	5.48361	0.0011442	0.102728	-0.331581	NA
100302126_at	100302126	MIR1471	microRNA 1471	0.172629	7.4078	5.48258	0.0011454	0.102728	-0.332555	NA
165100_at	165100	C2orf57	chromosome 2 open reading frame 57	0.357276	5.80617	5.48045	0.00114785	0.102728	-0.334553	NA
80725_at	80725	SRCIN1	SRC kinase signaling inhibitor 1	0.167974	6.30288	5.4781	0.00115057	0.102728	-0.336757	NA
6201_at	6201	RPS7	ribosomal protein S7	-0.40618	6.95078	-5.47721	0.0011516	0.102728	-0.337594	NA
127003_at	127003	C1orf194	chromosome 1 open reading frame 194	0.282874	4.92887	5.47542	0.00115369	0.102728	-0.339281	NA
23435_at	23435	TARDBP	TAR DNA binding protein	-0.213982	7.34011	-5.47521	0.00115392	0.102728	-0.339471	NA
101926963_at	101926963	LOC101926963	uncharacterized LOC101926963	0.233293	6.16653	5.4709	0.00115895	0.102728	-0.343526	NA
100873857_at	NA	NA	NA	-0.467255	1.85883	-5.46965	0.00116041	0.102728	-0.344705	NA
5731_at	5731	PTGER1	prostaglandin E receptor 1 (subtype EP1), 42kDa	0.227882	7.77083	5.46844	0.00116183	0.102728	-0.345841	NA
100302274_at	100302274	MIR1178	microRNA 1178	0.364463	5.07654	5.46842	0.00116186	0.102728	-0.345866	NA
100616166_at	100616166	MIR4796	microRNA 4796	-0.362169	2.77741	-5.46612	0.00116455	0.102728	-0.348026	NA
100033416_at	100033416	SNORD116-4	small nucleolar RNA, C/D box 116-4	0.559384	5.45139	5.4611	0.00117047	0.102728	-0.352754	NA
1538_at	1538	CYLC1	cylicin, basic protein of sperm head cytoskeleton 1	0.200636	2.14339	5.45954	0.00117231	0.102728	-0.354223	NA
143666_at	143666	LOC143666	uncharacterized LOC143666	0.329075	5.90005	5.4421	0.00119316	0.102728	-0.370689	NA
64284_at	64284	RAB17	RAB17, member RAS oncogene family	0.201898	5.76447	5.44101	0.00119449	0.102728	-0.371724	NA
338917_at	338917	VSX2	visual system homeobox 2	0.184697	5.94916	5.43005	0.00120781	0.102728	-0.382092	NA
283849_at	283849	EXOC3L1	exocyst complex component 3-like 1	0.177624	6.3596	5.42855	0.00120965	0.102728	-0.383512	NA
26812_at	26812	SNORD37	small nucleolar RNA, C/D box 37	-0.275022	5.70847	-5.427	0.00121155	0.102728	-0.384981	NA
3497_at	3497	IGHE	immunoglobulin heavy constant epsilon	0.22865	5.87001	5.42576	0.00121307	0.102728	-0.386152	NA
26769_at	26769	SNORD81	small nucleolar RNA, C/D box 81	-0.197748	8.26892	-5.42478	0.00121429	0.102728	-0.387087	NA
1288_at	1288	COL4A6	collagen, type IV, alpha 6	0.178096	5.09702	5.41915	0.00122124	0.102728	-0.392422	NA
100303755_at	100303755	PET117	PET117 homolog	0.231815	7.74172	5.41249	0.00122952	0.102728	-0.398746	NA
2188_at	2188	FANCF	Fanconi anemia, complementation group F	-0.281783	7.04924	-5.40895	0.00123396	0.102728	-0.402116	NA
414152_at	414152	C10orf105	chromosome 10 open reading frame 105	0.21374	6.7978	5.40367	0.0012406	0.102728	-0.407136	NA
284801_at	284801	MIR663AHG	MIR663A host gene	0.175857	3.53992	5.40339	0.00124095	0.102728	-0.407398	NA
10588_at	10588	MTHFS	5,10-methenyltetrahydrofolate synthetase (5-formyltetrahydrofolate cyclo-ligase)	0.17431	7.85846	5.4025	0.00124207	0.102728	-0.408246	NA
101927274_at	101927274	LOC101927274	uncharacterized LOC101927274	0.17425	4.68185	5.4016	0.00124321	0.102728	-0.409107	NA
81693_at	81693	AMN	amnion associated transmembrane protein	0.193676	7.07111	5.38823	0.00126025	0.102728	-0.421847	NA
128954_at	128954	GAB4	GRB2-associated binding protein family, member 4	0.180767	5.91872	5.38765	0.00126099	0.102728	-0.422399	NA
NA	NA	NA	NA	0.586302	11.0313	4.90465	0.0012678	0.102728	-0.728141	NA
23650_at	23650	TRIM29	tripartite motif containing 29	0.20765	5.08705	5.38193	0.00126837	0.102728	-0.427858	NA
4103_at	4103	MAGEA4	melanoma antigen family A4	0.171893	4.57049	5.38025	0.00127054	0.102728	-0.42946	NA
100996286_at	100996286	LOC100996286	uncharacterized LOC100996286	0.227731	5.06899	5.37952	0.00127149	0.102728	-0.430158	NA
25876_at	25876	SPEF1	sperm flagellar 1	0.206477	5.97903	5.37814	0.00127327	0.102728	-0.431474	NA
hsa-mir-4668_at	100616114	MIR4668	miR-4668 stem-loop	-1.755	7.10752	-4.89981	0.00127545	0.102728	-0.732678	agggaaaaaaaaaaggauuugucuuguagccaggauauuguuuuaaagaaaauccuuuuuguuuuuccag
388662_at	388662	SLC6A17	solute carrier family 6 (neutral amino acid transporter), member 17	0.209313	5.70317	5.37585	0.00127626	0.102728	-0.433669	NA
26765_at	26765	SNORD12C	small nucleolar RNA, C/D box 12C	-0.382856	6.03052	-5.3756	0.00127658	0.102728	-0.433906	NA
55105_at	55105	GPATCH2	G patch domain containing 2	-0.26913	6.37004	-5.37278	0.00128026	0.102728	-0.436603	NA
4624_at	4624	MYH6	myosin, heavy chain 6, cardiac muscle, alpha	0.184419	5.1885	5.36909	0.00128509	0.102728	-0.440129	NA
6865_at	6865	TACR2	tachykinin receptor 2	0.187892	5.61845	5.36517	0.00129025	0.102728	-0.443883	NA
105375205_at	NA	NA	NA	0.224416	6.94212	5.35848	0.00129911	0.102728	-0.450295	NA
9623_at	9623	TCL1B	T-cell leukemia/lymphoma 1B	0.24307	5.25954	5.35774	0.00130009	0.102728	-0.451004	NA
255798_at	255798	SMCO1	single-pass membrane protein with coiled-coil domains 1	0.184344	3.42733	5.35321	0.00130613	0.102728	-0.45535	NA
146862_at	146862	UNC45B	unc-45 myosin chaperone B	0.196353	5.10907	5.34961	0.00131095	0.102728	-0.458807	NA
339512_at	339512	C1orf110	chromosome 1 open reading frame 110	0.20928	4.16622	5.34877	0.00131208	0.102728	-0.459611	NA
92597_at	92597	MOB1B	MOB kinase activator 1B	-0.229011	6.60227	-5.34804	0.00131307	0.102728	-0.460316	NA
390433_at	390433	OR4K13	olfactory receptor, family 4, subfamily K, member 13	-0.37651	3.0906	-5.34658	0.00131502	0.102728	-0.461713	NA
155382_at	155382	VPS37D	vacuolar protein sorting 37 homolog D (S. cerevisiae)	0.225967	7.77392	5.34531	0.00131674	0.102728	-0.462938	NA
26610_at	26610	ELP4	elongator acetyltransferase complex subunit 4	-0.175811	6.99808	-5.34468	0.00131759	0.102728	-0.463541	NA
1066_at	1066	CES1	carboxylesterase 1	0.170629	6.20898	5.33403	0.00133205	0.102728	-0.47378	NA
283284_at	283284	IGSF22	immunoglobulin superfamily, member 22	0.245778	4.99153	5.33281	0.00133372	0.102728	-0.474957	NA
151477_at	151477	LINC00471	long intergenic non-protein coding RNA 471	0.222191	4.99457	5.33158	0.00133541	0.102728	-0.476144	NA
100996669_at	100996669	LINC01544	long intergenic non-protein coding RNA 1544	0.257413	4.14389	5.33124	0.00133587	0.102728	-0.47647	NA
401289_at	NA	NA	NA	0.241628	4.48912	5.33076	0.00133653	0.102728	-0.476935	NA
161882_at	161882	ZFPM1	zinc finger protein, FOG family member 1	0.204418	7.29195	5.32833	0.00133986	0.102728	-0.47927	NA
126364_at	126364	LRRC25	leucine rich repeat containing 25	0.249452	5.70928	5.32767	0.00134078	0.102728	-0.479914	NA
2895_at	2895	GRID2	glutamate receptor, ionotropic, delta 2	0.187718	3.60298	5.319	0.00135278	0.102728	-0.488275	NA
100506866_at	100506866	TTN-AS1	TTN antisense RNA 1	-0.171023	6.60346	-5.31864	0.00135327	0.102728	-0.488617	NA
143162_at	143162	FRMPD2	FERM and PDZ domain containing 2	0.177089	4.88519	5.31462	0.00135888	0.102728	-0.492501	NA
26772_at	26772	SNORD4B	small nucleolar RNA, C/D box 4B	-0.253004	7.27932	-5.31247	0.00136188	0.102728	-0.494573	NA
373861_at	373861	HILS1	histone linker H1 domain, spermatid-specific 1, pseudogene	0.274737	6.17484	5.30833	0.0013677	0.102728	-0.498576	NA
53829_at	53829	P2RY13	purinergic receptor P2Y, G-protein coupled, 13	0.34831	2.82211	5.30675	0.00136993	0.102728	-0.500106	NA
79659_at	79659	DYNC2H1	dynein, cytoplasmic 2, heavy chain 1	-0.204778	7.50001	-5.30476	0.00137273	0.102728	-0.50203	NA
3299_at	3299	HSF4	heat shock transcription factor 4	0.152232	6.91591	5.30333	0.00137476	0.102728	-0.503417	NA
6939_at	6939	TCF15	transcription factor 15 (basic helix-loop-helix)	0.194324	6.86291	5.3019	0.00137678	0.102728	-0.504792	NA
642515_at	NA	NA	NA	0.220832	6.85797	5.30004	0.00137942	0.102728	-0.506592	NA
2261_at	2261	FGFR3	fibroblast growth factor receptor 3	0.175455	6.63085	5.29878	0.00138121	0.102728	-0.507816	NA
339240_at	339240	KRT17P5	keratin 17 pseudogene 5	0.282836	5.84756	5.29671	0.00138417	0.102728	-0.509824	NA
51313_at	51313	FAM198B	family with sequence similarity 198, member B	-0.212045	7.99669	-5.29397	0.00138809	0.102728	-0.51248	NA
3164_at	3164	NR4A1	nuclear receptor subfamily 4, group A, member 1	0.208236	6.13772	5.28932	0.00139475	0.102728	-0.516984	NA
4760_at	4760	NEUROD1	neuronal differentiation 1	0.182486	3.51492	5.28898	0.00139524	0.102728	-0.517314	NA
100129603_at	100129603	LOC100129603	uncharacterized LOC100129603	0.253475	5.13627	5.28615	0.00139932	0.102728	-0.520057	NA
152273_at	152273	FGD5	FYVE, RhoGEF and PH domain containing 5	0.178495	4.83874	5.28542	0.00140038	0.102728	-0.520769	NA
353514_at	353514	LILRA5	leukocyte immunoglobulin-like receptor, subfamily A (with TM domain), member 5	0.266213	5.81174	5.28369	0.00140287	0.102728	-0.522443	NA
2268_at	2268	FGR	FGR proto-oncogene, Src family tyrosine kinase	0.19798	6.11789	5.28195	0.0014054	0.102728	-0.524138	NA
79919_at	79919	C2orf54	chromosome 2 open reading frame 54	0.164797	6.40519	5.27913	0.0014095	0.102728	-0.526875	NA
100302254_at	100302254	MIR1282	microRNA 1282	0.256654	8.2407	5.27889	0.00140985	0.102728	-0.527108	NA
387755_at	387755	INSC	inscuteable homolog (Drosophila)	0.182129	5.06315	5.26686	0.0014275	0.102728	-0.538808	NA
100500901_at	100500901	MIR3928	microRNA 3928	0.251222	5.87203	5.26364	0.00143225	0.102728	-0.54194	NA
100093630_at	100093630	SNHG8	small nucleolar RNA host gene 8	-0.153901	6.82466	-5.26178	0.00143502	0.102728	-0.543757	NA
677799_at	677799	SNORA11	small nucleolar RNA, H/ACA box 11	-0.298859	8.30642	-5.26161	0.00143528	0.102728	-0.543925	NA
100422860_at	100422860	MIR4292	microRNA 4292	0.299319	6.59915	5.26037	0.00143712	0.102728	-0.545133	NA
401067_at	401067	IQCF3	IQ motif containing F3	0.197156	4.39864	5.26026	0.00143728	0.102728	-0.545233	NA
23746_at	23746	AIPL1	aryl hydrocarbon receptor interacting protein-like 1	0.191554	5.41154	5.25471	0.00144557	0.102728	-0.550647	NA
138311_at	138311	FAM69B	family with sequence similarity 69, member B	0.188292	6.23272	5.25126	0.00145074	0.102728	-0.554013	NA
10077_at	10077	TSPAN32	tetraspanin 32	0.215611	6.5469	5.2478	0.00145596	0.102728	-0.557391	NA
118881_at	118881	COMTD1	catechol-O-methyltransferase domain containing 1	0.17729	7.18916	5.24698	0.0014572	0.102728	-0.558195	NA
404665_at	404665	CACTIN-AS1	CACTIN antisense RNA 1	0.175057	6.83851	5.24679	0.00145748	0.102728	-0.558374	NA
100500891_at	100500891	MIR3935	microRNA 3935	0.519533	4.63836	5.24479	0.00146051	0.102728	-0.56033	NA
100507401_at	100507401	LRP4-AS1	LRP4 antisense RNA 1	0.29239	5.15922	5.24355	0.00146239	0.102728	-0.561544	NA
9696_at	9696	CROCC	ciliary rootlet coiled-coil, rootletin	0.199529	6.93631	5.24139	0.00146568	0.102728	-0.563656	NA
55502_at	55502	HES6	hes family bHLH transcription factor 6	0.204463	7.08589	5.24137	0.00146571	0.102728	-0.563678	NA
387694_at	387694	SH2D4B	SH2 domain containing 4B	0.193565	5.84131	5.24012	0.00146761	0.102728	-0.564899	NA
730109_at	NA	NA	NA	0.276816	5.78603	5.23036	0.00148257	0.102728	-0.574452	NA
54508_at	54508	EPB41L4A-AS2	EPB41L4A antisense RNA 2 (head to head)	0.225102	6.33494	5.22294	0.00149405	0.102728	-0.581725	NA
4046_at	4046	LSP1	lymphocyte-specific protein 1	0.183168	6.7384	5.21943	0.00149951	0.102728	-0.585159	NA
116512_at	116512	MRGPRD	MAS-related GPR, member D	0.30061	5.59781	5.21913	0.00149998	0.102728	-0.585454	NA
9077_at	9077	DIRAS3	DIRAS family, GTP-binding RAS-like 3	-0.205142	6.40748	-5.21877	0.00150055	0.102728	-0.585815	NA
139322_at	139322	APOOL	apolipoprotein O-like	-0.237025	6.57921	-5.21865	0.00150073	0.102728	-0.585929	NA
389763_at	389763	SPATA31D1	SPATA31 subfamily D, member 1	0.25859	4.34898	5.21816	0.0015015	0.102728	-0.586413	NA
387810_at	NA	NA	NA	0.18981	4.88942	5.21728	0.00150287	0.102728	-0.587274	NA
340665_at	340665	CYP26C1	cytochrome P450, family 26, subfamily C, polypeptide 1	0.238331	6.90853	5.21629	0.00150442	0.102728	-0.588243	NA
389602_at	389602	LOC389602	uncharacterized LOC389602	0.218594	4.73811	5.21361	0.00150863	0.102728	-0.590876	NA
100507205_at	100507205	LOC100507205	uncharacterized LOC100507205	0.246541	3.60726	5.21081	0.00151304	0.102728	-0.593632	NA
326342_at	326342	ADGRE4P	adhesion G protein-coupled receptor E4, pseudogene	0.186869	4.27104	5.20939	0.00151527	0.102728	-0.59502	NA
254050_at	254050	LRRC43	leucine rich repeat containing 43	0.170775	5.17791	5.20543	0.00152154	0.102728	-0.598912	NA
1420_at	1420	CRYGC	crystallin, gamma C	0.380186	4.57248	5.19895	0.00153186	0.102728	-0.60529	NA
3903_at	3903	LAIR1	leukocyte-associated immunoglobulin-like receptor 1	0.190082	5.16829	5.19874	0.0015322	0.102728	-0.6055	NA
101927411_at	101927411	LOC101927411	uncharacterized LOC101927411	0.430049	4.02714	5.19872	0.00153223	0.102728	-0.605516	NA
6363_at	6363	CCL19	chemokine (C-C motif) ligand 19	0.190941	5.9893	5.19687	0.00153519	0.102728	-0.607341	NA
10814_at	10814	CPLX2	complexin 2	0.178724	6.38725	5.19321	0.00154107	0.102728	-0.610947	NA
84152_at	84152	PPP1R1B	protein phosphatase 1, regulatory (inhibitor) subunit 1B	0.160593	5.71246	5.19282	0.0015417	0.102728	-0.611335	NA
hsa-mir-559_at	693144	MIR559	miR-559 stem-loop	0.499406	0.792074	4.74662	0.00154535	0.102728	-0.878509	gcuccaguaacaucuuaaaguaaauaugcaccaaaauuacuuuugguaaauacaguuuuggugcauauuuacuuuaggauguuacuggagcuccca
692198_at	692198	SNORD78	small nucleolar RNA, C/D box 78	-0.181398	6.7943	-5.18536	0.00155377	0.102728	-0.618692	NA
101929372_at	101929372	LOC101929372	uncharacterized LOC101929372	0.326682	4.78574	5.18118	0.00156058	0.102728	-0.622819	NA
55760_at	55760	DHX32	DEAH (Asp-Glu-Ala-His) box polypeptide 32	-0.175076	7.80535	-5.17231	0.00157513	0.102728	-0.631582	NA
7036_at	7036	TFR2	transferrin receptor 2	0.197699	5.77301	5.16642	0.00158487	0.102728	-0.637409	NA
338674_at	338674	OR5F1	olfactory receptor, family 5, subfamily F, member 1	0.191502	3.26405	5.16355	0.00158965	0.102728	-0.640251	NA
100873770_at	100873770	RNU6-66P	RNA, U6 small nuclear 66, pseudogene	-0.339376	2.83334	-5.1632	0.00159023	0.102728	-0.640598	NA
442132_at	442132	LOC442132	golgin A6 family-like 1 pseudogene	0.247193	5.96617	5.15909	0.0015971	0.102728	-0.644671	NA
729683_at	729683	LOC729683	uncharacterized LOC729683	0.241562	6.79602	5.15552	0.00160308	0.102728	-0.648203	NA
2208_at	2208	FCER2	Fc fragment of IgE, low affinity II, receptor for (CD23)	0.187252	5.35936	5.15363	0.00160628	0.102728	-0.650086	NA
64328_at	64328	XPO4	exportin 4	-0.173056	6.81697	-5.15278	0.00160771	0.102728	-0.65093	NA
23431_at	23431	AP4E1	adaptor-related protein complex 4, epsilon 1 subunit	-0.175458	6.29947	-5.15095	0.00161079	0.102728	-0.652739	NA
7234_at	7234	TRU-TCA1-1	transfer RNA-SeC (TCA) 1-1	-0.451611	7.47332	-5.14856	0.00161485	0.102728	-0.655115	NA
145258_at	145258	GSC	goosecoid homeobox	0.228593	6.53527	5.14798	0.00161584	0.102728	-0.655694	NA
27231_at	27231	NMRK2	nicotinamide riboside kinase 2	0.158795	5.80892	5.14651	0.00161832	0.102728	-0.657146	NA
7780_at	7780	SLC30A2	solute carrier family 30 (zinc transporter), member 2	0.267934	6.24379	5.14622	0.00161882	0.102728	-0.657436	NA
390732_at	390732	CES1P2	carboxylesterase 1 pseudogene 2	0.181041	5.13266	5.14271	0.0016248	0.102728	-0.660925	NA
51378_at	51378	ANGPT4	angiopoietin 4	0.183913	5.3067	5.14148	0.0016269	0.102728	-0.662145	NA
hsa-mir-103a-1_at	406895	MIR103A1	miR-103a-1 stem-loop	0.539184	10.4554	4.70492	0.0016292	0.102728	-0.918972	uacugcccucggcuucuuuacagugcugccuuguugcauauggaucaagcagcauuguacagggcuaugaaggcauug
27285_at	27285	TEKT2	tektin 2 (testicular)	0.271414	5.30963	5.13377	0.00164015	0.102728	-0.669816	NA
4051_at	4051	CYP4F3	cytochrome P450, family 4, subfamily F, polypeptide 3	0.201957	6.05295	5.13252	0.00164232	0.102728	-0.671065	NA
3311_at	3311	HSPA7	heat shock 70kDa protein 7 (HSP70B)	0.26531	5.81456	5.12786	0.00165039	0.102728	-0.675704	NA
6340_at	6340	SCNN1G	sodium channel, non voltage gated 1 gamma subunit	0.191439	4.96841	5.127	0.00165188	0.102728	-0.676557	NA
344022_at	344022	NOTO	notochord homeobox	0.268385	6.34329	5.12684	0.00165215	0.102728	-0.676714	NA
712_at	712	C1QA	complement component 1, q subcomponent, A chain	0.248741	6.16199	5.12542	0.00165463	0.102728	-0.678132	NA
84630_at	84630	TTBK1	tau tubulin kinase 1	0.180415	6.21818	5.12059	0.00166307	0.102728	-0.682946	NA
103106903_at	NA	NA	NA	0.223472	5.14183	5.12051	0.00166321	0.102728	-0.683027	NA
100379174_at	100379174	MACROD2-AS1	MACROD2 antisense RNA 1	0.20697	4.0698	5.11995	0.0016642	0.102728	-0.683589	NA
9401_at	9401	RECQL4	RecQ helicase-like 4	0.165576	6.98578	5.11966	0.00166471	0.102728	-0.683877	NA
677797_at	677797	SNORA7B	small nucleolar RNA, H/ACA box 7B	-0.419511	7.83111	-5.11709	0.00166923	0.102728	-0.686443	NA
84264_at	84264	HAGHL	hydroxyacylglutathione hydrolase-like	0.168178	6.97611	5.11111	0.00167978	0.102728	-0.692411	NA
134265_at	134265	AFAP1L1	actin filament associated protein 1-like 1	0.161572	6.0041	5.11097	0.00168004	0.102728	-0.692555	NA
102724511_at	NA	NA	NA	0.181905	6.86392	5.10472	0.00169116	0.102728	-0.6988	NA
55349_at	55349	CHDH	choline dehydrogenase	0.19406	5.82597	5.10424	0.00169202	0.102728	-0.699284	NA
283481_at	283481	FGF14-AS2	FGF14 antisense RNA 2	0.299119	4.65972	5.10167	0.00169661	0.102728	-0.701847	NA
124602_at	124602	KIF19	kinesin family member 19	0.227466	6.16188	5.1008	0.00169817	0.102728	-0.702721	NA
100507423_at	100507423	MKNK1-AS1	MKNK1 antisense RNA 1	0.222262	5.76595	5.09827	0.00170272	0.102728	-0.70525	NA
127281_at	127281	FAM213B	family with sequence similarity 213, member B	0.168001	6.98948	5.09619	0.00170647	0.102728	-0.707335	NA
101929231_at	101929231	LOC101929231	uncharacterized LOC101929231	0.370151	4.7461	5.091	0.00171587	0.102728	-0.71254	NA
407003_at	407003	MIR219A2	microRNA 219a-2	0.260427	5.94776	5.09068	0.00171644	0.102728	-0.712854	NA
100038246_at	100038246	TLX1NB	TLX1 neighbor	0.182449	4.99644	5.08898	0.00171953	0.102728	-0.714561	NA
222_at	222	ALDH3B2	aldehyde dehydrogenase 3 family, member B2	0.151858	6.11129	5.08859	0.00172023	0.102728	-0.714947	NA
5047_at	5047	PAEP	progestagen-associated endometrial protein	0.201072	5.62822	5.08725	0.00172268	0.102728	-0.716292	NA
400932_at	400932	LINC00898	long intergenic non-protein coding RNA 898	0.229955	4.30845	5.08449	0.00172773	0.102728	-0.719065	NA
256949_at	256949	KANK3	KN motif and ankyrin repeat domains 3	0.166567	6.90748	5.07919	0.00173746	0.102728	-0.724388	NA
551_at	551	AVP	arginine vasopressin	0.204785	6.55281	5.07857	0.0017386	0.102728	-0.725011	NA
100422974_at	100422974	MIR3178	microRNA 3178	0.253885	7.03112	5.07808	0.00173951	0.102728	-0.725505	NA
51626_at	51626	DYNC2LI1	dynein, cytoplasmic 2, light intermediate chain 1	-0.21257	6.03493	-5.07778	0.00174004	0.102728	-0.725798	NA
729080_at	729080	LOC729080	glycine cleavage system protein H (aminomethyl carrier) pseudogene	0.224051	3.18677	5.07731	0.00174092	0.102728	-0.726273	NA
339778_at	339778	C2orf70	chromosome 2 open reading frame 70	0.174545	4.98604	5.07683	0.0017418	0.102728	-0.726755	NA
100616399_at	100616399	MIR4436A	microRNA 4436a	0.285726	4.93729	5.07669	0.00174205	0.102728	-0.726893	NA
643365_at	643365	LINC00452	long intergenic non-protein coding RNA 452	0.230619	5.4489	5.0753	0.00174463	0.102728	-0.728294	NA
728485_at	728485	LOC728485	uncharacterized LOC728485	0.296241	4.56362	5.07468	0.00174577	0.102728	-0.728912	NA
hsa-mir-548a-1_at	693125	MIR548A1	miR-548a-1 stem-loop	-0.766017	0.995712	-4.6488	0.00174998	0.102728	-0.97395	ugcagggagguauuaaguuggugcaaaaguaauugugauuuuugccauuaaaaguaacgacaaaacuggcaauuacuuuugcaccaaaccugguauu
7051_at	7051	TGM1	transglutaminase 1	0.244274	5.65479	5.07222	0.00175034	0.102728	-0.731393	NA
91522_at	91522	COL23A1	collagen, type XXIII, alpha 1	0.209702	7.39658	5.06854	0.00175718	0.102728	-0.735087	NA
25861_at	25861	DFNB31	deafness, autosomal recessive 31	0.175342	6.61843	5.06427	0.00176517	0.102728	-0.739389	NA
56134_at	56134	PCDHAC2	protocadherin alpha subfamily C, 2	0.216251	5.67999	5.06327	0.00176704	0.102728	-0.740394	NA
100130386_at	100130386	LINC00552	long intergenic non-protein coding RNA 552	0.333932	4.99351	5.06301	0.00176753	0.102728	-0.740658	NA
51129_at	51129	ANGPTL4	angiopoietin-like 4	0.192633	6.40847	5.05853	0.00177597	0.102728	-0.745175	NA
25790_at	25790	CFAP45	cilia and flagella associated protein 45	0.190428	5.67765	5.05772	0.00177749	0.102728	-0.745988	NA
100287036_at	100287036	LOC100287036	uncharacterized LOC100287036	0.227436	5.24789	5.05748	0.00177793	0.102728	-0.746226	NA
115761_at	115761	ARL11	ADP-ribosylation factor-like 11	0.267286	3.45548	5.05705	0.00177875	0.102728	-0.746662	NA
101927911_at	101927911	LOC101927911	uncharacterized LOC101927911	0.27582	5.12031	5.05524	0.00178217	0.102728	-0.748482	NA
9058_at	9058	SLC13A2	solute carrier family 13 (sodium-dependent dicarboxylate transporter), member 2	0.191177	5.61052	5.05483	0.00178296	0.102728	-0.748904	NA
3855_at	3855	KRT7	keratin 7, type II	0.207214	6.43906	5.05395	0.00178462	0.102728	-0.749788	NA
93426_at	93426	SYCE1	synaptonemal complex central element protein 1	0.153734	5.07049	5.05347	0.00178554	0.102728	-0.750275	NA
101926890_at	101926890	DAB1-AS1	DAB1 antisense RNA 1	0.169419	2.76312	5.05138	0.00178951	0.102728	-0.752382	NA
5317_at	5317	PKP1	plakophilin 1	0.216232	5.4315	5.04999	0.00179216	0.102728	-0.753785	NA
348094_at	348094	ANKDD1A	ankyrin repeat and death domain containing 1A	0.184698	6.75221	5.04956	0.00179296	0.102728	-0.754212	NA
126208_at	126208	ZNF787	zinc finger protein 787	0.164951	8.20615	5.04739	0.00179712	0.102728	-0.756407	NA
9002_at	9002	F2RL3	coagulation factor II (thrombin) receptor-like 3	0.25656	6.43949	5.04605	0.00179967	0.102728	-0.757756	NA
646643_at	646643	SBK2	SH3 domain binding kinase family, member 2	0.199797	7.11188	5.04168	0.00180807	0.102728	-0.762175	NA
344887_at	344887	LOC344887	NmrA-like family domain containing 1 pseudogene	0.163561	5.20364	5.04047	0.0018104	0.102728	-0.763396	NA
83756_at	83756	TAS1R3	taste receptor, type 1, member 3	0.237339	6.39141	5.03788	0.00181541	0.102728	-0.766021	NA
100885778_at	100885778	NALCN-AS1	NALCN antisense RNA 1	0.21996	3.75183	5.03776	0.00181564	0.102728	-0.766142	NA
28519_at	28519	TRDJ4	T cell receptor delta joining 4	0.251212	2.36118	5.035	0.00182098	0.102728	-0.76893	NA
728310_at	728310	GOLGA6L7P	golgin A6 family-like 7, pseudogene	0.31287	6.15476	5.03402	0.00182289	0.102728	-0.769921	NA
5348_at	5348	FXYD1	FXYD domain containing ion transport regulator 1	0.207869	6.10272	5.02679	0.00183699	0.102728	-0.777242	NA
6011_at	6011	GRK1	G protein-coupled receptor kinase 1	0.243462	5.54611	5.0259	0.00183874	0.102728	-0.778144	NA
100128593_at	100128593	LOC100128593	uncharacterized LOC100128593	0.284405	5.49537	5.02553	0.00183946	0.102728	-0.778514	NA
58498_at	58498	MYL7	myosin, light chain 7, regulatory	0.226093	5.84566	5.02124	0.00184791	0.102728	-0.78287	NA
3717_at	3717	JAK2	Janus kinase 2	-0.191117	6.49165	-5.0181	0.00185411	0.102728	-0.786051	NA
339894_at	339894	LINC00880	long intergenic non-protein coding RNA 880	0.299487	3.89418	5.01627	0.00185773	0.102728	-0.787903	NA
28626_at	28626	TRBJ2-3	T cell receptor beta joining 2-3	0.339802	6.45763	5.01485	0.00186057	0.102728	-0.789353	NA
101928971_at	101928971	LINC01262	long intergenic non-protein coding RNA 1262	0.317374	3.54244	5.01091	0.0018684	0.102728	-0.793347	NA
4828_at	4828	NMB	neuromedin B	0.159882	6.04102	5.00931	0.00187161	0.102728	-0.794975	NA
100507377_at	100507377	LOC100507377	uncharacterized LOC100507377	0.229128	3.15363	5.00578	0.00187868	0.102728	-0.79856	NA
2187_at	2187	FANCB	Fanconi anemia, complementation group B	-0.23831	5.32054	-5.00575	0.00187873	0.102728	-0.798588	NA
100616307_at	100616307	MIR4757	microRNA 4757	0.26377	7.58328	5.0037	0.00188288	0.102728	-0.800681	NA
448831_at	448831	FRG2	FSHD region gene 2	0.615514	6.4251	5.00216	0.00188597	0.102728	-0.802239	NA
408186_at	408186	OVOS	ovostatin	0.409827	3.1728	5.00087	0.00188859	0.102728	-0.80356	NA
112398_at	112398	EGLN2	egl-9 family hypoxia-inducible factor 2	0.19715	9.14774	4.99959	0.00189118	0.102728	-0.804862	NA
79825_at	79825	EFCC1	EF-hand and coiled-coil domain containing 1	0.172227	5.9254	4.99839	0.00189359	0.102728	-0.806077	NA
100422854_at	100422854	MIR3187	microRNA 3187	0.31652	5.88348	4.99533	0.00189981	0.102728	-0.809195	NA
339105_at	339105	PRSS53	protease, serine, 53	0.200902	6.43422	4.99323	0.00190409	0.102728	-0.81133	NA
100507384_at	100507384	LOC100507384	uncharacterized LOC100507384	0.191036	4.95346	4.99244	0.00190571	0.102728	-0.812141	NA
10394_at	10394	PRG3	proteoglycan 3	0.311577	4.56459	4.99016	0.00191036	0.102728	-0.814457	NA
91860_at	91860	CALML4	calmodulin-like 4	0.222323	5.87405	4.98721	0.00191642	0.102728	-0.817468	NA
694_at	694	BTG1	B-cell translocation gene 1, anti-proliferative	-0.19892	7.4714	-4.98682	0.00191721	0.102728	-0.817861	NA
139221_at	139221	MUM1L1	melanoma associated antigen (mutated) 1-like 1	0.191069	4.44988	4.98473	0.00192151	0.102728	-0.819995	NA
161514_at	161514	TBC1D21	TBC1 domain family, member 21	0.176224	4.25849	4.98442	0.00192216	0.102728	-0.820315	NA
101929402_at	101929402	EXTL3-AS1	EXTL3 antisense RNA 1	0.188264	5.37534	4.98308	0.00192492	0.102728	-0.821679	NA
57654_at	57654	UVSSA	UV-stimulated scaffold protein A	0.162773	6.51227	4.98257	0.00192598	0.102728	-0.822206	NA
55911_at	55911	APOBR	apolipoprotein B receptor	0.170342	6.19704	4.98062	0.00193001	0.102728	-0.824191	NA
54549_at	54549	SDK2	sidekick cell adhesion molecule 2	0.19942	5.77948	4.97786	0.00193573	0.102728	-0.82701	NA
51208_at	51208	CLDN18	claudin 18	0.182289	5.77078	4.97535	0.00194095	0.102728	-0.829572	NA
1237_at	1237	CCR8	chemokine (C-C motif) receptor 8	0.210014	3.42743	4.97527	0.00194112	0.102728	-0.829651	NA
64072_at	64072	CDH23	cadherin-related 23	0.191422	5.4988	4.97484	0.00194203	0.102728	-0.830099	NA
10215_at	10215	OLIG2	oligodendrocyte lineage transcription factor 2	0.223578	5.40813	4.9742	0.00194335	0.102728	-0.830745	NA
201176_at	201176	ARHGAP27	Rho GTPase activating protein 27	0.166259	6.16377	4.97366	0.00194448	0.102728	-0.831296	NA
348487_at	348487	FAM131C	family with sequence similarity 131, member C	0.223294	6.56289	4.9687	0.00195487	0.102728	-0.836372	NA
152789_at	152789	JAKMIP1	janus kinase and microtubule interacting protein 1	0.179185	5.45094	4.96669	0.0019591	0.102728	-0.838428	NA
84448_at	84448	ABLIM2	actin binding LIM protein family, member 2	0.197127	6.09622	4.9659	0.00196076	0.102728	-0.839231	NA
128817_at	128817	CSTL1	cystatin-like 1	0.220531	4.40599	4.9651	0.00196245	0.102728	-0.840054	NA
64446_at	64446	DNAI2	dynein, axonemal, intermediate chain 2	0.247168	5.48186	4.9619	0.00196921	0.102728	-0.843327	NA
NA	NA	NA	NA	0.678262	5.90203	4.556	0.00197167	0.102728	-1.06618	NA
58529_at	58529	MYOZ1	myozenin 1	0.252372	5.19482	4.95963	0.00197403	0.102728	-0.845656	NA
113000_at	113000	RPUSD1	RNA pseudouridylate synthase domain containing 1	0.180177	6.931	4.95901	0.00197535	0.102728	-0.846289	NA
23025_at	23025	UNC13A	unc-13 homolog A (C. elegans)	0.155845	5.41026	4.95852	0.00197639	0.102728	-0.84679	NA
1357_at	1357	CPA1	carboxypeptidase A1 (pancreatic)	0.189073	6.07004	4.95787	0.00197776	0.102728	-0.847454	NA
5008_at	5008	OSM	oncostatin M	0.159476	5.53682	4.95787	0.00197777	0.102728	-0.847455	NA
7062_at	7062	TCHH	trichohyalin	0.181799	4.41081	4.95494	0.00198401	0.102728	-0.850457	NA
1258_at	1258	CNGB1	cyclic nucleotide gated channel beta 1	0.203028	5.62696	4.95482	0.00198428	0.102728	-0.850586	NA
23286_at	23286	WWC1	WW and C2 domain containing 1	0.175582	5.09154	4.95148	0.00199142	0.102728	-0.854008	NA
26269_at	26269	FBXO8	F-box protein 8	-0.187645	7.07652	-4.95127	0.00199187	0.102728	-0.854222	NA
550631_at	550631	CCDC157	coiled-coil domain containing 157	0.197668	6.61387	4.95011	0.00199436	0.102728	-0.855412	NA
338862_at	338862	LINC00550	long intergenic non-protein coding RNA 550	0.148464	3.0357	4.94917	0.00199638	0.102728	-0.856375	NA
3110_at	3110	MNX1	motor neuron and pancreas homeobox 1	0.177217	6.61118	4.94628	0.00200261	0.102728	-0.859344	NA
2843_at	2843	GPR20	G protein-coupled receptor 20	0.225254	5.79916	4.94585	0.00200355	0.102728	-0.859791	NA
100128127_at	NA	NA	NA	0.257835	7.17896	4.94317	0.00200934	0.102728	-0.862537	NA
80168_at	80168	MOGAT2	monoacylglycerol O-acyltransferase 2	0.177333	4.71598	4.94222	0.0020114	0.102728	-0.863513	NA
157848_at	157848	NKX6-3	NK6 homeobox 3	0.186615	6.97092	4.93741	0.00202187	0.102728	-0.868459	NA
170067_at	170067	SUPT20HL2	SPT20 homolog, SAGA complex component-like 2	0.232595	4.81493	4.93547	0.0020261	0.102728	-0.870452	NA
388282_at	388282	LOC388282	uncharacterized LOC388282	0.223992	5.73248	4.93263	0.00203232	0.102728	-0.873373	NA
165257_at	165257	C1QL2	complement component 1, q subcomponent-like 2	0.222377	5.87124	4.93249	0.00203262	0.102728	-0.873515	NA
100128905_at	100128905	LOC100128905	uncharacterized LOC100128905	0.263983	5.66038	4.92992	0.00203826	0.102728	-0.876157	NA
6531_at	6531	SLC6A3	solute carrier family 6 (neurotransmitter transporter), member 3	0.203797	5.9998	4.92954	0.00203911	0.102728	-0.876553	NA
104355220_at	NA	NA	NA	0.373345	5.49442	4.92942	0.00203937	0.102728	-0.876674	NA
283726_at	283726	SAXO2	stabilizer of axonemal microtubules 2	0.197489	5.37112	4.92834	0.00204176	0.102728	-0.877789	NA
10595_at	10595	ERN2	endoplasmic reticulum to nucleus signaling 2	0.193712	6.02611	4.92796	0.00204259	0.102728	-0.878178	NA
104326193_at	NA	NA	NA	0.197749	5.45402	4.92667	0.00204544	0.102728	-0.879508	NA
131405_at	131405	TRIM71	tripartite motif containing 71, E3 ubiquitin protein ligase	0.249555	5.72636	4.92654	0.00204572	0.102728	-0.879638	NA
105369187_at	NA	NA	NA	0.229883	3.89943	4.92635	0.00204615	0.102728	-0.879837	NA
644050_at	NA	NA	NA	0.213232	5.08456	4.92553	0.00204797	0.102728	-0.880682	NA
10556_at	10556	RPP30	ribonuclease P/MRP 30kDa subunit	-0.170324	7.01962	-4.92115	0.00205768	0.102728	-0.885191	NA
27033_at	27033	ZBTB32	zinc finger and BTB domain containing 32	0.150692	5.39574	4.9211	0.00205779	0.102728	-0.885245	NA
57678_at	57678	GPAM	glycerol-3-phosphate acyltransferase, mitochondrial	-0.170804	6.29989	-4.92101	0.00205799	0.102728	-0.885337	NA
574464_at	574464	MIR520F	microRNA 520f	0.318669	2.52974	4.92096	0.00205811	0.102728	-0.885393	NA
64150_at	64150	DIO3OS	DIO3 opposite strand/antisense RNA (head to head)	0.255162	5.80004	4.91725	0.00206638	0.102728	-0.889217	NA
283643_at	283643	C14orf80	chromosome 14 open reading frame 80	0.191867	7.03176	4.91644	0.0020682	0.102728	-0.890053	NA
3932_at	3932	LCK	LCK proto-oncogene, Src family tyrosine kinase	0.217417	5.72674	4.91614	0.00206887	0.102728	-0.890366	NA
5153_at	5153	PDE1B	phosphodiesterase 1B, calmodulin-dependent	0.195032	5.0198	4.91242	0.0020772	0.102728	-0.894197	NA
987_at	987	LRBA	LPS-responsive vesicle trafficking, beach and anchor containing	-0.154252	7.11434	-4.91157	0.00207911	0.102728	-0.895074	NA
100128288_at	100128288	LOC100128288	uncharacterized LOC100128288	-0.297232	4.95033	-4.90999	0.00208268	0.102728	-0.896707	NA
10841_at	10841	FTCD	formimidoyltransferase cyclodeaminase	0.231118	6.53918	4.90892	0.0020851	0.102728	-0.897815	NA
55964_at	55964	SEPT3	septin 3	0.188692	4.64741	4.90827	0.00208656	0.102728	-0.898482	NA
400558_at	400558	LOC400558	uncharacterized LOC400558	0.230157	7.37625	4.90554	0.00209275	0.102728	-0.901311	NA
23302_at	23302	WSCD1	WSC domain containing 1	0.194119	5.57868	4.90268	0.00209925	0.102728	-0.904267	NA
28877_at	NA	NA	NA	-0.534652	5.37541	-4.89932	0.0021069	0.102728	-0.90774	NA
693136_at	693136	MIR551B	microRNA 551b	0.308262	6.20924	4.89896	0.00210771	0.102728	-0.908106	NA
100128682_at	100128682	LINC01531	long intergenic non-protein coding RNA 1531	0.204444	4.60885	4.89828	0.00210928	0.102728	-0.908817	NA
54905_at	54905	CYP2W1	cytochrome P450, family 2, subfamily W, polypeptide 1	0.155775	6.76641	4.8973	0.00211152	0.102728	-0.909829	NA
hsa-mir-339_at	442907	MIR339	miR-339 stem-loop	0.69999	4.77133	4.50163	0.00211561	0.102728	-1.12098	cggggcggccgcucucccuguccuccaggagcucacgugugccugccugugagcgccucgacgacagagccggcgccugccccagugucugcgc
51052_at	51052	PRLH	prolactin releasing hormone	0.301287	7.47855	4.89453	0.00211788	0.102728	-0.912699	NA
9985_at	9985	REC8	REC8 meiotic recombination protein	0.173564	5.88897	4.88925	0.00213003	0.102728	-0.918158	NA
3321_at	3321	IGSF3	immunoglobulin superfamily, member 3	0.20157	5.66378	4.8878	0.00213341	0.102728	-0.919669	NA
100500844_at	100500844	MIR3664	microRNA 3664	0.258284	2.78014	4.88586	0.00213789	0.102728	-0.921675	NA
375616_at	375616	KCP	kielin/chordin-like protein	0.210832	6.79734	4.88212	0.00214661	0.102728	-0.925557	NA
197257_at	197257	LDHD	lactate dehydrogenase D	0.17832	6.36234	4.88139	0.00214831	0.102728	-0.926314	NA
644150_at	644150	WIPF3	WAS/WASL interacting protein family, member 3	0.148212	5.72021	4.88073	0.00214985	0.102728	-0.926998	NA
21_at	21	ABCA3	ATP-binding cassette, sub-family A (ABC1), member 3	0.185161	6.11936	4.88001	0.00215152	0.102728	-0.92774	NA
101929128_at	101929128	LOC101929128	uncharacterized LOC101929128	0.150673	4.8129	4.8788	0.00215435	0.102728	-0.928996	NA
51735_at	51735	RAPGEF6	Rap guanine nucleotide exchange factor (GEF) 6	-0.157716	6.54562	-4.87835	0.00215541	0.102728	-0.929465	NA
11187_at	11187	PKP3	plakophilin 3	0.215767	6.28714	4.87827	0.0021556	0.102728	-0.929551	NA
51475_at	51475	CABP2	calcium binding protein 2	0.268407	7.31938	4.8747	0.00216398	0.102728	-0.933253	NA
374872_at	374872	C19orf35	chromosome 19 open reading frame 35	0.248957	5.88609	4.87427	0.002165	0.102728	-0.933705	NA
100616109_at	100616109	MIR4464	microRNA 4464	-0.186089	2.081	-4.87317	0.0021676	0.102728	-0.93485	NA
100505676_at	100505676	RRS1-AS1	RRS1 antisense RNA 1 (head to head)	0.301118	5.6691	4.87213	0.00217005	0.102728	-0.93593	NA
55107_at	55107	ANO1	anoctamin 1, calcium activated chloride channel	0.192477	4.66195	4.86624	0.002184	0.102728	-0.942048	NA
538_at	538	ATP7A	ATPase, Cu++ transporting, alpha polypeptide	-0.206707	6.66762	-4.86599	0.00218459	0.102728	-0.942305	NA
100126351_at	100126351	MIR939	microRNA 939	0.219935	9.68774	4.86548	0.0021858	0.102728	-0.942838	NA
6261_at	6261	RYR1	ryanodine receptor 1 (skeletal)	0.18269	5.57318	4.86215	0.00219376	0.102728	-0.94631	NA
85442_at	85442	KNDC1	kinase non-catalytic C-lobe domain (KIND) containing 1	0.197853	5.98776	4.86024	0.00219832	0.102728	-0.948292	NA
79729_at	79729	SH3D21	SH3 domain containing 21	0.174044	6.50996	4.8595	0.00220011	0.102728	-0.949069	NA
460_at	460	ASTN1	astrotactin 1	0.169683	4.87664	4.85896	0.0022014	0.102728	-0.949631	NA
1310_at	1310	COL19A1	collagen, type XIX, alpha 1	0.174764	5.10194	4.85577	0.00220907	0.102728	-0.952954	NA
130813_at	130813	C2orf50	chromosome 2 open reading frame 50	0.189157	5.08633	4.85406	0.00221319	0.102728	-0.954733	NA
23779_at	23779	ARHGAP8	Rho GTPase activating protein 8	0.199052	10.7497	4.84893	0.00222559	0.102728	-0.960075	NA
94030_at	94030	LRRC4B	leucine rich repeat containing 4B	0.239773	5.45256	4.84664	0.00223117	0.102728	-0.962469	NA
3785_at	3785	KCNQ2	potassium channel, voltage gated KQT-like subfamily Q, member 2	0.176567	6.20177	4.84526	0.00223455	0.102728	-0.963914	NA
100272217_at	100272217	LOC100272217	uncharacterized LOC100272217	-0.288135	3.57937	-4.8447	0.00223591	0.102728	-0.964495	NA
100189193_at	NA	NA	NA	-0.59674	4.64005	-4.84159	0.00224351	0.102728	-0.967741	NA
343641_at	343641	TGM6	transglutaminase 6	0.22556	5.81559	4.84127	0.00224429	0.102728	-0.968071	NA
83852_at	83852	SETDB2	SET domain, bifurcated 2	-0.192247	5.83501	-4.84102	0.00224491	0.102728	-0.968337	NA
101927503_at	101927503	LOC101927503	collagen alpha-1(III) chain-like	0.199069	5.9587	4.83862	0.0022508	0.102728	-0.970842	NA
100422989_at	100422989	MIR3155A	microRNA 3155a	0.23445	6.80678	4.83817	0.0022519	0.102728	-0.971309	NA
85319_at	85319	BAGE2	B melanoma antigen family, member 2	0.317984	9.08745	4.83758	0.00225337	0.102728	-0.971931	NA
100422873_at	100422873	MIR4297	microRNA 4297	0.227042	6.77961	4.83716	0.0022544	0.102728	-0.972371	NA
6171_at	6171	RPL41	ribosomal protein L41	-0.211184	5.85749	-4.83631	0.00225648	0.102728	-0.973252	NA
317781_at	317781	DDX51	DEAD (Asp-Glu-Ala-Asp) box polypeptide 51	0.153287	6.48605	4.83501	0.0022597	0.102728	-0.974613	NA
27304_at	27304	MOCS3	molybdenum cofactor synthesis 3	-0.191891	6.07687	-4.83356	0.00226329	0.102728	-0.976132	NA
26051_at	26051	PPP1R16B	protein phosphatase 1, regulatory subunit 16B	0.185255	5.91969	4.83279	0.00226519	0.102728	-0.976937	NA
654320_at	NA	NA	NA	-0.623503	6.51986	-4.83058	0.00227068	0.102728	-0.97925	NA
5017_at	5017	OVOL1	ovo-like zinc finger 1	0.227767	5.92974	4.82431	0.00228631	0.102728	-0.985812	NA
102466816_at	NA	NA	NA	0.401087	7.05602	4.82235	0.00229123	0.102728	-0.987868	NA
148709_at	148709	LOC148709	actin pseudogene	0.186177	6.50045	4.8217	0.00229286	0.102728	-0.988548	NA
100652857_at	100652857	TMCO5B	transmembrane and coiled-coil domains 5B, pseudogene	0.187993	2.84171	4.81966	0.00229797	0.102728	-0.990677	NA
1437_at	1437	CSF2	colony stimulating factor 2 (granulocyte-macrophage)	0.170735	3.66385	4.81881	0.00230013	0.102728	-0.991576	NA
79784_at	79784	MYH14	myosin, heavy chain 14, non-muscle	0.2096	6.68351	4.81617	0.00230679	0.102728	-0.994344	NA
105377650_at	NA	NA	NA	0.385088	9.18597	4.81545	0.00230862	0.102728	-0.9951	NA
255426_at	255426	RASGEF1C	RasGEF domain family, member 1C	0.198916	5.48068	4.81432	0.00231148	0.102728	-0.996285	NA
2837_at	2837	UTS2R	urotensin 2 receptor	0.183453	6.60147	4.81365	0.00231317	0.102728	-0.996988	NA
3897_at	3897	L1CAM	L1 cell adhesion molecule	0.162351	5.85072	4.81187	0.00231768	0.102728	-0.99885	NA
3814_at	3814	KISS1	KiSS-1 metastasis-suppressor	0.259512	5.80678	4.81073	0.00232057	0.102728	-1.00004	NA
150921_at	150921	TCF23	transcription factor 23	0.23306	5.90083	4.81027	0.00232175	0.102728	-1.00053	NA
4065_at	4065	LY75	lymphocyte antigen 75	-0.232417	2.90602	-4.80865	0.00232588	0.102728	-1.00223	NA
100616153_at	100616153	MIR4726	microRNA 4726	0.26594	7.07326	4.80853	0.0023262	0.102728	-1.00236	NA
56936_at	56936	CCDC177	coiled-coil domain containing 177	0.218601	5.80941	4.80643	0.00233155	0.102728	-1.00456	NA
400728_at	400728	FAM87B	family with sequence similarity 87, member B	-0.213312	6.15097	-4.80568	0.00233346	0.102728	-1.00534	NA
26103_at	26103	LRIT1	leucine-rich repeat, immunoglobulin-like and transmembrane domains 1	0.169232	5.1633	4.80467	0.00233606	0.102728	-1.00641	NA
29113_at	29113	C6orf15	chromosome 6 open reading frame 15	0.180575	5.89504	4.80326	0.00233968	0.102728	-1.00789	NA
338440_at	338440	ANO9	anoctamin 9	0.162662	6.2035	4.79975	0.00234871	0.102728	-1.01158	NA
619279_at	619279	ZNF704	zinc finger protein 704	0.165956	4.64631	4.79937	0.0023497	0.102728	-1.01198	NA
5695_at	5695	PSMB7	proteasome subunit beta 7	-0.163447	10.0633	-4.79802	0.00235318	0.102728	-1.0134	NA
102724804_at	NA	NA	NA	0.182813	3.08226	4.7967	0.0023566	0.102728	-1.01479	NA
285103_at	285103	MED15P9	mediator complex subunit 15 pseudogene 9	0.1581	5.65966	4.79567	0.00235926	0.102728	-1.01587	NA
1089_at	1089	CEACAM4	carcinoembryonic antigen-related cell adhesion molecule 4	0.266277	5.99701	4.79513	0.00236066	0.102728	-1.01644	NA
4884_at	4884	NPTX1	neuronal pentraxin I	0.217577	5.15591	4.79272	0.00236692	0.102728	-1.01898	NA
146433_at	146433	IL34	interleukin 34	0.251924	5.82702	4.79164	0.00236972	0.102728	-1.02011	NA
164395_at	164395	TTLL9	tubulin tyrosine ligase-like family member 9	0.171734	4.84883	4.78962	0.00237502	0.102728	-1.02225	NA
339666_at	339666	LOC339666	uncharacterized LOC339666	0.233052	5.04431	4.78571	0.00238524	0.102728	-1.02636	NA
7101_at	7101	NR2E1	nuclear receptor subfamily 2, group E, member 1	0.204156	5.03812	4.78412	0.00238943	0.102728	-1.02804	NA
692073_at	692073	SNORA16A	small nucleolar RNA, H/ACA box 16A	-0.332259	7.7953	-4.78371	0.00239048	0.102728	-1.02846	NA
83902_at	83902	KRTAP17-1	keratin associated protein 17-1	0.2331	5.42518	4.78342	0.00239125	0.102728	-1.02877	NA
594855_at	594855	CPLX3	complexin 3	0.25615	5.12196	4.78308	0.00239214	0.102728	-1.02913	NA
1001_at	1001	CDH3	cadherin 3, type 1, P-cadherin (placental)	0.196531	5.03643	4.78179	0.00239556	0.102728	-1.03049	NA
8941_at	8941	CDK5R2	cyclin-dependent kinase 5, regulatory subunit 2 (p39)	0.181116	6.66877	4.78115	0.00239725	0.102728	-1.03117	NA
79930_at	79930	DOK3	docking protein 3	0.187321	6.47716	4.78095	0.00239775	0.102728	-1.03137	NA
120406_at	120406	NXPE2	neurexophilin and PC-esterase domain family, member 2	-0.188451	3.69764	-4.77997	0.00240035	0.102728	-1.03241	NA
91749_at	91749	KIAA1919	KIAA1919	-0.156661	6.35824	-4.77593	0.00241106	0.102728	-1.03667	NA
5455_at	5455	POU3F3	POU class 3 homeobox 3	0.283946	6.45644	4.77479	0.00241408	0.102728	-1.03787	NA
360226_at	360226	PRSS41	protease, serine, 41	0.254144	5.82733	4.77409	0.00241594	0.102728	-1.03861	NA
222663_at	222663	SCUBE3	signal peptide, CUB domain, EGF-like 3	0.22805	5.56114	4.774	0.00241619	0.102728	-1.03871	NA
100874055_at	100874055	LINC00570	long intergenic non-protein coding RNA 570	0.228649	3.54283	4.77329	0.00241808	0.102728	-1.03946	NA
255189_at	255189	PLA2G4F	phospholipase A2, group IVF	0.190234	5.6761	4.77187	0.00242188	0.102728	-1.04097	NA
64981_at	64981	MRPL34	mitochondrial ribosomal protein L34	-0.150517	5.87977	-4.77176	0.00242216	0.102728	-1.04108	NA
221472_at	221472	FGD2	FYVE, RhoGEF and PH domain containing 2	0.18995	5.60911	4.77143	0.00242304	0.102728	-1.04142	NA
101927849_at	101927849	LOC101927849	uncharacterized LOC101927849	0.153173	3.14283	4.77124	0.00242354	0.102728	-1.04162	NA
27293_at	27293	SMPDL3B	sphingomyelin phosphodiesterase, acid-like 3B	0.202706	5.45962	4.77113	0.00242385	0.102728	-1.04175	NA
285577_at	285577	LINC01019	long intergenic non-protein coding RNA 1019	0.152885	5.34881	4.76986	0.00242723	0.102728	-1.04308	NA
284353_at	284353	NKPD1	NTPase, KAP family P-loop domain containing 1	0.158474	6.37731	4.76953	0.00242812	0.102728	-1.04343	NA
2219_at	2219	FCN1	ficolin (collagen/fibrinogen domain containing) 1	0.243369	7.0787	4.76949	0.00242822	0.102728	-1.04347	NA
5133_at	5133	PDCD1	programmed cell death 1	0.239342	6.92858	4.76716	0.00243448	0.102728	-1.04594	NA
100288486_at	100288486	DDX11L9	DEAD/H (Asp-Glu-Ala-Asp/His) box helicase 11 like 9	0.423785	6.64328	4.76143	0.0024499	0.102728	-1.05199	NA
100302131_at	100302131	MIR302F	microRNA 302f	-0.231285	1.80887	-4.7599	0.00245405	0.102728	-1.05361	NA
2922_at	2922	GRP	gastrin-releasing peptide	0.211245	4.7812	4.75872	0.00245724	0.102728	-1.05486	NA
400748_at	400748	LOC400748	uncharacterized LOC400748	0.201296	4.68315	4.75822	0.00245861	0.102728	-1.05539	NA
10631_at	10631	POSTN	periostin, osteoblast specific factor	-0.181508	6.41617	-4.75806	0.00245904	0.102728	-1.05556	NA
149563_at	149563	C1orf64	chromosome 1 open reading frame 64	0.241089	5.70232	4.75554	0.0024659	0.102728	-1.05823	NA
148930_at	148930	KNCN	kinocilin	0.21667	5.88696	4.75185	0.00247597	0.102728	-1.06214	NA
27120_at	27120	DKKL1	dickkopf-like 1	0.187357	6.84643	4.75183	0.00247603	0.102728	-1.06216	NA
147700_at	147700	KLC3	kinesin light chain 3	0.181319	6.32026	4.75069	0.00247914	0.102728	-1.06337	NA
85371_at	85371	KIAA1656	KIAA1656 protein	0.198914	5.01117	4.74899	0.0024838	0.102728	-1.06517	NA
653583_at	653583	PHLDB3	pleckstrin homology-like domain, family B, member 3	0.204936	6.46064	4.74862	0.00248482	0.102728	-1.06556	NA
101928453_at	101928453	LOC101928453	uncharacterized LOC101928453	0.245839	4.08006	4.74558	0.00249319	0.102728	-1.06879	NA
10235_at	10235	RASGRP2	RAS guanyl releasing protein 2 (calcium and DAG-regulated)	0.174273	5.98506	4.74517	0.00249431	0.102728	-1.06922	NA
3170_at	3170	FOXA2	forkhead box A2	0.16199	5.39508	4.74418	0.00249704	0.102728	-1.07027	NA
693218_at	693218	MIR633	microRNA 633	-0.166847	1.8316	-4.74401	0.00249753	0.102728	-1.07045	NA
389124_at	389124	IQCF5	IQ motif containing F5	0.189097	4.90063	4.74213	0.00250273	0.102728	-1.07245	NA
100616530_at	100616530	C8orf37-AS1	C8orf37 antisense RNA 1	0.163263	3.71604	4.74137	0.00250481	0.102728	-1.07325	NA
3570_at	3570	IL6R	interleukin 6 receptor	0.168465	5.57136	4.74076	0.00250652	0.102728	-1.0739	NA
101928578_at	101928578	RAP2C-AS1	RAP2C antisense RNA 1	-0.176934	6.39492	-4.73945	0.00251015	0.102728	-1.07529	NA
126259_at	126259	TMIGD2	transmembrane and immunoglobulin domain containing 2	0.23698	6.28869	4.73899	0.00251143	0.102728	-1.07578	NA
649446_at	649446	DLGAP1-AS1	DLGAP1 antisense RNA 1	-0.267128	6.7468	-4.73813	0.00251382	0.102728	-1.07669	NA
406907_at	406907	MIR124-1	microRNA 124-1	-0.467698	1.75658	-4.73438	0.00252428	0.102728	-1.08068	NA
3737_at	3737	KCNA2	potassium channel, voltage gated shaker related subfamily A, member 2	0.201402	4.63208	4.73412	0.002525	0.102728	-1.08095	NA
9633_at	9633	MTL5	metallothionein-like 5, testis-specific (tesmin)	0.167293	4.2007	4.73386	0.00252574	0.102728	-1.08123	NA
10004_at	10004	NAALADL1	N-acetylated alpha-linked acidic dipeptidase-like 1	0.154208	5.66333	4.73234	0.00253	0.102728	-1.08285	NA
55003_at	55003	PAK1IP1	PAK1 interacting protein 1	-0.152956	7.61417	-4.73204	0.00253084	0.102728	-1.08316	NA
102723788_at	NA	NA	NA	0.219151	6.03962	4.73011	0.00253624	0.102728	-1.08521	NA
100128338_at	100128338	FAM83H-AS1	FAM83H antisense RNA 1 (head to head)	0.22585	7.20132	4.72943	0.00253817	0.102728	-1.08594	NA
100506660_at	100506660	DDX11-AS1	DDX11 antisense RNA 1	0.243472	5.70245	4.7289	0.00253965	0.102728	-1.0865	NA
149465_at	149465	CFAP57	cilia and flagella associated protein 57	0.142439	3.95335	4.72868	0.00254027	0.102728	-1.08673	NA
hsa-mir-502_at	574504	MIR502	miR-502 stem-loop	0.570291	2.20761	4.36182	0.002541	0.102728	-1.26449	ugcucccccucucuaauccuugcuaucugggugcuagugcuggcucaaugcaaugcaccugggcaaggauucagagagggggagcu
63922_at	63922	CHTF18	chromosome transmission fidelity factor 18	0.170716	6.90079	4.72615	0.00254741	0.102792	-1.08943	NA
364_at	364	AQP7	aquaporin 7	0.269974	5.98756	4.72446	0.00255219	0.102792	-1.09123	NA
654321_at	654321	SNORA75	small nucleolar RNA, H/ACA box 75	-0.249198	7.93687	-4.72377	0.00255414	0.102792	-1.09196	NA
102723796_at	NA	NA	NA	0.192445	4.95157	4.72048	0.00256349	0.102792	-1.09547	NA
26273_at	26273	FBXO3	F-box protein 3	-0.157516	7.53368	-4.71735	0.0025724	0.102792	-1.0988	NA
1145_at	1145	CHRNE	cholinergic receptor, nicotinic, epsilon (muscle)	0.2052	5.50128	4.71716	0.00257295	0.102792	-1.099	NA
1139_at	1139	CHRNA7	cholinergic receptor, nicotinic, alpha 7 (neuronal)	0.164872	5.71043	4.7171	0.0025731	0.102792	-1.09906	NA
3691_at	3691	ITGB4	integrin, beta 4	0.189453	6.16667	4.7165	0.00257481	0.102792	-1.0997	NA
653361_at	653361	NCF1	neutrophil cytosolic factor 1	0.691474	5.97525	4.71616	0.0025758	0.102792	-1.10007	NA
11027_at	11027	LILRA2	leukocyte immunoglobulin-like receptor, subfamily A (with TM domain), member 2	0.148892	4.70174	4.70953	0.00259482	0.103056	-1.10713	NA
441933_at	441933	OR13G1	olfactory receptor, family 13, subfamily G, member 1	0.198305	3.04991	4.7085	0.00259779	0.103056	-1.10823	NA
4185_at	4185	ADAM11	ADAM metallopeptidase domain 11	0.215197	6.3655	4.70808	0.00259901	0.103056	-1.10868	NA
10083_at	10083	USH1C	Usher syndrome 1C	0.158595	4.26143	4.70753	0.00260061	0.103056	-1.10927	NA
26153_at	26153	KIF26A	kinesin family member 26A	0.24316	6.81008	4.70428	0.00261002	0.103056	-1.11274	NA
197342_at	197342	EME2	essential meiotic structure-specific endonuclease subunit 2	0.217506	7.30295	4.70318	0.00261321	0.103056	-1.11391	NA
57644_at	57644	MYH7B	myosin, heavy chain 7B, cardiac muscle, beta	0.2158	6.05565	4.70126	0.00261878	0.103056	-1.11596	NA
22994_at	22994	CEP131	centrosomal protein 131kDa	0.190297	7.11708	4.701	0.00261955	0.103056	-1.11624	NA
148870_at	148870	CCDC27	coiled-coil domain containing 27	0.273405	5.29618	4.69772	0.00262913	0.103056	-1.11975	NA
100885782_at	100885782	MYO16-AS1	MYO16 antisense RNA 1	0.264015	4.53073	4.69751	0.00262975	0.103056	-1.11997	NA
26780_at	26780	SNORA68	small nucleolar RNA, H/ACA box 68	-0.225366	10.2612	-4.69706	0.00263107	0.103056	-1.12045	NA
7223_at	7223	TRPC4	transient receptor potential cation channel, subfamily C, member 4	-0.219085	6.34421	-4.69601	0.00263414	0.103056	-1.12158	NA
8419_at	8419	BFSP2	beaded filament structural protein 2, phakinin	0.140202	5.04129	4.69273	0.00264375	0.103056	-1.12508	NA
9289_at	9289	ADGRG1	adhesion G protein-coupled receptor G1	0.161961	5.95137	4.69269	0.00264387	0.103056	-1.12512	NA
hsa-mir-103a-2_at	406896	MIR103A2	miR-103a-2 stem-loop	0.44389	10.4327	4.33084	0.00264732	0.103056	-1.29681	uugugcuuucagcuucuuuacagugcugccuuguagcauucaggucaagcagcauuguacagggcuaugaaagaacca
54207_at	54207	KCNK10	potassium channel, two pore domain subfamily K, member 10	0.144875	4.1853	4.69104	0.00264876	0.103056	-1.12689	NA
54148_at	54148	MRPL39	mitochondrial ribosomal protein L39	-0.163073	6.62891	-4.68855	0.0026561	0.103056	-1.12955	NA
729238_at	729238	SFTPA2	surfactant protein A2	0.250997	5.22301	4.68849	0.00265629	0.103056	-1.12962	NA
112802_at	112802	KRT71	keratin 71, type II	0.246197	4.96758	4.68842	0.00265648	0.103056	-1.12969	NA
100422897_at	100422897	MIR4302	microRNA 4302	0.239988	5.65431	4.688	0.00265773	0.103056	-1.13014	NA
9651_at	9651	PLCH2	phospholipase C, eta 2	0.199074	6.57916	4.68719	0.00266012	0.103056	-1.13101	NA
81492_at	81492	RSPH6A	radial spoke head 6 homolog A (Chlamydomonas)	0.214141	5.33876	4.68174	0.00267633	0.103063	-1.13685	NA
5167_at	5167	ENPP1	ectonucleotide pyrophosphatase/phosphodiesterase 1	-0.158631	5.00232	-4.67676	0.00269124	0.103063	-1.14218	NA
92255_at	92255	LMBRD2	LMBR1 domain containing 2	-0.171846	6.49696	-4.67278	0.00270323	0.103063	-1.14646	NA
285600_at	285600	KIAA0825	KIAA0825	-0.157724	5.23256	-4.67231	0.00270463	0.103063	-1.14696	NA
11215_at	11215	AKAP11	A kinase (PRKA) anchor protein 11	-0.13852	7.74975	-4.67148	0.00270716	0.103063	-1.14786	NA
100131138_at	100131138	LINC01405	long intergenic non-protein coding RNA 1405	0.233055	6.09409	4.67133	0.00270761	0.103063	-1.14801	NA
3495_at	3495	IGHD	immunoglobulin heavy constant delta	0.275338	6.07654	4.67102	0.00270855	0.103063	-1.14835	NA
hsa-mir-337_at	442905	MIR337	miR-337 stem-loop	0.586511	1.81051	4.31336	0.00270941	0.103063	-1.31511	guagucaguaguuggggggugggaacggcuucauacaggaguugaugcacaguuauccagcuccuauaugaugccuuucuucauccccuucaa
100302201_at	100302201	MIR1228	microRNA 1228	0.219015	8.43353	4.67045	0.00271025	0.103063	-1.14895	NA
101927070_at	101927070	LOC101927070	uncharacterized LOC101927070	0.312347	4.4872	4.66923	0.00271395	0.103063	-1.15026	NA
222236_at	222236	NAPEPLD	N-acyl phosphatidylethanolamine phospholipase D	-0.134309	5.98016	-4.66867	0.00271566	0.103063	-1.15087	NA
5346_at	5346	PLIN1	perilipin 1	0.170273	5.85957	4.66456	0.00272816	0.103063	-1.15529	NA
58509_at	58509	CACTIN	cactin, spliceosome C complex subunit	0.142116	7.11897	4.66397	0.00272996	0.103063	-1.15592	NA
401258_at	401258	RAB44	RAB44, member RAS oncogene family	0.167598	5.90596	4.66168	0.00273694	0.103063	-1.15838	NA
731_at	731	C8A	complement component 8, alpha polypeptide	0.186985	3.59723	4.66074	0.00273984	0.103063	-1.15939	NA
100302236_at	100302236	MIR1260A	microRNA 1260a	0.231436	7.22246	4.65733	0.0027503	0.103063	-1.16306	NA
140902_at	140902	R3HDML	R3H domain containing-like	0.242979	5.65207	4.65608	0.00275413	0.103063	-1.1644	NA
10078_at	10078	TSSC4	tumor suppressing subtransferable candidate 4	0.158496	6.45563	4.65557	0.00275572	0.103063	-1.16495	NA
100130827_at	100130827	SBK3	SH3 domain binding kinase family, member 3	0.18503	6.7291	4.65335	0.00276257	0.103063	-1.16734	NA
8447_at	8447	DOC2B	double C2-like domains, beta	0.160015	5.89992	4.65319	0.00276306	0.103063	-1.16751	NA
105375106_at	NA	NA	NA	0.376161	8.30707	4.6501	0.00277262	0.103063	-1.17083	NA
55200_at	55200	PLEKHG6	pleckstrin homology domain containing, family G (with RhoGef domain) member 6	0.152435	6.20931	4.64884	0.00277654	0.103063	-1.1722	NA
100499183_at	100499183	BAALC-AS1	BAALC antisense RNA 1	0.150793	4.63684	4.6488	0.00277667	0.103063	-1.17224	NA
11061_at	11061	LECT1	leukocyte cell derived chemotaxin 1	0.162125	4.07169	4.64687	0.00278269	0.103063	-1.17432	NA
8022_at	8022	LHX3	LIM homeobox 3	0.240065	6.43636	4.64576	0.00278615	0.103063	-1.17552	NA
84437_at	84437	MSANTD4	Myb/SANT-like DNA-binding domain containing 4 with coiled-coils	-0.265735	6.87279	-4.64498	0.00278859	0.103063	-1.17636	NA
399693_at	NA	NA	NA	0.25405	6.98881	4.64398	0.0027917	0.103063	-1.17743	NA
441869_at	441869	ANKRD65	ankyrin repeat domain 65	0.181138	6.62141	4.64282	0.00279532	0.103063	-1.17868	NA
440829_at	440829	SHISA8	shisa family member 8	0.171384	6.82193	4.64186	0.00279834	0.103063	-1.17972	NA
5691_at	5691	PSMB3	proteasome subunit beta 3	-0.167855	9.80816	-4.6411	0.00280071	0.103063	-1.18053	NA
254439_at	254439	C11orf86	chromosome 11 open reading frame 86	0.250209	5.72682	4.64057	0.00280239	0.103063	-1.18111	NA
158471_at	158471	PRUNE2	prune homolog 2 (Drosophila)	-0.152885	5.62411	-4.6398	0.00280482	0.103063	-1.18194	NA
200523_at	200523	TEX37	testis expressed 37	0.182464	4.84687	4.63976	0.00280492	0.103063	-1.18198	NA
345222_at	345222	MSANTD1	Myb/SANT-like DNA-binding domain containing 1	0.173388	5.56053	4.63807	0.00281026	0.103063	-1.18381	NA
100616489_at	100616489	MIR4417	microRNA 4417	0.221905	7.73354	4.63626	0.00281595	0.103063	-1.18576	NA
1645_at	1645	AKR1C1	aldo-keto reductase family 1, member C1	-0.236423	9.47853	-4.63545	0.00281852	0.103063	-1.18664	NA
80307_at	80307	FER1L4	fer-1-like family member 4, pseudogene (functional)	0.157401	5.50321	4.63084	0.00283313	0.103063	-1.19161	NA
7278_at	7278	TUBA3C	tubulin, alpha 3c	0.164804	7.29028	4.63084	0.00283315	0.103063	-1.19162	NA
29105_at	29105	CFAP20	cilia and flagella associated protein 20	-0.147009	7.87512	-4.62616	0.00284805	0.103063	-1.19667	NA
102724877_at	NA	NA	NA	0.235454	3.73284	4.62506	0.00285159	0.103063	-1.19787	NA
100616176_at	100616176	MIR4708	microRNA 4708	0.418429	5.57384	4.62374	0.00285582	0.103063	-1.19929	NA
7852_at	7852	CXCR4	chemokine (C-X-C motif) receptor 4	0.224143	4.57572	4.62317	0.00285765	0.103063	-1.19991	NA
100507250_at	100507250	LOC100507250	uncharacterized LOC100507250	0.213598	3.86564	4.62304	0.00285806	0.103063	-1.20005	NA
105373480_at	NA	NA	NA	0.182438	5.57037	4.62253	0.00285969	0.103063	-1.2006	NA
6712_at	6712	SPTBN2	spectrin, beta, non-erythrocytic 2	0.176585	6.30799	4.62106	0.00286441	0.103063	-1.20218	NA
7389_at	7389	UROD	uroporphyrinogen decarboxylase	-0.176805	8.29176	-4.61955	0.0028693	0.103063	-1.20383	NA
105369188_at	NA	NA	NA	0.34956	5.26481	4.61944	0.00286965	0.103063	-1.20394	NA
101927873_at	101927873	LINC01508	long intergenic non-protein coding RNA 1508	0.256816	4.47669	4.6192	0.00287042	0.103063	-1.20421	NA
344901_at	344901	OSTN	osteocrin	0.273323	2.89867	4.61869	0.00287206	0.103063	-1.20475	NA
100113393_at	100113393	SNORD12B	small nucleolar RNA, C/D box 12B	-0.312323	7.05653	-4.61348	0.00288895	0.103063	-1.2104	NA
hsa-mir-362_at	574030	MIR362	miR-362 stem-loop	0.55649	6.08985	4.26508	0.00288935	0.103063	-1.366	cuugaauccuuggaaccuaggugugagugcuauuucagugcaacacaccuauucaaggauucaaa
128486_at	128486	FITM2	fat storage-inducing transmembrane protein 2	0.181725	7.80509	4.61244	0.00289231	0.103063	-1.21152	NA
1301_at	1301	COL11A1	collagen, type XI, alpha 1	0.156297	5.52992	4.61197	0.00289384	0.103063	-1.21203	NA
147_at	147	ADRA1B	adrenoceptor alpha 1B	0.201294	6.81869	4.61158	0.0028951	0.103063	-1.21245	NA
2155_at	2155	F7	coagulation factor VII (serum prothrombin conversion accelerator)	0.23697	6.14566	4.6096	0.00290157	0.103063	-1.2146	NA
126695_at	126695	KDF1	keratinocyte differentiation factor 1	0.208522	6.38494	4.60895	0.00290369	0.103063	-1.2153	NA
5909_at	5909	RAP1GAP	RAP1 GTPase activating protein	0.156636	5.57018	4.60757	0.0029082	0.103063	-1.2168	NA
84225_at	84225	ZMYND15	zinc finger, MYND-type containing 15	0.21258	5.57605	4.6075	0.00290845	0.103063	-1.21688	NA
55765_at	55765	C1orf106	chromosome 1 open reading frame 106	0.164796	5.83688	4.60653	0.00291161	0.103063	-1.21793	NA
100423036_at	100423036	MIR2355	microRNA 2355	-0.307137	2.98683	-4.60604	0.00291324	0.103063	-1.21847	NA
126306_at	126306	JSRP1	junctional sarcoplasmic reticulum protein 1	0.190832	7.18553	4.60343	0.0029218	0.103063	-1.22129	NA
124871_at	124871	FLJ40194	uncharacterized FLJ40194	0.153629	5.05045	4.60314	0.00292277	0.103063	-1.22161	NA
56963_at	56963	RGMA	repulsive guidance molecule family member a	0.194033	6.43555	4.60267	0.0029243	0.103063	-1.22212	NA
84883_at	84883	AIFM2	apoptosis-inducing factor, mitochondrion-associated, 2	0.149017	6.96859	4.59921	0.00293572	0.103063	-1.22587	NA
8802_at	8802	SUCLG1	succinate-CoA ligase, alpha subunit	-0.162376	8.03933	-4.59645	0.00294488	0.103063	-1.22887	NA
115584_at	115584	SLC5A11	solute carrier family 5 (sodium/inositol cotransporter), member 11	0.203973	5.16364	4.59552	0.00294795	0.103063	-1.22988	NA
284581_at	284581	LOC284581	uncharacterized LOC284581	0.205178	2.88207	4.59466	0.00295081	0.103063	-1.23081	NA
4009_at	4009	LMX1A	LIM homeobox transcription factor 1, alpha	0.182762	5.17571	4.59381	0.00295364	0.103063	-1.23174	NA
3851_at	3851	KRT4	keratin 4, type II	0.240171	5.97933	4.59368	0.00295406	0.103063	-1.23188	NA
57126_at	57126	CD177	CD177 molecule	0.261014	4.98439	4.59309	0.00295606	0.103063	-1.23253	NA
1149_at	1149	CIDEA	cell death-inducing DFFA-like effector a	0.166824	5.95423	4.59252	0.00295794	0.103063	-1.23314	NA
91156_at	91156	IGFN1	immunoglobulin-like and fibronectin type III domain containing 1	0.18124	5.68314	4.59245	0.00295819	0.103063	-1.23322	NA
8321_at	8321	FZD1	frizzled class receptor 1	0.15724	7.22772	4.59181	0.00296033	0.103063	-1.23392	NA
10803_at	10803	CCR9	chemokine (C-C motif) receptor 9	0.179317	4.89494	4.59176	0.00296048	0.103063	-1.23397	NA
23105_at	23105	FSTL4	follistatin-like 4	0.151551	4.73612	4.59054	0.00296455	0.103063	-1.23529	NA
1_at	1	A1BG	alpha-1-B glycoprotein	0.155326	6.5276	4.58924	0.00296892	0.103063	-1.23671	NA
5260_at	5260	PHKG1	phosphorylase kinase, gamma 1 (muscle)	0.204281	5.21758	4.58819	0.00297243	0.103063	-1.23785	NA
347741_at	347741	OTOP3	otopetrin 3	0.162009	5.39587	4.58806	0.00297286	0.103063	-1.23799	NA
649159_at	649159	LINC00273	long intergenic non-protein coding RNA 273	0.257944	6.40078	4.58748	0.00297481	0.103063	-1.23862	NA
3231_at	3231	HOXD1	homeobox D1	0.16997	5.93845	4.58744	0.00297493	0.103063	-1.23866	NA
101927267_at	101927267	LOC101927267	uncharacterized LOC101927267	0.180372	5.13644	4.58717	0.00297586	0.103063	-1.23896	NA
10942_at	10942	PRSS21	protease, serine, 21 (testisin)	0.243317	6.07981	4.58628	0.00297884	0.103063	-1.23993	NA
100506405_at	100506405	LOC100506405	uncharacterized LOC100506405	0.332844	4.24352	4.58557	0.00298124	0.103063	-1.2407	NA
134_at	134	ADORA1	adenosine A1 receptor	0.167357	6.52392	4.58411	0.00298613	0.103063	-1.24229	NA
57161_at	57161	PELI2	pellino E3 ubiquitin protein ligase family member 2	-0.16824	7.60206	-4.58182	0.00299386	0.103063	-1.24478	NA
9722_at	9722	NOS1AP	nitric oxide synthase 1 (neuronal) adaptor protein	0.169399	5.9613	4.58088	0.00299707	0.103063	-1.24581	NA
85301_at	85301	COL27A1	collagen, type XXVII, alpha 1	0.141759	7.10956	4.57999	0.00300009	0.103063	-1.24678	NA
2781_at	2781	GNAZ	guanine nucleotide binding protein (G protein), alpha z polypeptide	0.282668	6.42429	4.57803	0.00300671	0.103063	-1.24891	NA
128414_at	128414	NKAIN4	Na+/K+ transporting ATPase interacting 4	0.204275	5.81667	4.57767	0.00300794	0.103063	-1.2493	NA
23643_at	23643	LY96	lymphocyte antigen 96	-0.191643	5.89495	-4.57733	0.00300909	0.103063	-1.24967	NA
154761_at	154761	LOC154761	family with sequence similarity 115, member C pseudogene	-0.254727	6.14109	-4.57609	0.00301331	0.103063	-1.25102	NA
392255_at	392255	GDF6	growth differentiation factor 6	0.191595	6.37884	4.57499	0.00301707	0.103063	-1.25222	NA
92591_at	92591	ASB16	ankyrin repeat and SOCS box containing 16	0.262107	6.53512	4.57376	0.00302126	0.103063	-1.25356	NA
6405_at	6405	SEMA3F	sema domain, immunoglobulin domain (Ig), short basic domain, secreted, (semaphorin) 3F	0.177149	6.02817	4.57272	0.00302483	0.103063	-1.2547	NA
9501_at	9501	RPH3AL	rabphilin 3A-like (without C2 domains)	0.161086	6.16772	4.57219	0.00302665	0.103063	-1.25528	NA
57000_at	57000	GSN-AS1	GSN antisense RNA 1	0.225476	5.10446	4.57078	0.00303148	0.103063	-1.25682	NA
100506125_at	100506125	LOC100506125	uncharacterized LOC100506125	0.178311	4.62591	4.56879	0.0030383	0.103063	-1.25899	NA
50617_at	50617	ATP6V0A4	ATPase, H+ transporting, lysosomal V0 subunit a4	0.191647	4.11887	4.56672	0.00304542	0.103063	-1.26124	NA
50509_at	50509	COL5A3	collagen, type V, alpha 3	0.187187	6.77751	4.56557	0.00304939	0.103063	-1.2625	NA
100423041_at	100423041	MIR4296	microRNA 4296	0.206379	7.45492	4.56534	0.00305017	0.103063	-1.26275	NA
574436_at	574436	MIR485	microRNA 485	0.237136	4.41658	4.5639	0.00305516	0.103063	-1.26432	NA
255738_at	255738	PCSK9	proprotein convertase subtilisin/kexin type 9	0.210899	6.77389	4.56006	0.00306848	0.103063	-1.26852	NA
164153_at	164153	UBL4B	ubiquitin-like 4B	0.278592	6.3731	4.55984	0.00306923	0.103063	-1.26876	NA
157638_at	157638	FAM84B	family with sequence similarity 84, member B	0.137154	5.76527	4.55979	0.00306942	0.103063	-1.26882	NA
100422931_at	100422931	MIR4304	microRNA 4304	0.229056	6.43975	4.55708	0.00307883	0.103063	-1.27177	NA
100130460_at	100130460	CAND1.11	uncharacterized LOC100130460	0.362613	5.27688	4.55701	0.00307909	0.103063	-1.27185	NA
7504_at	7504	XK	X-linked Kx blood group	0.211352	5.33663	4.55596	0.00308275	0.103063	-1.273	NA
9836_at	9836	LCMT2	leucine carboxyl methyltransferase 2	0.188149	6.45134	4.5557	0.00308365	0.103063	-1.27328	NA
102724612_at	NA	NA	NA	0.214136	2.9067	4.55511	0.00308572	0.103063	-1.27393	NA
863_at	863	CBFA2T3	core-binding factor, runt domain, alpha subunit 2; translocated to, 3	0.18598	6.29425	4.55479	0.00308684	0.103063	-1.27428	NA
646074_at	646074	POM121L10P	POM121 transmembrane nucleoporin-like 10, pseudogene	0.207965	6.13403	4.55454	0.00308772	0.103063	-1.27455	NA
348645_at	348645	C22orf34	chromosome 22 open reading frame 34	0.183948	5.82454	4.55329	0.0030921	0.103063	-1.27592	NA
366_at	366	AQP9	aquaporin 9	0.152421	2.89263	4.55305	0.00309294	0.103063	-1.27618	NA
120071_at	120071	GYLTL1B	glycosyltransferase-like 1B	0.198886	6.50643	4.54987	0.00310412	0.103063	-1.27966	NA
284593_at	284593	FAM41C	family with sequence similarity 41, member C	0.312081	5.44524	4.54817	0.00311008	0.103063	-1.28152	NA
8822_at	8822	FGF17	fibroblast growth factor 17	0.16378	6.09368	4.54726	0.0031133	0.103063	-1.28252	NA
339942_at	339942	H1FX-AS1	H1FX antisense RNA 1	0.163877	6.15762	4.54609	0.00311743	0.103063	-1.28379	NA
693142_at	693142	MIR557	microRNA 557	0.245289	7.0542	4.54451	0.00312303	0.103063	-1.28553	NA
284451_at	284451	ODF3L2	outer dense fiber of sperm tails 3-like 2	0.215393	6.4078	4.54427	0.00312388	0.103063	-1.28579	NA
1117_at	1117	CHI3L2	chitinase 3-like 2	0.182706	4.09055	4.54341	0.00312694	0.103063	-1.28673	NA
25938_at	25938	HEATR5A	HEAT repeat containing 5A	-0.143707	7.70602	-4.54296	0.00312855	0.103063	-1.28723	NA
2875_at	2875	GPT	glutamic-pyruvate transaminase (alanine aminotransferase)	0.159573	6.70384	4.54146	0.00313385	0.103063	-1.28887	NA
22983_at	22983	MAST1	microtubule associated serine/threonine kinase 1	0.164952	5.66056	4.54064	0.00313679	0.103063	-1.28977	NA
1305_at	1305	COL13A1	collagen, type XIII, alpha 1	0.167225	7.10818	4.5397	0.00314015	0.103063	-1.2908	NA
100507419_at	100507419	MMP25-AS1	MMP25 antisense RNA 1	0.236665	7.47327	4.53251	0.00316587	0.103063	-1.29868	NA
100130587_at	100130587	LOC100130587	uncharacterized LOC100130587	0.268747	6.07421	4.53009	0.00317459	0.103063	-1.30134	NA
389690_at	389690	MROH5	maestro heat-like repeat family member 5	0.228282	6.4503	4.52887	0.00317903	0.103063	-1.30268	NA
10782_at	10782	ZNF274	zinc finger protein 274	0.15738	6.20587	4.52771	0.00318322	0.103063	-1.30396	NA
79849_at	79849	PDZD3	PDZ domain containing 3	0.264067	5.66288	4.52737	0.00318444	0.103063	-1.30433	NA
84069_at	84069	PLEKHN1	pleckstrin homology domain containing, family N member 1	0.181633	6.90824	4.5268	0.00318649	0.103063	-1.30495	NA
1995_at	1995	ELAVL3	ELAV like neuron-specific RNA binding protein 3	0.219754	5.09403	4.52665	0.00318705	0.103063	-1.30512	NA
388115_at	388115	C15orf52	chromosome 15 open reading frame 52	0.182216	6.57289	4.52503	0.00319292	0.103063	-1.3069	NA
7087_at	7087	ICAM5	intercellular adhesion molecule 5, telencephalin	0.183085	6.61019	4.52463	0.00319438	0.103063	-1.30734	NA
3887_at	3887	KRT81	keratin 81, type II	0.199495	5.82267	4.52426	0.00319571	0.103063	-1.30774	NA
148109_at	148109	FAM187B	family with sequence similarity 187, member B	0.281135	6.00008	4.5232	0.0031996	0.103063	-1.30891	NA
26191_at	26191	PTPN22	protein tyrosine phosphatase, non-receptor type 22 (lymphoid)	-0.159616	5.91633	-4.52263	0.00320166	0.103063	-1.30954	NA
400745_at	400745	SH2D5	SH2 domain containing 5	0.175023	6.8645	4.52229	0.0032029	0.103063	-1.30991	NA
22989_at	22989	MYH15	myosin, heavy chain 15	0.157072	3.3328	4.52195	0.00320414	0.103063	-1.31028	NA
131177_at	131177	FAM3D	family with sequence similarity 3, member D	0.229704	5.65956	4.52098	0.00320766	0.103063	-1.31134	NA
92747_at	92747	BPIFB1	BPI fold containing family B, member 1	0.175741	5.15161	4.52089	0.00320801	0.103063	-1.31145	NA
116412_at	116412	ZNF837	zinc finger protein 837	0.190686	6.73435	4.52048	0.00320949	0.103063	-1.3119	NA
53347_at	53347	UBASH3A	ubiquitin associated and SH3 domain containing A	0.191918	4.88434	4.51944	0.00321329	0.103063	-1.31304	NA
105371026_at	NA	NA	NA	0.352474	8.5834	4.5191	0.00321456	0.103063	-1.31342	NA
440023_at	440023	KRTAP5-6	keratin associated protein 5-6	0.355816	5.27107	4.51899	0.00321494	0.103063	-1.31354	NA
53826_at	53826	FXYD6	FXYD domain containing ion transport regulator 6	0.149902	5.78938	4.51804	0.00321844	0.103063	-1.31459	NA
283303_at	283303	MRGPRG-AS1	MRGPRG antisense RNA 1	0.24146	6.64073	4.51726	0.00322127	0.103063	-1.31544	NA
59335_at	59335	PRDM12	PR domain containing 12	0.250176	5.95986	4.51638	0.00322452	0.103063	-1.31641	NA
339221_at	339221	ENPP7	ectonucleotide pyrophosphatase/phosphodiesterase 7	0.233424	5.61072	4.51629	0.00322486	0.103063	-1.31651	NA
388289_at	388289	C16orf47	chromosome 16 open reading frame 47	0.186428	5.7013	4.5162	0.00322517	0.103063	-1.3166	NA
9718_at	9718	ECE2	endothelin converting enzyme 2	0.191506	5.80005	4.51454	0.00323127	0.103063	-1.31843	NA
28716_at	28716	TRAJ39	T cell receptor alpha joining 39	0.493499	4.10681	4.51396	0.00323342	0.103063	-1.31907	NA
128853_at	128853	DUSP15	dual specificity phosphatase 15	0.151974	6.35267	4.51235	0.00323935	0.103063	-1.32084	NA
105370362_at	NA	NA	NA	0.310302	3.22968	4.51191	0.00324099	0.103063	-1.32133	NA
284346_at	284346	ZNF575	zinc finger protein 575	0.202127	6.42389	4.51105	0.00324416	0.103063	-1.32228	NA
91977_at	91977	MYOZ3	myozenin 3	0.176238	5.0952	4.51104	0.00324418	0.103063	-1.32228	NA
hsa-mir-93_at	407050	MIR93	miR-93 stem-loop	0.500041	9.25798	4.17691	0.00325216	0.103063	-1.46008	cugggggcuccaaagugcuguucgugcagguagugugauuacccaaccuacugcugagcuagcacuucccgagcccccgg
55539_at	55539	KCNQ1DN	KCNQ1 downstream neighbor (non-protein coding)	0.311456	6.58511	4.50742	0.00325763	0.103063	-1.32628	NA
26231_at	26231	LRRC29	leucine rich repeat containing 29	0.129903	6.41855	4.50628	0.00326183	0.103063	-1.32752	NA
9543_at	9543	IGDCC3	immunoglobulin superfamily, DCC subclass, member 3	0.172673	6.30147	4.50614	0.00326238	0.103063	-1.32769	NA
256158_at	256158	HMCN2	hemicentin 2	0.207641	6.39547	4.50599	0.00326292	0.103063	-1.32785	NA
4486_at	4486	MST1R	macrophage stimulating 1 receptor	0.185306	5.72601	4.50488	0.00326706	0.103063	-1.32907	NA
442497_at	442497	LOC442497	uncharacterized LOC442497	0.285645	5.18106	4.5033	0.00327294	0.103063	-1.33081	NA
793_at	793	CALB1	calbindin 1, 28kDa	0.166601	2.82253	4.50204	0.00327765	0.103063	-1.3322	NA
11314_at	11314	CD300A	CD300a molecule	0.230919	5.97714	4.50082	0.00328223	0.103063	-1.33355	NA
hsa-mir-485_at	574436	MIR485	miR-485 stem-loop	0.546879	4.59578	4.16972	0.00328386	0.103063	-1.46782	acuuggagagaggcuggccgugaugaauucgauucaucaaagcgagucauacacggcucuccucucuuuuagu
22899_at	22899	ARHGEF15	Rho guanine nucleotide exchange factor (GEF) 15	0.171671	6.02113	4.49829	0.0032917	0.103063	-1.33633	NA
8685_at	8685	MARCO	macrophage receptor with collagenous structure	0.240362	6.2	4.49522	0.00330328	0.103063	-1.33973	NA
7226_at	7226	TRPM2	transient receptor potential cation channel, subfamily M, member 2	0.187033	6.30895	4.49426	0.00330691	0.103063	-1.34079	NA
6862_at	6862	T	T brachyury transcription factor	0.212573	5.80668	4.49387	0.00330836	0.103063	-1.34122	NA
5579_at	5579	PRKCB	protein kinase C, beta	0.14551	4.50606	4.49319	0.00331094	0.103063	-1.34197	NA
256329_at	256329	LMNTD2	lamin tail domain containing 2	0.176637	7.0702	4.49154	0.00331718	0.103063	-1.34379	NA
414235_at	414235	PRR26	proline rich 26	0.289846	4.9252	4.49149	0.00331738	0.103063	-1.34385	NA
677828_at	677828	SNORA47	small nucleolar RNA, H/ACA box 47	-0.239976	9.46215	-4.49137	0.00331782	0.103063	-1.34397	NA
102723828_at	NA	NA	NA	0.20333	3.5291	4.49069	0.00332042	0.103063	-1.34473	NA
3360_at	3360	HTR4	5-hydroxytryptamine (serotonin) receptor 4, G protein-coupled	0.153214	4.25875	4.4888	0.00332757	0.103063	-1.34681	NA
7225_at	7225	TRPC6	transient receptor potential cation channel, subfamily C, member 6	0.170099	2.83649	4.48873	0.00332787	0.103063	-1.3469	NA
60529_at	60529	ALX4	ALX homeobox 4	0.176413	5.56869	4.48824	0.00332973	0.103063	-1.34744	NA
147525_at	147525	LINC00526	long intergenic non-protein coding RNA 526	0.216118	5.23655	4.4875	0.00333253	0.103063	-1.34825	NA
389033_at	389033	LOC389033	placenta-specific 9 pseudogene	0.279408	6.56118	4.48486	0.00334262	0.103063	-1.35117	NA
100507006_at	100507006	LOC100507006	uncharacterized LOC100507006	0.143934	5.15106	4.48404	0.00334574	0.103063	-1.35208	NA
55106_at	55106	SLFN12	schlafen family member 12	-0.196453	6.94571	-4.48389	0.0033463	0.103063	-1.35224	NA
129807_at	129807	NEU4	sialidase 4	0.187859	6.94904	4.48194	0.00335378	0.103063	-1.3544	NA
56101_at	56101	PCDHGB5	protocadherin gamma subfamily B, 5	-0.176484	8.06895	-4.47967	0.0033625	0.103063	-1.35691	NA
85476_at	85476	GFM1	G elongation factor, mitochondrial 1	-0.161628	6.70459	-4.47273	0.00338932	0.103063	-1.36459	NA
219981_at	219981	OR5A2	olfactory receptor, family 5, subfamily A, member 2	0.325415	4.25781	4.47268	0.00338951	0.103063	-1.36465	NA
1527_at	1527	TEX28	testis expressed 28	0.238067	5.32542	4.47043	0.00339827	0.103063	-1.36714	NA
1005_at	1005	CDH7	cadherin 7, type 2	0.162878	3.41898	4.47041	0.00339837	0.103063	-1.36717	NA
4738_at	4738	NEDD8	neural precursor cell expressed, developmentally down-regulated 8	-0.231965	10.3384	-4.47027	0.00339888	0.103063	-1.36732	NA
9556_at	9556	C14orf2	chromosome 14 open reading frame 2	-0.223291	7.80485	-4.4701	0.00339957	0.103063	-1.36751	NA
8128_at	8128	ST8SIA2	ST8 alpha-N-acetyl-neuraminide alpha-2,8-sialyltransferase 2	0.188967	4.87437	4.47009	0.00339959	0.103063	-1.36752	NA
3780_at	3780	KCNN1	potassium channel, calcium activated intermediate/small conductance subfamily N alpha, member 1	0.184958	6.36608	4.46969	0.00340116	0.103063	-1.36797	NA
10333_at	10333	TLR6	toll-like receptor 6	-0.188819	6.20986	-4.46905	0.00340366	0.103063	-1.36868	NA
8639_at	8639	AOC3	amine oxidase, copper containing 3	0.195444	5.10654	4.46888	0.0034043	0.103063	-1.36886	NA
7481_at	7481	WNT11	wingless-type MMTV integration site family, member 11	0.193965	7.10116	4.46825	0.00340678	0.103063	-1.36956	NA
63923_at	63923	TNN	tenascin N	0.293073	5.74073	4.46708	0.00341135	0.103063	-1.37086	NA
83886_at	83886	PRSS27	protease, serine 27	0.191939	7.13927	4.46704	0.00341152	0.103063	-1.37091	NA
260429_at	260429	PRSS33	protease, serine, 33	0.258303	6.71263	4.46397	0.00342354	0.103063	-1.37431	NA
28426_at	28426	IGHV3-43	immunoglobulin heavy variable 3-43	0.399105	5.84715	4.46259	0.00342897	0.103063	-1.37584	NA
2571_at	2571	GAD1	glutamate decarboxylase 1 (brain, 67kDa)	0.163375	4.41246	4.46135	0.00343383	0.103063	-1.37722	NA
81033_at	81033	KCNH6	potassium channel, voltage gated eag related subfamily H, member 6	0.199695	5.85444	4.45995	0.00343936	0.103063	-1.37877	NA
101927549_at	101927549	LOC101927549	uncharacterized LOC101927549	0.165029	3.17621	4.45966	0.00344049	0.103063	-1.37909	NA
253982_at	253982	ASPHD1	aspartate beta-hydroxylase domain containing 1	0.244038	6.04651	4.45925	0.0034421	0.103063	-1.37954	NA
887_at	887	CCKBR	cholecystokinin B receptor	0.165919	6.2546	4.45859	0.00344471	0.103063	-1.38028	NA
57121_at	57121	LPAR5	lysophosphatidic acid receptor 5	0.223661	5.45712	4.45684	0.00345166	0.103063	-1.38223	NA
10347_at	10347	ABCA7	ATP-binding cassette, sub-family A (ABC1), member 7	0.162057	6.58071	4.45673	0.00345209	0.103063	-1.38235	NA
100130093_at	100130093	LOC100130093	uncharacterized LOC100130093	0.254471	6.25678	4.45627	0.00345391	0.103063	-1.38286	NA
284757_at	284757	MIR646HG	MIR646 host gene	0.20105	4.52496	4.45518	0.00345821	0.103063	-1.38406	NA
348158_at	348158	ACSM2B	acyl-CoA synthetase medium-chain family member 2B	0.199752	4.19906	4.45505	0.00345874	0.103063	-1.38421	NA
729468_at	NA	NA	NA	0.197462	6.43803	4.45495	0.00345912	0.103063	-1.38432	NA
974_at	974	CD79B	CD79b molecule, immunoglobulin-associated beta	0.189511	5.85446	4.45324	0.00346593	0.103063	-1.38622	NA
5662_at	5662	PSD	pleckstrin and Sec7 domain containing	0.228017	6.23207	4.45297	0.003467	0.103063	-1.38652	NA
83858_at	83858	ATAD3B	ATPase family, AAA domain containing 3B	0.195492	6.31921	4.451	0.00347487	0.103063	-1.38871	NA
925_at	925	CD8A	CD8a molecule	0.206403	5.73828	4.44997	0.00347895	0.103063	-1.38985	NA
64926_at	64926	RASAL3	RAS protein activator like 3	0.201773	6.39415	4.44961	0.00348041	0.103063	-1.39025	NA
119774_at	119774	OR52K2	olfactory receptor, family 52, subfamily K, member 2	0.303746	4.67488	4.44916	0.00348222	0.103063	-1.39076	NA
51510_at	51510	CHMP5	charged multivesicular body protein 5	-0.16386	6.9461	-4.44838	0.00348534	0.103063	-1.39163	NA
1562_at	1562	CYP2C18	cytochrome P450, family 2, subfamily C, polypeptide 18	0.172744	2.78249	4.44777	0.00348779	0.103063	-1.3923	NA
84690_at	84690	SPATA22	spermatogenesis associated 22	0.147322	2.85788	4.44708	0.00349054	0.103063	-1.39307	NA
100616449_at	100616449	MIR4725	microRNA 4725	0.220581	8.45431	4.44599	0.0034949	0.103063	-1.39428	NA
145501_at	145501	ISM2	isthmin 2	0.208156	6.24062	4.44458	0.00350057	0.103063	-1.39584	NA
83597_at	83597	RTP3	receptor (chemosensory) transporter protein 3	0.3039	5.33332	4.44393	0.0035032	0.103063	-1.39657	NA
94158_at	94158	CDRT15P1	CMT1A duplicated region transcript 15 pseudogene 1	0.294953	5.39721	4.443	0.00350694	0.103063	-1.39761	NA
165545_at	165545	DQX1	DEAQ box RNA-dependent ATPase 1	0.15164	4.88208	4.44283	0.00350762	0.103063	-1.39779	NA
495_at	495	ATP4A	ATPase, H+/K+ exchanging, alpha polypeptide	0.164927	5.99847	4.44211	0.00351054	0.103063	-1.3986	NA
100996583_at	100996583	LOC100996583	uncharacterized LOC100996583	0.232514	3.9855	4.44163	0.00351246	0.103063	-1.39913	NA
117532_at	117532	TMC2	transmembrane channel-like 2	0.160785	4.24098	4.44147	0.00351313	0.103063	-1.39931	NA
4353_at	4353	MPO	myeloperoxidase	0.178163	5.97987	4.43849	0.00352518	0.103063	-1.40263	NA
254559_at	254559	LINC00925	long intergenic non-protein coding RNA 925	0.147688	5.61929	4.43723	0.00353028	0.103063	-1.40403	NA
390598_at	390598	SKOR1	SKI family transcriptional corepressor 1	0.166863	5.91628	4.43676	0.00353219	0.103063	-1.40455	NA
55795_at	55795	PCID2	PCI domain containing 2	-0.137348	7.04629	-4.43656	0.003533	0.103063	-1.40477	NA
3883_at	3883	KRT33A	keratin 33A, type I	0.226076	5.46795	4.43648	0.00353334	0.103063	-1.40487	NA
340267_at	340267	COL28A1	collagen, type XXVIII, alpha 1	0.181886	4.78465	4.43592	0.00353562	0.103063	-1.40549	NA
10383_at	10383	TUBB4B	tubulin, beta 4B class IVb	-0.159353	10.4372	-4.43327	0.0035464	0.103063	-1.40844	NA
219409_at	219409	GSX1	GS homeobox 1	0.191532	7.9179	4.43291	0.00354787	0.103063	-1.40884	NA
4099_at	4099	MAG	myelin associated glycoprotein	0.200137	5.81862	4.43233	0.00355027	0.103063	-1.40949	NA
80125_at	80125	CCDC33	coiled-coil domain containing 33	0.152666	5.25265	4.431	0.0035557	0.103063	-1.41098	NA
9899_at	9899	SV2B	synaptic vesicle glycoprotein 2B	0.170736	3.76104	4.42983	0.00356051	0.103063	-1.41228	NA
200420_at	200420	ALMS1P	Alstrom syndrome 1 pseudogene	0.22026	5.32527	4.4295	0.00356183	0.103063	-1.41264	NA
hsa-mir-4294_at	100422895	MIR4294	miR-4294 stem-loop	0.751342	1.06822	4.10959	0.00356233	0.103063	-1.53291	ccgaugccucgggagucuacagcagggccaugucugugagggcccaagggugcaugugucucccagguuucggugc
84570_at	84570	COL25A1	collagen, type XXV, alpha 1	0.198015	5.27518	4.42935	0.00356247	0.103063	-1.41282	NA
730249_at	730249	IRG1	immunoresponsive 1 homolog (mouse)	0.256266	4.73073	4.42874	0.00356497	0.103063	-1.4135	NA
84033_at	84033	OBSCN	obscurin, cytoskeletal calmodulin and titin-interacting RhoGEF	0.172526	6.32566	4.42804	0.00356783	0.103063	-1.41428	NA
181_at	181	AGRP	agouti related neuropeptide	0.268802	5.9041	4.42789	0.00356844	0.103063	-1.41444	NA
5148_at	5148	PDE6G	phosphodiesterase 6G, cGMP-specific, rod, gamma	0.169535	6.49131	4.42777	0.00356896	0.103063	-1.41458	NA
677844_at	677844	SNORA78	small nucleolar RNA, H/ACA box 78	0.243002	7.09366	4.42476	0.00358133	0.103063	-1.41793	NA
388581_at	388581	FAM132A	family with sequence similarity 132, member A	0.217921	6.83287	4.42469	0.00358163	0.103063	-1.41801	NA
100128023_at	100128023	DPPA2P3	developmental pluripotency associated 2 pseudogene 3	0.167643	3.7962	4.42378	0.00358538	0.103063	-1.41903	NA
178_at	178	AGL	amylo-alpha-1, 6-glucosidase, 4-alpha-glucanotransferase	-0.136823	6.30329	-4.42365	0.00358592	0.103063	-1.41917	NA
1280_at	1280	COL2A1	collagen, type II, alpha 1	0.199426	7.01525	4.42354	0.0035864	0.103063	-1.4193	NA
hsa-mir-532_at	693124	MIR532	miR-532 stem-loop	0.557579	7.52906	4.10358	0.00359155	0.103063	-1.53945	cgacuugcuuucucuccuccaugccuugaguguaggaccguuggcaucuuaauuacccucccacacccaaggcuugcagaagagcgagccu
4542_at	4542	MYO1F	myosin IF	0.146687	5.83208	4.42206	0.00359251	0.103063	-1.42095	NA
23555_at	23555	TSPAN15	tetraspanin 15	0.156126	5.78848	4.42202	0.00359267	0.103063	-1.42099	NA
149095_at	149095	DCST1	DC-STAMP domain containing 1	0.189437	5.53861	4.41987	0.00360158	0.103097	-1.42339	NA
390213_at	390213	DOC2GP	double C2-like domains, gamma, pseudogene	0.208576	5.33616	4.41943	0.0036034	0.103097	-1.42388	NA
6866_at	6866	TAC3	tachykinin 3	0.180635	4.46989	4.41846	0.00360744	0.103097	-1.42497	NA
105378145_at	NA	NA	NA	0.178437	2.10233	4.41764	0.00361087	0.103097	-1.42589	NA
104266960_at	NA	NA	NA	0.304045	5.53087	4.41728	0.00361238	0.103097	-1.4263	NA
55333_at	55333	SYNJ2BP	synaptojanin 2 binding protein	-0.170907	7.72902	-4.4143	0.0036248	0.103257	-1.42962	NA
101928303_at	101928303	LOC101928303	uncharacterized LOC101928303	0.207579	4.86355	4.41416	0.00362538	0.103257	-1.42977	NA
574502_at	574502	MIR500A	microRNA 500a	0.356605	5.55388	4.4111	0.00363821	0.103452	-1.4332	NA
768_at	768	CA9	carbonic anhydrase IX	0.293241	5.52672	4.41005	0.00364263	0.103452	-1.43437	NA
4647_at	4647	MYO7A	myosin VIIA	0.163723	6.02349	4.40987	0.00364338	0.103452	-1.43457	NA
677772_at	677772	SCARNA6	small Cajal body-specific RNA 6	-0.351033	6.91908	-4.40846	0.0036493	0.103478	-1.43615	NA
252969_at	252969	NEIL2	nei-like DNA glycosylase 2	0.16708	6.74918	4.4076	0.00365295	0.103478	-1.43712	NA
23148_at	23148	NACAD	NAC alpha domain containing	0.138385	6.50249	4.40701	0.00365544	0.103478	-1.43778	NA
NA	NA	NA	NA	0.50015	9.43325	4.08949	0.00366106	0.103489	-1.55483	NA
121256_at	121256	TMEM132D	transmembrane protein 132D	0.210572	5.17294	4.40505	0.00366374	0.103489	-1.43997	NA
51412_at	51412	ACTL6B	actin-like 6B	0.205586	5.74116	4.40428	0.00366697	0.103489	-1.44083	NA
89870_at	89870	TRIM15	tripartite motif containing 15	0.17836	5.41793	4.40276	0.00367341	0.103566	-1.44253	NA
574435_at	574435	MIR376B	microRNA 376b	-0.466917	4.31553	-4.40161	0.00367829	0.103598	-1.44382	NA
100288122_at	100288122	LDLRAD4-AS1	LDLRAD4 antisense RNA 1	0.173739	5.62726	4.40029	0.00368395	0.103602	-1.44531	NA
79856_at	79856	SNX22	sorting nexin 22	0.184458	6.02603	4.39984	0.00368585	0.103602	-1.4458	NA
57468_at	57468	SLC12A5	solute carrier family 12 (potassium/chloride transporter), member 5	0.139521	5.66972	4.39759	0.00369545	0.103673	-1.44833	NA
57538_at	57538	ALPK3	alpha-kinase 3	0.185287	5.05889	4.3975	0.00369582	0.103673	-1.44842	NA
94137_at	94137	RP1L1	retinitis pigmentosa 1-like 1	0.238232	6.38053	4.39639	0.00370059	0.103678	-1.44968	NA
9997_at	9997	SCO2	SCO2 cytochrome c oxidase assembly protein	0.1764	7.70794	4.39563	0.00370382	0.103678	-1.45052	NA
84295_at	84295	PHF6	PHD finger protein 6	-0.151757	7.71428	-4.39485	0.00370716	0.103678	-1.45139	NA
8557_at	8557	TCAP	titin-cap	0.228086	6.61511	4.39336	0.00371355	0.103752	-1.45306	NA
79092_at	79092	CARD14	caspase recruitment domain family, member 14	0.212037	6.09126	4.3923	0.00371812	0.10376	-1.45425	NA
100131289_at	100131289	LOC100131289	uncharacterized LOC100131289	0.1933	4.8109	4.39157	0.00372129	0.10376	-1.45508	NA
104613533_at	NA	NA	NA	0.253696	4.21104	4.38949	0.00373024	0.103887	-1.45741	NA
10260_at	10260	DENND4A	DENN/MADD domain containing 4A	-0.148303	7.09918	-4.38878	0.00373329	0.103887	-1.4582	NA
148223_at	148223	C19orf25	chromosome 19 open reading frame 25	0.136045	7.34281	4.38606	0.00374506	0.104063	-1.46126	NA
222183_at	222183	SRRM3	serine/arginine repetitive matrix 3	0.154573	6.38375	4.38395	0.00375423	0.104063	-1.46363	NA
7047_at	7047	TGM4	transglutaminase 4	0.20755	4.85839	4.38384	0.0037547	0.104063	-1.46375	NA
23165_at	23165	NUP205	nucleoporin 205kDa	-0.145148	7.58953	-4.38383	0.00375478	0.104063	-1.46377	NA
4521_at	4521	NUDT1	nudix (nucleoside diphosphate linked moiety X)-type motif 1	0.169796	7.40391	4.38202	0.00376265	0.104063	-1.4658	NA
644076_at	644076	GLYCAM1	glycosylation dependent cell adhesion molecule 1 (pseudogene)	0.163901	5.43625	4.38186	0.00376334	0.104063	-1.46598	NA
642658_at	NA	NA	NA	0.225277	5.49133	4.38131	0.00376576	0.104063	-1.4666	NA
713_at	713	C1QB	complement component 1, q subcomponent, B chain	0.156684	6.24759	4.37978	0.0037724	0.104081	-1.46831	NA
26_at	26	AOC1	amine oxidase, copper containing 1	0.151777	5.6452	4.3777	0.00378153	0.104081	-1.47065	NA
693183_at	693183	MIR598	microRNA 598	0.274507	7.19737	4.37706	0.00378433	0.104081	-1.47137	NA
3850_at	3850	KRT3	keratin 3, type II	0.194052	5.15259	4.37445	0.00379582	0.104081	-1.47431	NA
54812_at	54812	AFTPH	aftiphilin	-0.137612	7.43644	-4.37431	0.00379643	0.104081	-1.47447	NA
23405_at	23405	DICER1	dicer 1, ribonuclease type III	-0.153967	7.56953	-4.37188	0.00380715	0.104081	-1.4772	NA
23213_at	23213	SULF1	sulfatase 1	-0.146931	7.27198	-4.3718	0.0038075	0.104081	-1.47729	NA
440699_at	440699	LRRC52	leucine rich repeat containing 52	0.216606	2.99174	4.37108	0.00381069	0.104081	-1.4781	NA
84063_at	84063	KIRREL2	kin of IRRE like 2 (Drosophila)	0.193309	5.8957	4.37061	0.00381275	0.104081	-1.47863	NA
7517_at	7517	XRCC3	X-ray repair complementing defective repair in Chinese hamster cells 3	0.139653	6.66871	4.3706	0.00381279	0.104081	-1.47864	NA
6361_at	6361	CCL17	chemokine (C-C motif) ligand 17	0.226268	4.97773	4.37038	0.00381378	0.104081	-1.47889	NA
125206_at	125206	SLC5A10	solute carrier family 5 (sodium/sugar cotransporter), member 10	0.238866	6.15952	4.37021	0.00381452	0.104081	-1.47908	NA
64170_at	64170	CARD9	caspase recruitment domain family, member 9	0.217716	6.78632	4.37011	0.00381498	0.104081	-1.4792	NA
100874107_at	100874107	MTUS2-AS1	MTUS2 antisense RNA 1	0.331273	4.89814	4.3692	0.00381901	0.104089	-1.48022	NA
5138_at	5138	PDE2A	phosphodiesterase 2A, cGMP-stimulated	0.131629	6.18718	4.36709	0.00382834	0.104145	-1.48259	NA
121227_at	121227	LRIG3	leucine-rich repeats and immunoglobulin-like domains 3	-0.13951	6.84531	-4.36705	0.00382855	0.104145	-1.48264	NA
5432_at	5432	POLR2C	polymerase (RNA) II (DNA directed) polypeptide C, 33kDa	-0.137599	7.84578	-4.36459	0.00383948	0.104289	-1.48541	NA
80324_at	80324	PUS1	pseudouridylate synthase 1	0.180375	6.50607	4.36418	0.00384133	0.104289	-1.48587	NA
55210_at	55210	ATAD3A	ATPase family, AAA domain containing 3A	0.155335	7.4055	4.36252	0.00384871	0.104367	-1.48774	NA
55076_at	55076	TMEM45A	transmembrane protein 45A	-0.158402	6.47871	-4.36185	0.00385172	0.104367	-1.48849	NA
100302127_at	100302127	MIR1470	microRNA 1470	0.192887	8.22714	4.36015	0.00385933	0.104472	-1.49041	NA
100616405_at	100616405	MIR4518	microRNA 4518	0.211133	6.30265	4.3583	0.00386764	0.10459	-1.4925	NA
51025_at	51025	PAM16	presequence translocase-associated motor 16 homolog (S. cerevisiae)	0.193978	6.96191	4.35721	0.00387256	0.10459	-1.49373	NA
7454_at	7454	WAS	Wiskott-Aldrich syndrome	0.166025	6.0815	4.35642	0.00387612	0.10459	-1.49462	NA
163175_at	163175	LGI4	leucine-rich repeat LGI family, member 4	0.142184	5.73744	4.35584	0.00387871	0.10459	-1.49527	NA
8355_at	8355	HIST1H3G	histone cluster 1, H3g	-0.271058	8.73613	-4.35495	0.00388274	0.104597	-1.49628	NA
23291_at	23291	FBXW11	F-box and WD repeat domain containing 11	-0.142926	6.87302	-4.35336	0.0038899	0.104637	-1.49807	NA
9372_at	9372	ZFYVE9	zinc finger, FYVE domain containing 9	-0.131162	7.38261	-4.35217	0.00389529	0.104637	-1.49941	NA
57524_at	57524	CASKIN1	CASK interacting protein 1	0.204642	6.45748	4.35213	0.00389547	0.104637	-1.49945	NA
389043_at	389043	LINC01120	long intergenic non-protein coding RNA 1120	0.20431	3.84979	4.35054	0.00390271	0.10473	-1.50126	NA
26576_at	26576	SRPK3	SRSF protein kinase 3	0.158111	6.26349	4.34971	0.00390646	0.10473	-1.50219	NA
9912_at	9912	ARHGAP44	Rho GTPase activating protein 44	0.130232	5.05478	4.34713	0.00391819	0.104853	-1.5051	NA
283431_at	283431	GAS2L3	growth arrest-specific 2 like 3	-0.142291	7.53748	-4.34662	0.00392052	0.104853	-1.50568	NA
283234_at	283234	CCDC88B	coiled-coil domain containing 88B	0.216527	7.00645	4.34606	0.00392312	0.104853	-1.50632	NA
hsa-mir-320e_at	100422913	MIR320E	miR-320e stem-loop	-1.20216	8.2613	-4.03769	0.00392926	0.104853	-1.61165	gccuucucuucccaguucuuccuggagucggggaaaagcuggguugagaaggu
10044_at	10044	SH2D3C	SH2 domain containing 3C	0.157512	6.28416	4.34458	0.00392986	0.104853	-1.50799	NA
1297_at	1297	COL9A1	collagen, type IX, alpha 1	0.183865	5.50043	4.34338	0.00393534	0.104899	-1.50934	NA
642946_at	642946	FLVCR1-AS1	FLVCR1 antisense RNA 1 (head to head)	0.255859	5.64713	4.34215	0.003941	0.104949	-1.51073	NA
8324_at	8324	FZD7	frizzled class receptor 7	-0.195604	6.33761	-4.3395	0.00395319	0.105113	-1.51373	NA
101929406_at	101929406	LOC101929406	uncharacterized LOC101929406	0.242034	4.1088	4.33917	0.0039547	0.105113	-1.5141	NA
23533_at	23533	PIK3R5	phosphoinositide-3-kinase, regulatory subunit 5	0.192212	6.24144	4.33812	0.00395952	0.105122	-1.51529	NA
56122_at	56122	PCDHB14	protocadherin beta 14	-0.264515	6.09894	-4.33718	0.00396389	0.105122	-1.51636	NA
79169_at	79169	C1orf35	chromosome 1 open reading frame 35	0.177039	8.06656	4.33664	0.00396638	0.105122	-1.51697	NA
125336_at	125336	LOXHD1	lipoxygenase homology domains 1	0.153782	5.13509	4.33512	0.00397343	0.105209	-1.51869	NA
5625_at	5625	PRODH	proline dehydrogenase (oxidase) 1	0.163805	6.30286	4.33409	0.00397816	0.105234	-1.51985	NA
132243_at	132243	H1FOO	H1 histone family, member O, oocyte-specific	0.216647	6.20749	4.33216	0.00398715	0.105265	-1.52204	NA
123872_at	123872	DNAAF1	dynein, axonemal, assembly factor 1	0.173907	5.57745	4.33174	0.00398908	0.105265	-1.52251	NA
377841_at	377841	ENTPD8	ectonucleoside triphosphate diphosphohydrolase 8	0.238492	6.67021	4.33034	0.00399559	0.105265	-1.52409	NA
137797_at	137797	LYPD2	LY6/PLAUR domain containing 2	0.25097	6.42475	4.32967	0.00399876	0.105265	-1.52486	NA
1120_at	1120	CHKB	choline kinase beta	-0.241526	4.57249	-4.32952	0.00399941	0.105265	-1.52502	NA
221438_at	221438	TREML5P	triggering receptor expressed on myeloid cells-like 5, pseudogene	0.214559	5.62342	4.32829	0.00400515	0.105265	-1.52641	NA
595097_at	595097	SNORD16	small nucleolar RNA, C/D box 16	-0.375755	8.14806	-4.32813	0.00400591	0.105265	-1.5266	NA
8386_at	8386	OR1D5	olfactory receptor, family 1, subfamily D, member 5	0.725299	3.48757	4.327	0.0040112	0.105265	-1.52788	NA
100874002_at	NA	NA	NA	0.293813	6.87158	4.32615	0.00401519	0.105265	-1.52884	NA
129025_at	129025	ZNF280A	zinc finger protein 280A	0.212833	3.66536	4.32536	0.0040189	0.105265	-1.52974	NA
101929765_at	101929765	LINC01585	long intergenic non-protein coding RNA 1585	0.232432	4.5076	4.32447	0.00402305	0.105265	-1.53074	NA
105372013_at	NA	NA	NA	0.265262	6.11158	4.32269	0.00403142	0.105265	-1.53276	NA
100422891_at	100422891	MIR4327	microRNA 4327	0.276748	3.42656	4.32034	0.00404252	0.105265	-1.53543	NA
728441_at	728441	GGT2	gamma-glutamyltransferase 2	0.199363	6.17616	4.3191	0.00404838	0.105265	-1.53684	NA
23355_at	23355	VPS8	vacuolar protein sorting 8 homolog (S. cerevisiae)	-0.141127	6.99767	-4.31771	0.00405497	0.105265	-1.53842	NA
2125_at	2125	EVPL	envoplakin	0.181442	6.63624	4.31611	0.00406253	0.105265	-1.54023	NA
259236_at	259236	TMIE	transmembrane inner ear	0.212394	5.01286	4.31599	0.0040631	0.105265	-1.54036	NA
1852_at	1852	DUSP9	dual specificity phosphatase 9	0.203665	6.69423	4.31582	0.00406392	0.105265	-1.54056	NA
100506733_at	100506733	FAM170B-AS1	FAM170B antisense RNA 1	0.182293	3.90948	4.31581	0.00406396	0.105265	-1.54057	NA
6512_at	6512	SLC1A7	solute carrier family 1 (glutamate transporter), member 7	0.232094	6.10097	4.31561	0.0040649	0.105265	-1.54079	NA
2645_at	2645	GCK	glucokinase (hexokinase 4)	0.175068	6.03032	4.31534	0.00406618	0.105265	-1.5411	NA
255374_at	255374	MBLAC1	metallo-beta-lactamase domain containing 1	0.172105	6.81507	4.31474	0.00406906	0.105265	-1.54179	NA
5414_at	5414	SEPT4	septin 4	0.151053	5.64151	4.31447	0.00407034	0.105265	-1.54209	NA
4689_at	4689	NCF4	neutrophil cytosolic factor 4, 40kDa	0.164281	5.30242	4.31273	0.00407864	0.105265	-1.54407	NA
2829_at	2829	XCR1	chemokine (C motif) receptor 1	0.129029	5.37377	4.31252	0.00407961	0.105265	-1.5443	NA
6768_at	6768	ST14	suppression of tumorigenicity 14 (colon carcinoma)	0.160582	5.9536	4.31233	0.00408054	0.105265	-1.54453	NA
10278_at	10278	EFS	embryonal Fyn-associated substrate	0.174166	5.53705	4.31162	0.00408389	0.105265	-1.54532	NA
11156_at	11156	PTP4A3	protein tyrosine phosphatase type IVA, member 3	0.217548	6.32887	4.31089	0.0040874	0.105265	-1.54616	NA
343450_at	343450	KCNT2	potassium channel, sodium activated subfamily T, member 2	-0.147266	4.96277	-4.31057	0.00408892	0.105265	-1.54652	NA
166863_at	166863	RBM46	RNA binding motif protein 46	0.141834	2.94659	4.30632	0.00410932	0.105394	-1.55135	NA
27042_at	27042	DIEXF	digestive organ expansion factor homolog (zebrafish)	-0.133263	7.31054	-4.30604	0.00411066	0.105394	-1.55167	NA
2634_at	2634	GBP2	guanylate binding protein 2, interferon-inducible	-0.155597	7.96803	-4.30528	0.00411433	0.105394	-1.55254	NA
991_at	991	CDC20	cell division cycle 20	-0.199543	8.05732	-4.3052	0.0041147	0.105394	-1.55263	NA
347746_at	347746	PWARSN	Prader Willi/Angelman region RNA, SNRPN neighbor	-0.361406	4.88795	-4.3045	0.00411806	0.105394	-1.55342	NA
105372343_at	NA	NA	NA	0.238376	9.58483	4.30178	0.00413119	0.105394	-1.55651	NA
56241_at	56241	SUSD2	sushi domain containing 2	0.235805	6.99054	4.30171	0.00413153	0.105394	-1.55659	NA
51332_at	51332	SPTBN5	spectrin, beta, non-erythrocytic 5	0.235182	6.6356	4.30036	0.00413808	0.105394	-1.55813	NA
100628560_at	100628560	MIR3155B	microRNA 3155b	0.203084	7.17878	4.3003	0.00413834	0.105394	-1.55819	NA
AFFX-BkGr-GC16_at	NA	NA	NA	0.143908	4.87672	4.29758	0.00415153	0.105394	-1.56129	NA
10900_at	10900	RUNDC3A	RUN domain containing 3A	0.163006	5.689	4.29602	0.00415913	0.105394	-1.56306	NA
100302156_at	100302156	MIR1229	microRNA 1229	0.176104	8.06412	4.29479	0.00416514	0.105394	-1.56447	NA
3000_at	3000	GUCY2D	guanylate cyclase 2D, membrane (retina-specific)	0.170428	6.04527	4.29444	0.00416685	0.105394	-1.56487	NA
26777_at	26777	SNORA71A	small nucleolar RNA, H/ACA box 71A	-0.283294	10.0659	-4.29441	0.00416698	0.105394	-1.5649	NA
26038_at	26038	CHD5	chromodomain helicase DNA binding protein 5	0.156256	6.05867	4.29379	0.00417004	0.105394	-1.56561	NA
100616314_at	NA	NA	NA	0.264534	8.06447	4.29362	0.00417087	0.105394	-1.5658	NA
64098_at	64098	PARVG	parvin, gamma	0.152348	5.21374	4.29116	0.0041829	0.105394	-1.5686	NA
101928841_at	101928841	LOC101928841	collagen alpha-1(II) chain-like	0.254638	6.7233	4.29038	0.00418674	0.105394	-1.56949	NA
NA	NA	NA	NA	0.603473	0.853266	3.98979	0.00419625	0.105394	-1.66466	NA
7434_at	7434	VIPR2	vasoactive intestinal peptide receptor 2	0.146571	5.34126	4.28767	0.00420005	0.105394	-1.57258	NA
28730_at	28730	TRAJ25	T cell receptor alpha joining 25 (non-functional)	0.262923	6.6407	4.28757	0.00420052	0.105394	-1.57269	NA
3866_at	3866	KRT15	keratin 15, type I	0.206417	5.42975	4.28754	0.00420068	0.105394	-1.57273	NA
441009_at	441009	CPEB2-AS1	CPEB2 antisense RNA 1 (head to head)	0.173997	3.65964	4.28509	0.00421277	0.105394	-1.57552	NA
283162_at	283162	OR8B4	olfactory receptor, family 8, subfamily B, member 4 (gene/pseudogene)	0.193533	3.31144	4.28451	0.00421563	0.105394	-1.57618	NA
373_at	373	TRIM23	tripartite motif containing 23	-0.205029	6.52907	-4.28318	0.00422225	0.105394	-1.57771	NA
145581_at	145581	LRFN5	leucine rich repeat and fibronectin type III domain containing 5	0.1506	4.02184	4.28237	0.00422625	0.105394	-1.57863	NA
147746_at	147746	HIPK4	homeodomain interacting protein kinase 4	0.17955	5.82466	4.28127	0.0042317	0.105394	-1.57988	NA
11132_at	11132	CAPN10	calpain 10	0.16206	6.98786	4.2802	0.004237	0.105394	-1.5811	NA
1002_at	1002	CDH4	cadherin 4, type 1, R-cadherin (retinal)	0.182625	6.06215	4.27813	0.00424734	0.105394	-1.58347	NA
100500870_at	100500870	MIR3926-1	microRNA 3926-1	0.331482	4.40745	4.27693	0.00425334	0.105394	-1.58484	NA
8497_at	8497	PPFIA4	protein tyrosine phosphatase, receptor type, f polypeptide (PTPRF), interacting protein (liprin), alpha 4	0.182565	6.06659	4.27673	0.00425431	0.105394	-1.58506	NA
3672_at	3672	ITGA1	integrin, alpha 1	-0.167124	7.9591	-4.27644	0.00425577	0.105394	-1.58539	NA
94235_at	94235	GNG8	guanine nucleotide binding protein (G protein), gamma 8	0.285695	5.49925	4.27603	0.0042578	0.105394	-1.58586	NA
85364_at	85364	ZCCHC3	zinc finger, CCHC domain containing 3	0.168509	7.0245	4.27599	0.00425802	0.105394	-1.58591	NA
28231_at	28231	SLCO4A1	solute carrier organic anion transporter family, member 4A1	0.152356	5.91064	4.27505	0.00426273	0.105394	-1.58698	NA
100616292_at	100616292	MIR4690	microRNA 4690	0.214627	7.80309	4.27458	0.00426505	0.105394	-1.58751	NA
3004_at	3004	GZMM	granzyme M (lymphocyte met-ase 1)	0.249161	7.00843	4.27414	0.00426725	0.105394	-1.58802	NA
54535_at	54535	CCHCR1	coiled-coil alpha-helical rod protein 1	0.128305	6.86105	4.27378	0.00426906	0.105394	-1.58843	NA
387778_at	387778	SPDYC	speedy/RINGO cell cycle regulator family member C	0.249943	5.51713	4.27347	0.00427066	0.105394	-1.58879	NA
283480_at	283480	FGF14-IT1	FGF14 intronic transcript 1	0.197205	3.44701	4.27317	0.00427213	0.105394	-1.58913	NA
3067_at	3067	HDC	histidine decarboxylase	0.144342	5.05773	4.27257	0.00427515	0.105394	-1.58981	NA
401106_at	401106	LINC00884	long intergenic non-protein coding RNA 884	0.132525	5.49662	4.27026	0.00428677	0.105394	-1.59245	NA
23242_at	23242	COBL	cordon-bleu WH2 repeat protein	0.152746	5.33442	4.27025	0.00428681	0.105394	-1.59246	NA
149685_at	149685	ADIG	adipogenin	0.183456	5.91701	4.2702	0.00428706	0.105394	-1.59252	NA
374403_at	374403	TBC1D10C	TBC1 domain family, member 10C	0.204195	6.47476	4.26981	0.00428906	0.105394	-1.59297	NA
2134_at	2134	EXTL1	exostosin-like glycosyltransferase 1	0.184889	5.47903	4.26937	0.00429127	0.105394	-1.59347	NA
6698_at	6698	SPRR1A	small proline-rich protein 1A	0.315974	4.28562	4.26888	0.00429375	0.105394	-1.59404	NA
319_at	319	APOF	apolipoprotein F	0.46378	5.02607	4.2684	0.00429617	0.105394	-1.59458	NA
100130539_at	100130539	C10orf142	chromosome 10 open reading frame 142	0.161329	4.49734	4.26839	0.0042962	0.105394	-1.59459	NA
147645_at	147645	VSIG10L	V-set and immunoglobulin domain containing 10 like	0.144284	6.07709	4.26837	0.00429629	0.105394	-1.59461	NA
1103_at	1103	CHAT	choline O-acetyltransferase	0.189563	6.00699	4.26811	0.00429765	0.105394	-1.59492	NA
3783_at	3783	KCNN4	potassium channel, calcium activated intermediate/small conductance subfamily N alpha, member 4	0.17889	5.90951	4.26685	0.00430399	0.105394	-1.59635	NA
574479_at	574479	MIR517A	microRNA 517a	0.343619	1.99855	4.26647	0.00430592	0.105394	-1.59679	NA
728228_at	728228	LINC01433	long intergenic non-protein coding RNA 1433	0.334235	5.73753	4.2652	0.00431235	0.105394	-1.59824	NA
105376714_at	NA	NA	NA	0.246385	5.85441	4.264	0.00431846	0.105394	-1.59962	NA
9053_at	9053	MAP7	microtubule-associated protein 7	0.159493	4.7992	4.26213	0.00432794	0.105394	-1.60175	NA
128360_at	128360	OR10T2	olfactory receptor, family 10, subfamily T, member 2	-0.244197	3.10717	-4.26145	0.00433143	0.105394	-1.60253	NA
2779_at	2779	GNAT1	guanine nucleotide binding protein (G protein), alpha transducing activity polypeptide 1	0.202248	5.99093	4.26121	0.00433262	0.105394	-1.6028	NA
2819_at	2819	GPD1	glycerol-3-phosphate dehydrogenase 1 (soluble)	0.195973	5.39024	4.26027	0.00433745	0.105394	-1.60389	NA
84872_at	84872	ZC3H10	zinc finger CCCH-type containing 10	0.187389	6.25659	4.25956	0.00434104	0.105394	-1.60469	NA
285180_at	285180	RUFY4	RUN and FYVE domain containing 4	0.144863	6.14425	4.25885	0.0043447	0.105394	-1.60551	NA
9940_at	9940	DLEC1	deleted in lung and esophageal cancer 1	0.181581	5.19134	4.2584	0.00434699	0.105394	-1.60602	NA
103724387_at	NA	NA	NA	0.204623	4.40074	4.25805	0.00434877	0.105394	-1.60642	NA
578_at	578	BAK1	BCL2-antagonist/killer 1	0.208713	6.03737	4.25772	0.00435049	0.105394	-1.60681	NA
3038_at	3038	HAS3	hyaluronan synthase 3	0.133118	6.50668	4.25752	0.00435151	0.105394	-1.60703	NA
256076_at	256076	COL6A5	collagen, type VI, alpha 5	0.151992	4.26324	4.25697	0.00435433	0.105394	-1.60766	NA
1585_at	1585	CYP11B2	cytochrome P450, family 11, subfamily B, polypeptide 2	0.145168	5.79066	4.25682	0.00435509	0.105394	-1.60784	NA
83733_at	83733	SLC25A18	solute carrier family 25 (glutamate carrier), member 18	0.226426	4.8498	4.25477	0.00436562	0.105394	-1.61018	NA
100507034_at	100507034	PITRM1-AS1	PITRM1 antisense RNA 1	0.173523	4.83018	4.25405	0.0043693	0.105394	-1.611	NA
9044_at	9044	BTAF1	BTAF1 RNA polymerase II, B-TFIID transcription factor-associated, 170kDa	-0.14093	7.87573	-4.25388	0.00437018	0.105394	-1.6112	NA
124912_at	124912	SPACA3	sperm acrosome associated 3	0.186243	5.1722	4.25386	0.00437031	0.105394	-1.61123	NA
221002_at	221002	RASGEF1A	RasGEF domain family, member 1A	0.165022	5.37484	4.25329	0.00437322	0.105394	-1.61188	NA
56301_at	56301	SLC7A10	solute carrier family 7 (neutral amino acid transporter light chain, asc system), member 10	0.16924	6.19228	4.25274	0.00437605	0.105394	-1.61251	NA
2324_at	2324	FLT4	fms-related tyrosine kinase 4	0.168276	6.00641	4.25252	0.00437719	0.105394	-1.61276	NA
655_at	655	BMP7	bone morphogenetic protein 7	0.179342	5.25391	4.25161	0.00438188	0.105394	-1.6138	NA
138724_at	138724	C9orf131	chromosome 9 open reading frame 131	0.358611	5.10329	4.25021	0.00438913	0.105394	-1.61541	NA
100652853_at	100652853	LINC01023	long intergenic non-protein coding RNA 1023	0.210237	7.73237	4.24983	0.00439109	0.105394	-1.61584	NA
100500840_at	100500840	MIR3656	microRNA 3656	0.168946	9.92343	4.24952	0.00439271	0.105394	-1.6162	NA
53822_at	53822	FXYD7	FXYD domain containing ion transport regulator 7	0.18978	5.97561	4.24949	0.00439282	0.105394	-1.61623	NA
100616268_at	100616268	MIR4472-1	microRNA 4472-1	0.221066	5.21457	4.24543	0.00441392	0.105766	-1.62089	NA
10319_at	10319	LAMC3	laminin, gamma 3	0.194322	6.46436	4.24491	0.00441661	0.105766	-1.62148	NA
440097_at	440097	DBX2	developing brain homeobox 2	0.15087	5.39084	4.24375	0.00442267	0.105766	-1.62282	NA
128434_at	128434	VSTM2L	V-set and transmembrane domain containing 2 like	0.225947	7.17513	4.24358	0.00442353	0.105766	-1.62301	NA
161725_at	161725	OTUD7A	OTU deubiquitinase 7A	0.16767	5.62177	4.24188	0.00443241	0.1058	-1.62496	NA
101928063_at	101928063	LOC101928063	uncharacterized LOC101928063	0.226468	4.58215	4.24186	0.00443254	0.1058	-1.62499	NA
768220_at	768220	MIR765	microRNA 765	0.174938	4.37466	4.23939	0.00444544	0.105897	-1.62782	NA
574481_at	574481	MIR521-2	microRNA 521-2	-0.263527	2.2152	-4.23839	0.00445071	0.105897	-1.62897	NA
100128640_at	100128640	ACVR2B-AS1	ACVR2B antisense RNA 1	0.181573	5.154	4.23577	0.00446451	0.105897	-1.63198	NA
221914_at	221914	GPC2	glypican 2	0.164748	6.22797	4.23373	0.00447525	0.105897	-1.63432	NA
132228_at	132228	LSMEM2	leucine-rich single-pass membrane protein 2	0.230433	5.8127	4.2335	0.00447649	0.105897	-1.63459	NA
57583_at	57583	TMEM181	transmembrane protein 181	-0.137311	7.74937	-4.23286	0.00447985	0.105897	-1.63532	NA
441177_at	441177	LINC00602	long intergenic non-protein coding RNA 602	0.264408	4.92628	4.23256	0.00448145	0.105897	-1.63567	NA
100128124_at	100128124	HGC6.3	uncharacterized LOC100128124	0.24846	5.48148	4.23175	0.00448572	0.105897	-1.6366	NA
105379416_at	NA	NA	NA	0.143294	10.6259	4.23092	0.00449015	0.105897	-1.63756	NA
NA	NA	NA	NA	-0.52299	0.677597	-3.9407	0.00449018	0.105897	-1.71942	NA
442906_at	442906	MIR338	microRNA 338	0.394012	5.86524	4.23042	0.00449279	0.105897	-1.63813	NA
142680_at	142680	SLC34A3	solute carrier family 34 (type II sodium/phosphate cotransporter), member 3	0.19365	6.35834	4.22926	0.00449896	0.105897	-1.63947	NA
127294_at	127294	MYOM3	myomesin 3	0.165472	5.30426	4.22815	0.00450484	0.105897	-1.64074	NA
121793_at	121793	TEX29	testis expressed 29	0.154894	5.78706	4.22791	0.00450613	0.105897	-1.64102	NA
3713_at	3713	IVL	involucrin	0.25865	4.23664	4.22705	0.00451072	0.105897	-1.64201	NA
131873_at	131873	COL6A6	collagen, type VI, alpha 6	0.160492	4.20315	4.22683	0.00451186	0.105897	-1.64225	NA
10110_at	10110	SGK2	serum/glucocorticoid regulated kinase 2	0.216228	5.00413	4.22578	0.00451751	0.105897	-1.64347	NA
152404_at	152404	IGSF11	immunoglobulin superfamily, member 11	0.149745	4.94657	4.22358	0.00452924	0.105897	-1.646	NA
100131825_at	100131825	CADM3-AS1	CADM3 antisense RNA 1	0.245433	5.58313	4.22295	0.00453261	0.105897	-1.64672	NA
1070_at	1070	CETN3	centrin, EF-hand protein, 3	-0.201803	5.68486	-4.22203	0.00453757	0.105897	-1.64779	NA
57482_at	57482	KIAA1211	KIAA1211	0.154291	4.22944	4.22048	0.00454591	0.105897	-1.64957	NA
10734_at	10734	STAG3	stromal antigen 3	0.134469	5.58429	4.2177	0.00456086	0.105897	-1.65277	NA
170691_at	170691	ADAMTS17	ADAM metallopeptidase with thrombospondin type 1 motif, 17	0.15385	5.8687	4.21655	0.00456709	0.105897	-1.6541	NA
100134713_at	100134713	NDUFB2-AS1	NDUFB2 antisense RNA 1	0.15455	6.01209	4.21654	0.00456714	0.105897	-1.65411	NA
727832_at	727832	GOLGA6L6	golgin A6 family-like 6	0.471331	5.36538	4.21597	0.00457019	0.105897	-1.65476	NA
101928327_at	101928327	LOC101928327	uncharacterized LOC101928327	0.188452	3.99095	4.2132	0.00458523	0.105897	-1.65796	NA
8437_at	8437	RASAL1	RAS protein activator like 1 (GAP1 like)	0.191523	5.59499	4.212	0.00459175	0.105897	-1.65935	NA
64711_at	64711	HS3ST6	heparan sulfate (glucosamine) 3-O-sulfotransferase 6	0.140148	7.22984	4.2118	0.00459281	0.105897	-1.65957	NA
387885_at	387885	CCDC42B	coiled-coil domain containing 42B	0.182097	6.06688	4.21178	0.00459292	0.105897	-1.6596	NA
338707_at	338707	B4GALNT4	beta-1,4-N-acetyl-galactosaminyl transferase 4	0.138703	6.13388	4.21168	0.00459347	0.105897	-1.65971	NA
3249_at	3249	HPN	hepsin	0.172285	6.4032	4.21157	0.00459409	0.105897	-1.65984	NA
51099_at	51099	ABHD5	abhydrolase domain containing 5	-0.150067	6.87164	-4.21127	0.00459568	0.105897	-1.66018	NA
124976_at	124976	SPNS2	spinster homolog 2 (Drosophila)	0.18555	6.08532	4.20957	0.00460494	0.105897	-1.66214	NA
105376060_at	NA	NA	NA	0.368863	6.71577	4.20815	0.00461274	0.105897	-1.66379	NA
100529211_at	100529211	TMEM256-PLSCR3	TMEM256-PLSCR3 readthrough (NMD candidate)	0.295793	7.0508	4.20756	0.00461597	0.105897	-1.66447	NA
693157_at	693157	MIR572	microRNA 572	0.241301	10.0501	4.20675	0.00462036	0.105897	-1.6654	NA
51133_at	51133	KCTD3	potassium channel tetramerization domain containing 3	-0.126308	8.3002	-4.20654	0.0046215	0.105897	-1.66564	NA
101927305_at	101927305	LOC101927305	uncharacterized LOC101927305	0.366629	3.54772	4.20634	0.00462264	0.105897	-1.66588	NA
100507500_at	100507500	EGFR-AS1	EGFR antisense RNA 1	0.167478	5.09756	4.20604	0.00462424	0.105897	-1.66621	NA
7137_at	7137	TNNI3	troponin I type 3 (cardiac)	0.1762	5.57641	4.20366	0.00463733	0.105897	-1.66897	NA
57580_at	57580	PREX1	phosphatidylinositol-3,4,5-trisphosphate-dependent Rac exchange factor 1	0.131348	5.90708	4.20334	0.0046391	0.105897	-1.66934	NA
55300_at	55300	PI4K2B	phosphatidylinositol 4-kinase type 2 beta	-0.13655	6.21844	-4.20305	0.0046407	0.105897	-1.66968	NA
677840_at	677840	SNORA71D	small nucleolar RNA, H/ACA box 71D	-0.206625	8.87719	-4.20258	0.00464326	0.105897	-1.67021	NA
728747_at	728747	ANKRD20A4	ankyrin repeat domain 20 family, member A4	0.418214	2.42529	4.20252	0.00464359	0.105897	-1.67028	NA
5923_at	5923	RASGRF1	Ras protein-specific guanine nucleotide-releasing factor 1	0.172916	4.98205	4.20157	0.00464882	0.105897	-1.67138	NA
5961_at	5961	PRPH2	peripherin 2 (retinal degeneration, slow)	0.166589	5.9019	4.19949	0.00466032	0.105897	-1.67379	NA
hsa-mir-210_at	406992	MIR210	miR-210 stem-loop	0.650402	4.98624	3.91385	0.00466035	0.105897	-1.74957	acccggcagugccuccaggcgcagggcagccccugcccaccgcacacugcgcugccccagacccacugugcgugugacagcggcugaucugugccugggcagcgcgaccc
105373984_at	NA	NA	NA	0.168598	4.69912	4.19933	0.0046612	0.105897	-1.67397	NA
157313_at	157313	CDCA2	cell division cycle associated 2	-0.224497	6.41747	-4.19862	0.00466514	0.105897	-1.67479	NA
9290_at	9290	GPR55	G protein-coupled receptor 55	0.164648	4.78733	4.19856	0.00466546	0.105897	-1.67486	NA
80022_at	80022	MYO15B	myosin XVB	0.140942	6.16709	4.19772	0.00467009	0.105897	-1.67583	NA
25794_at	25794	FSCN2	fascin actin-bundling protein 2, retinal	0.161747	6.65138	4.19742	0.00467175	0.105897	-1.67617	NA
541565_at	541565	C8orf58	chromosome 8 open reading frame 58	0.170006	6.54331	4.19715	0.00467325	0.105897	-1.67649	NA
105376955_at	NA	NA	NA	0.634331	3.97396	4.19696	0.00467429	0.105897	-1.6767	NA
102466740_at	NA	NA	NA	0.280377	8.12924	4.19598	0.00467975	0.105897	-1.67784	NA
101928525_at	101928525	LOC101928525	uncharacterized LOC101928525	0.230741	5.51163	4.19522	0.00468399	0.105897	-1.67872	NA
4795_at	4795	NFKBIL1	nuclear factor of kappa light polypeptide gene enhancer in B-cells inhibitor-like 1	0.13469	6.72162	4.1951	0.00468463	0.105897	-1.67885	NA
4242_at	4242	MFNG	MFNG O-fucosylpeptide 3-beta-N-acetylglucosaminyltransferase	0.168393	5.73499	4.19487	0.00468593	0.105897	-1.67913	NA
339906_at	339906	PRSS42	protease, serine, 42	0.222689	5.28949	4.19408	0.0046903	0.105897	-1.68003	NA
474344_at	474344	GIMAP6	GTPase, IMAP family member 6	0.163524	4.92185	4.19389	0.00469137	0.105897	-1.68026	NA
1041_at	1041	CDSN	corneodesmosin	0.157615	5.13505	4.19345	0.00469379	0.105897	-1.68076	NA
137814_at	137814	NKX2-6	NK2 homeobox 6	0.253943	6.50621	4.19321	0.00469516	0.105897	-1.68104	NA
85865_at	85865	GTPBP10	GTP-binding protein 10 (putative)	-0.152171	6.45241	-4.19199	0.00470194	0.105897	-1.68245	NA
7140_at	7140	TNNT3	troponin T type 3 (skeletal, fast)	0.187881	6.56909	4.19118	0.0047065	0.105897	-1.68339	NA
85414_at	85414	SLC45A3	solute carrier family 45, member 3	0.151258	6.59838	4.19026	0.0047116	0.105897	-1.68445	NA
55622_at	55622	TTC27	tetratricopeptide repeat domain 27	-0.149851	6.49869	-4.18971	0.00471471	0.105897	-1.68509	NA
91768_at	91768	CABLES1	Cdk5 and Abl enzyme substrate 1	-0.12839	6.74573	-4.18852	0.00472136	0.105897	-1.68646	NA
4661_at	4661	MYT1	myelin transcription factor 1	0.1825	5.5709	4.18851	0.00472142	0.105897	-1.68648	NA
479_at	479	ATP12A	ATPase, H+/K+ transporting, nongastric, alpha polypeptide	0.137763	4.38645	4.18849	0.00472156	0.105897	-1.68651	NA
64493_at	64493	LINC00235	long intergenic non-protein coding RNA 235	0.232969	6.38937	4.18668	0.0047317	0.105897	-1.6886	NA
919_at	919	CD247	CD247 molecule	0.153108	5.38457	4.1846	0.00474339	0.105897	-1.691	NA
29880_at	29880	ALG5	ALG5, dolichyl-phosphate beta-glucosyltransferase	-0.180661	6.36391	-4.18432	0.004745	0.105897	-1.69133	NA
101929034_at	101929034	LOC101929034	uncharacterized LOC101929034	0.308035	5.37612	4.18338	0.00475025	0.105897	-1.69241	NA
752014_at	752014	CEMP1	cementum protein 1	0.135341	5.92131	4.1831	0.00475189	0.105897	-1.69275	NA
3790_at	3790	KCNS3	potassium voltage-gated channel, modifier subfamily S, member 3	0.203339	4.29226	4.18236	0.00475606	0.105897	-1.6936	NA
55647_at	55647	RAB20	RAB20, member RAS oncogene family	0.172876	6.47376	4.18141	0.00476143	0.105897	-1.6947	NA
9063_at	9063	PIAS2	protein inhibitor of activated STAT, 2	-0.154567	7.15842	-4.18076	0.0047651	0.105897	-1.69545	NA
1757_at	1757	SARDH	sarcosine dehydrogenase	0.162444	6.37215	4.17916	0.00477417	0.105897	-1.69731	NA
574477_at	574477	MIR518C	microRNA 518c	0.415416	4.40642	4.17914	0.00477429	0.105897	-1.69733	NA
157693_at	157693	FAM87A	family with sequence similarity 87, member A	0.203588	4.77908	4.17909	0.00477454	0.105897	-1.69738	NA
63976_at	63976	PRDM16	PR domain containing 16	0.14014	5.98944	4.17901	0.00477499	0.105897	-1.69747	NA
9331_at	9331	B4GALT6	UDP-Gal:betaGlcNAc beta 1,4- galactosyltransferase, polypeptide 6	-0.140562	7.08344	-4.17839	0.00477852	0.105897	-1.69819	NA
11189_at	11189	CELF3	CUGBP, Elav-like family member 3	0.165155	5.82457	4.17816	0.00477983	0.105897	-1.69846	NA
9806_at	9806	SPOCK2	sparc/osteonectin, cwcv and kazal-like domains proteoglycan (testican) 2	0.172895	6.33102	4.17776	0.00478211	0.105897	-1.69893	NA
393_at	393	ARHGAP4	Rho GTPase activating protein 4	0.209659	7.00524	4.1776	0.00478302	0.105897	-1.69911	NA
100113384_at	100113384	SNORD123	small nucleolar RNA, C/D box 123	-0.27079	8.37249	-4.17653	0.00478913	0.105897	-1.70036	NA
348807_at	348807	CCDC37	coiled-coil domain containing 37	0.183912	5.25278	4.17617	0.00479115	0.105897	-1.70077	NA
83694_at	83694	RPS6KL1	ribosomal protein S6 kinase-like 1	0.185275	6.12735	4.17521	0.00479664	0.105897	-1.70188	NA
5689_at	5689	PSMB1	proteasome subunit beta 1	-0.157905	8.77766	-4.17401	0.00480348	0.105897	-1.70327	NA
100873930_at	100873930	DLG3-AS1	DLG3 antisense RNA 1	0.147919	7.08745	4.17384	0.00480447	0.105897	-1.70347	NA
692111_at	692111	SNORD71	small nucleolar RNA, C/D box 71	-0.288461	10.7747	-4.17368	0.00480539	0.105897	-1.70366	NA
388697_at	388697	HRNR	hornerin	0.168012	3.2312	4.17251	0.00481208	0.105897	-1.70502	NA
347694_at	347694	ECEL1P2	endothelin converting enzyme-like 1, pseudogene 2	0.23696	5.25033	4.17236	0.00481295	0.105897	-1.70519	NA
101928550_at	101928550	SMC2-AS1	SMC2 antisense RNA 1 (head to head)	-0.138102	2.95106	-4.17147	0.00481805	0.105897	-1.70622	NA
2916_at	2916	GRM6	glutamate receptor, metabotropic 6	0.157279	5.97542	4.17078	0.004822	0.105897	-1.70702	NA
54949_at	54949	SDHAF2	succinate dehydrogenase complex assembly factor 2	-0.138961	6.97422	-4.17003	0.00482629	0.105897	-1.70789	NA
80341_at	80341	BPIFB2	BPI fold containing family B, member 2	0.2044	5.68178	4.16974	0.00482796	0.105897	-1.70823	NA
284185_at	284185	LINC00482	long intergenic non-protein coding RNA 482	0.202742	6.02733	4.16841	0.00483564	0.105897	-1.70978	NA
9762_at	9762	LZTS3	leucine zipper, putative tumor suppressor family member 3	0.245367	6.61991	4.16789	0.00483859	0.105897	-1.71037	NA
79083_at	79083	MLPH	melanophilin	0.161138	5.72326	4.1672	0.00484258	0.105897	-1.71118	NA
5655_at	5655	KLK10	kallikrein-related peptidase 10	0.173216	5.83583	4.16636	0.00484744	0.105897	-1.71215	NA
389791_at	389791	PTGES2-AS1	PTGES2 antisense RNA 1 (head to head)	0.28462	6.55923	4.16632	0.00484769	0.105897	-1.7122	NA
80219_at	80219	COQ10B	coenzyme Q10B	-0.162493	7.19693	-4.16558	0.00485195	0.105897	-1.71306	NA
55806_at	55806	HR	hair growth associated	0.180467	6.60431	4.16548	0.00485253	0.105897	-1.71318	NA
7625_at	7625	ZNF74	zinc finger protein 74	0.139556	6.28277	4.16471	0.00485697	0.105897	-1.71407	NA
79625_at	79625	NDNF	neuron-derived neurotrophic factor	0.189323	4.78932	4.1633	0.00486511	0.105897	-1.7157	NA
286370_at	286370	LOC286370	uncharacterized LOC286370	0.255342	4.21622	4.1632	0.00486572	0.105897	-1.71583	NA
221833_at	221833	SP8	Sp8 transcription factor	0.152725	4.03606	4.16297	0.00486705	0.105897	-1.71609	NA
3891_at	3891	KRT85	keratin 85, type II	0.149412	6.21707	4.16251	0.00486974	0.105897	-1.71663	NA
105373099_at	NA	NA	NA	0.218979	6.30519	4.16043	0.0048818	0.105897	-1.71904	NA
339862_at	339862	LOC339862	uncharacterized LOC339862	0.179014	3.52334	4.16007	0.00488391	0.105897	-1.71946	NA
8986_at	8986	RPS6KA4	ribosomal protein S6 kinase, 90kDa, polypeptide 4	0.129045	6.95518	4.15938	0.00488793	0.105897	-1.72027	NA
6817_at	6817	SULT1A1	sulfotransferase family, cytosolic, 1A, phenol-preferring, member 1	0.136856	6.19757	4.15753	0.00489871	0.105897	-1.72241	NA
10880_at	10880	ACTL7B	actin-like 7B	0.251862	6.09108	4.1566	0.00490412	0.105897	-1.72349	NA
100616300_at	100616300	MIR4710	microRNA 4710	0.150359	6.37062	4.15656	0.00490436	0.105897	-1.72354	NA
100302226_at	100302226	MIR1238	microRNA 1238	0.227572	7.36436	4.15589	0.00490827	0.105897	-1.72432	NA
102723996_at	NA	NA	NA	0.398994	9.20923	4.15582	0.0049087	0.105897	-1.7244	NA
80111_at	80111	C3orf36	chromosome 3 open reading frame 36	0.240533	4.03037	4.15517	0.00491252	0.105897	-1.72516	NA
653240_at	653240	KRTAP4-11	keratin associated protein 4-11	0.158406	3.28079	4.15512	0.00491278	0.105897	-1.72521	NA
hsa-mir-4673_at	100616242	MIR4673	miR-4673 stem-loop	-0.748	1.69769	-3.87526	0.00491708	0.105897	-1.79313	guccaggcaggagccggacuggaccucagggaagaggcugacccggccccucuugcggc
219793_at	219793	TBATA	thymus, brain and testes associated	0.160873	4.30506	4.15402	0.00491924	0.105897	-1.72649	NA
741_at	741	ZNHIT2	zinc finger, HIT-type containing 2	0.216518	6.37519	4.15212	0.00493042	0.105897	-1.72871	NA
51305_at	51305	KCNK9	potassium channel, two pore domain subfamily K, member 9	0.174149	4.19344	4.15074	0.00493851	0.105897	-1.73031	NA
5265_at	5265	SERPINA1	serpin peptidase inhibitor, clade A (alpha-1 antiproteinase, antitrypsin), member 1	0.160484	5.52409	4.15042	0.00494043	0.105897	-1.73069	NA
80714_at	80714	PBX4	pre-B-cell leukemia homeobox 4	0.203362	5.79496	4.1501	0.00494233	0.105897	-1.73106	NA
100505978_at	100505978	LOC100505978	uncharacterized LOC100505978	0.192849	4.81653	4.14805	0.00495442	0.105897	-1.73344	NA
100423039_at	100423039	MIR3132	microRNA 3132	0.331553	5.54248	4.14793	0.00495514	0.105897	-1.73358	NA
359821_at	359821	MRPL42P5	mitochondrial ribosomal protein L42 pseudogene 5	0.271444	4.51708	4.14751	0.00495759	0.105897	-1.73407	NA
11248_at	11248	NXPH3	neurexophilin 3	0.181535	5.90521	4.1466	0.00496301	0.105897	-1.73513	NA
122622_at	122622	ADSSL1	adenylosuccinate synthase like 1	0.152301	6.0729	4.14515	0.00497157	0.105897	-1.73682	NA
100134317_at	100134317	LOC100134317	uncharacterized LOC100134317	0.293521	8.05348	4.14439	0.0049761	0.105897	-1.7377	NA
55721_at	55721	IQCC	IQ motif containing C	0.187267	6.49469	4.14439	0.0049761	0.105897	-1.7377	NA
6850_at	6850	SYK	spleen tyrosine kinase	0.145554	3.97985	4.14414	0.0049776	0.105897	-1.738	NA
54826_at	54826	GIN1	gypsy retrotransposon integrase 1	-0.160681	5.6358	-4.14382	0.0049795	0.105897	-1.73837	NA
643719_at	643719	SCGB1B2P	secretoglobin, family 1B, member 2, pseudogene	0.215943	5.86167	4.14172	0.00499203	0.105897	-1.74082	NA
NA	NA	NA	NA	-0.371354	0.772683	-3.8642	0.00499342	0.105897	-1.80567	NA
57595_at	57595	PDZD4	PDZ domain containing 4	0.16955	6.1099	4.14039	0.00499992	0.105897	-1.74236	NA
5639_at	5639	PRRG2	proline rich Gla (G-carboxyglutamic acid) 2	0.154047	5.63863	4.14019	0.00500113	0.105897	-1.7426	NA
2841_at	2841	GPR18	G protein-coupled receptor 18	0.152072	2.63407	4.13986	0.00500308	0.105897	-1.74298	NA
6370_at	6370	CCL25	chemokine (C-C motif) ligand 25	0.210473	6.14106	4.13811	0.00501358	0.105897	-1.74502	NA
246778_at	246778	IL27	interleukin 27	0.243884	6.50896	4.13768	0.00501616	0.105897	-1.74552	NA
56107_at	56107	PCDHGA9	protocadherin gamma subfamily A, 9	-0.270538	7.31711	-4.13744	0.0050176	0.105897	-1.74581	NA
53828_at	53828	FXYD4	FXYD domain containing ion transport regulator 4	0.130329	5.44196	4.13622	0.00502493	0.105897	-1.74723	NA
346689_at	346689	KLRG2	killer cell lectin-like receptor subfamily G, member 2	0.233436	6.45032	4.13621	0.00502499	0.105897	-1.74724	NA
136306_at	136306	SVOPL	SVOP-like	0.173684	4.22023	4.1362	0.00502506	0.105897	-1.74726	NA
174_at	174	AFP	alpha-fetoprotein	0.158695	2.75868	4.13617	0.00502524	0.105897	-1.74729	NA
84986_at	84986	ARHGAP19	Rho GTPase activating protein 19	-0.166699	5.51866	-4.13552	0.00502915	0.105897	-1.74805	NA
26070_at	26070	DKFZP434K028	uncharacterized LOC26070	0.234337	4.88302	4.13549	0.00502931	0.105897	-1.74808	NA
4295_at	4295	MLN	motilin	0.171542	5.53857	4.13511	0.00503158	0.105897	-1.74852	NA
150372_at	150372	NFAM1	NFAT activating protein with ITAM motif 1	0.21573	6.28988	4.13511	0.00503158	0.105897	-1.74852	NA
100128252_at	100128252	ZNF667-AS1	ZNF667 antisense RNA 1 (head to head)	0.245056	6.53622	4.1342	0.00503708	0.105897	-1.74959	NA
6094_at	6094	ROM1	retinal outer segment membrane protein 1	0.145828	5.84656	4.13343	0.00504172	0.105897	-1.75048	NA
NA	NA	NA	NA	0.467494	8.46933	3.85704	0.00504354	0.105897	-1.8138	NA
146481_at	146481	FRG2DP	FSHD region gene 2 family, member D, pseudogene	0.313464	4.14607	4.13285	0.00504518	0.105897	-1.75116	NA
400746_at	400746	NCMAP	noncompact myelin associated protein	0.219638	5.54842	4.13281	0.00504548	0.105897	-1.75121	NA
3687_at	3687	ITGAX	integrin, alpha X (complement component 3 receptor 4 subunit)	0.182585	5.46153	4.13267	0.00504628	0.105897	-1.75137	NA
644165_at	644165	BCRP3	breakpoint cluster region pseudogene 3	0.176747	5.87301	4.13265	0.00504644	0.105897	-1.7514	NA
100616160_at	100616160	MIR4655	microRNA 4655	0.18328	5.66757	4.13251	0.00504724	0.105897	-1.75155	NA
5913_at	5913	RAPSN	receptor-associated protein of the synapse	0.190851	6.21803	4.13223	0.00504893	0.105897	-1.75188	NA
5330_at	5330	PLCB2	phospholipase C, beta 2	0.196167	5.0466	4.12907	0.00506809	0.105897	-1.75558	NA
102724957_at	NA	NA	NA	0.237482	4.80789	4.12857	0.00507112	0.105897	-1.75616	NA
3198_at	3198	HOXA1	homeobox A1	0.17503	4.71153	4.12792	0.00507506	0.105897	-1.75692	NA
NA	NA	NA	NA	-0.543568	6.35615	-3.85229	0.00507709	0.105897	-1.81919	NA
26801_at	26801	SNORD48	small nucleolar RNA, C/D box 48	-0.186336	10.2061	-4.12745	0.00507792	0.105897	-1.75747	NA
285804_at	NA	NA	NA	0.229386	4.45537	4.12695	0.00508092	0.105897	-1.75804	NA
100302222_at	100302222	MIR1911	microRNA 1911	0.282253	5.16794	4.12663	0.00508289	0.105897	-1.75842	NA
54014_at	54014	BRWD1	bromodomain and WD repeat domain containing 1	-0.139374	7.13419	-4.12553	0.0050896	0.105897	-1.75971	NA
NA	NA	NA	NA	0.582752	6.90014	3.85016	0.00509219	0.105897	-1.82161	NA
83546_at	83546	RTBDN	retbindin	0.170161	5.21753	4.1245	0.00509588	0.105897	-1.76091	NA
100873924_at	NA	NA	NA	0.17773	5.11158	4.12416	0.00509793	0.105897	-1.76131	NA
101929154_at	101929154	LOC101929154	uncharacterized LOC101929154	0.286261	2.80859	4.12308	0.00510457	0.105897	-1.76257	NA
374955_at	374955	SPATA21	spermatogenesis associated 21	0.188646	5.32818	4.12285	0.00510592	0.105897	-1.76283	NA
145497_at	145497	LRRC74A	leucine rich repeat containing 74A	0.150099	4.40817	4.12208	0.00511067	0.105897	-1.76374	NA
84623_at	84623	KIRREL3	kin of IRRE like 3 (Drosophila)	0.235174	6.04075	4.12189	0.00511183	0.105897	-1.76396	NA
340591_at	340591	CA5BP1	carbonic anhydrase VB pseudogene 1	0.162467	7.49898	4.12187	0.00511192	0.105897	-1.76398	NA
84073_at	84073	MYCBPAP	MYCBP associated protein	0.126635	4.88757	4.12138	0.00511494	0.105897	-1.76456	NA
348_at	348	APOE	apolipoprotein E	0.154128	7.13977	4.12065	0.00511943	0.105897	-1.76541	NA
100302121_at	100302121	MIR1276	microRNA 1276	0.333969	4.08645	4.11962	0.00512576	0.105897	-1.76662	NA
5799_at	5799	PTPRN2	protein tyrosine phosphatase, receptor type, N polypeptide 2	0.182606	6.11881	4.11907	0.00512912	0.105897	-1.76726	NA
54742_at	54742	LY6K	lymphocyte antigen 6 complex, locus K	0.203791	5.20178	4.11775	0.00513722	0.105897	-1.7688	NA
7287_at	7287	TULP1	tubby like protein 1	0.167394	6.12031	4.11699	0.00514191	0.105897	-1.76969	NA
100616256_at	100616256	MIR4721	microRNA 4721	0.278849	9.25212	4.11687	0.00514266	0.105897	-1.76983	NA
646522_at	646522	LOC646522	uncharacterized LOC646522	0.221921	5.12058	4.11686	0.0051427	0.105897	-1.76984	NA
342357_at	342357	ZKSCAN2	zinc finger with KRAB and SCAN domains 2	-0.117219	6.47128	-4.11553	0.0051509	0.105897	-1.77139	NA
1890_at	1890	TYMP	thymidine phosphorylase	0.14034	7.99233	4.11504	0.00515392	0.105897	-1.77197	NA
140700_at	140700	SAMD10	sterile alpha motif domain containing 10	0.176339	6.41792	4.11446	0.00515755	0.105897	-1.77265	NA
5554_at	5554	PRH1	proline-rich protein HaeIII subfamily 1	-0.221363	2.08565	-4.11439	0.00515793	0.105897	-1.77273	NA
100750326_at	100750326	HTT-AS	HTT antisense RNA (head to head)	0.236222	5.68943	4.11401	0.00516029	0.105897	-1.77317	NA
400673_at	400673	VMAC	vimentin-type intermediate filament associated coiled-coil protein	0.22979	7.2607	4.1138	0.00516158	0.105897	-1.77342	NA
151306_at	151306	GPBAR1	G protein-coupled bile acid receptor 1	0.191686	6.3744	4.11329	0.00516479	0.105897	-1.77402	NA
hsa-mir-4466_at	100616154	MIR4466	miR-4466 stem-loop	-0.511198	3.92035	-3.83947	0.00516882	0.105897	-1.83378	acgcgggugcgggccggcgggguagaagccacccggcccggcccggcccggcga
26083_at	26083	TBC1D29	TBC1 domain family, member 29	0.437779	5.80588	4.1123	0.0051709	0.105897	-1.77518	NA
84839_at	84839	RAX2	retina and anterior neural fold homeobox 2	0.235243	6.66754	4.1122	0.00517149	0.105897	-1.77529	NA
9172_at	9172	MYOM2	myomesin 2	0.13819	4.58104	4.11126	0.00517733	0.105897	-1.77639	NA
23145_at	23145	SSPO	SCO-spondin	0.171618	6.76233	4.10986	0.00518602	0.105897	-1.77803	NA
10021_at	10021	HCN4	hyperpolarization activated cyclic nucleotide gated potassium channel 4	0.15963	6.13752	4.10977	0.0051866	0.105897	-1.77814	NA
219738_at	219738	C10orf35	chromosome 10 open reading frame 35	0.175735	6.40958	4.10974	0.00518682	0.105897	-1.77818	NA
100506047_at	100506047	LOC100506047	uncharacterized LOC100506047	0.241979	4.73343	4.10917	0.00519032	0.105897	-1.77884	NA
259173_at	259173	ALS2CL	ALS2 C-terminal like	0.170826	6.08822	4.10797	0.00519785	0.105897	-1.78025	NA
3494_at	3494	IGHA2	immunoglobulin heavy constant alpha 2 (A2m marker)	0.208053	5.88732	4.10724	0.00520239	0.105897	-1.78111	NA
252951_at	252951	TTTY20	testis-specific transcript, Y-linked 20 (non-protein coding)	0.347055	2.76361	4.10637	0.00520781	0.105897	-1.78212	NA
2937_at	2937	GSS	glutathione synthetase	-0.136633	7.69562	-4.10631	0.00520821	0.105897	-1.7822	NA
4129_at	4129	MAOB	monoamine oxidase B	0.145665	4.16055	4.10572	0.0052119	0.105897	-1.78289	NA
140801_at	140801	RPL10L	ribosomal protein L10-like	0.175689	2.99144	4.10512	0.00521559	0.105897	-1.78358	NA
286676_at	286676	ILDR1	immunoglobulin-like domain containing receptor 1	0.179299	5.29613	4.10499	0.00521645	0.105897	-1.78374	NA
256369_at	256369	LINC00521	long intergenic non-protein coding RNA 521	0.187146	4.65408	4.10393	0.00522305	0.105897	-1.78497	NA
60490_at	60490	PPCDC	phosphopantothenoylcysteine decarboxylase	0.171243	6.55819	4.10359	0.00522518	0.105897	-1.78537	NA
23024_at	23024	PDZRN3	PDZ domain containing ring finger 3	0.153065	4.37863	4.10313	0.0052281	0.105897	-1.78592	NA
286234_at	286234	SPATA31E1	SPATA31 subfamily E, member 1	0.162531	4.80176	4.10204	0.00523495	0.105897	-1.7872	NA
3859_at	3859	KRT12	keratin 12, type I	0.257873	5.00209	4.10019	0.00524661	0.105897	-1.78937	NA
5714_at	5714	PSMD8	proteasome 26S subunit, non-ATPase 8	-0.15386	8.84357	-4.09974	0.0052494	0.105897	-1.78989	NA
402483_at	402483	LINC01000	long intergenic non-protein coding RNA 1000	0.148734	9.02898	4.09973	0.00524948	0.105897	-1.7899	NA
348825_at	348825	TPRXL	tetra-peptide repeat homeobox-like	0.238667	4.9828	4.09956	0.00525056	0.105897	-1.7901	NA
100128531_at	100128531	LOC100128531	uncharacterized LOC100128531	0.216354	4.08323	4.09904	0.00525384	0.105897	-1.79071	NA
51617_at	51617	HMP19	HMP19 protein	0.198774	5.18892	4.09877	0.00525551	0.105897	-1.79102	NA
101929369_at	101929369	SNHG24	small nucleolar RNA host gene 24	-0.221085	6.61343	-4.09842	0.00525777	0.105897	-1.79144	NA
54514_at	54514	DDX4	DEAD (Asp-Glu-Ala-Asp) box polypeptide 4	0.135548	3.05452	4.09712	0.00526594	0.105963	-1.79296	NA
79630_at	79630	C1orf54	chromosome 1 open reading frame 54	-0.174815	6.19213	-4.0964	0.0052705	0.105963	-1.7938	NA
374387_at	374387	DKFZp779M0652	uncharacterized DKFZp779M0652	0.271558	6.29184	4.09609	0.00527248	0.105963	-1.79417	NA
402160_at	402160	CFAP99	cilia and flagella associated protein 99	0.15292	6.40745	4.09528	0.0052776	0.10599	-1.79512	NA
8718_at	8718	TNFRSF25	tumor necrosis factor receptor superfamily, member 25	0.175486	6.5241	4.09336	0.00528982	0.106159	-1.79738	NA
259_at	259	AMBP	alpha-1-microglobulin/bikunin precursor	0.193317	5.3064	4.09072	0.0053066	0.106409	-1.80047	NA
55014_at	55014	STX17	syntaxin 17	-0.147285	7.00791	-4.08988	0.00531195	0.106409	-1.80146	NA
922_at	922	CD5L	CD5 molecule-like	0.21982	4.24633	4.0896	0.00531374	0.106409	-1.80179	NA
100616231_at	100616231	MIR4519	microRNA 4519	0.235004	6.54451	4.08741	0.00532777	0.106613	-1.80436	NA
406891_at	406891	MIRLET7I	microRNA let-7i	-0.133609	7.1165	-4.08581	0.00533806	0.106717	-1.80624	NA
2687_at	2687	GGT5	gamma-glutamyltransferase 5	0.170839	6.47967	4.08456	0.00534607	0.106717	-1.80771	NA
283738_at	283738	NTRK3-AS1	NTRK3 antisense RNA 1	0.249378	3.87806	4.08296	0.00535641	0.106717	-1.8096	NA
199786_at	199786	FAM129C	family with sequence similarity 129, member C	0.161232	5.92941	4.08293	0.00535655	0.106717	-1.80962	NA
151121_at	151121	LOC151121	uncharacterized LOC151121	0.166936	3.63745	4.08268	0.00535818	0.106717	-1.80992	NA
79833_at	79833	GEMIN6	gem (nuclear organelle) associated protein 6	-0.184445	5.35125	-4.08234	0.00536041	0.106717	-1.81033	NA
101928232_at	101928232	LINC01280	long intergenic non-protein coding RNA 1280	0.163585	4.93427	4.08219	0.00536138	0.106717	-1.8105	NA
149499_at	149499	LRRC71	leucine rich repeat containing 71	0.233491	5.6394	4.08135	0.0053668	0.106717	-1.81149	NA
492311_at	492311	IGIP	IgA-inducing protein	-0.164252	6.27762	-4.0804	0.0053729	0.106717	-1.8126	NA
9051_at	9051	PSTPIP1	proline-serine-threonine phosphatase interacting protein 1	0.203207	5.98434	4.08018	0.00537433	0.106717	-1.81286	NA
84787_at	84787	SUV420H2	suppressor of variegation 4-20 homolog 2 (Drosophila)	0.134359	7.24619	4.08006	0.00537512	0.106717	-1.813	NA
392307_at	392307	FAM221B	family with sequence similarity 221, member B	0.182985	4.57585	4.07868	0.00538405	0.106818	-1.81462	NA
284276_at	284276	LINC00908	long intergenic non-protein coding RNA 908	0.138809	5.68219	4.07646	0.00539843	0.106916	-1.81723	NA
2558_at	2558	GABRA5	gamma-aminobutyric acid (GABA) A receptor, alpha 5	0.173848	4.81035	4.07589	0.00540217	0.106916	-1.81791	NA
100616126_at	100616126	MIR4686	microRNA 4686	0.34093	6.12674	4.07559	0.00540413	0.106916	-1.81826	NA
284306_at	284306	ZNF547	zinc finger protein 547	-0.163255	5.18521	-4.07552	0.00540458	0.106916	-1.81834	NA
84707_at	84707	BEX2	brain expressed X-linked 2	0.236705	5.44773	4.07497	0.00540819	0.106916	-1.819	NA
158062_at	158062	LCN6	lipocalin 6	0.141529	6.25487	4.07352	0.00541759	0.106952	-1.82069	NA
100144596_at	100144596	LINC00029	long intergenic non-protein coding RNA 29	0.162889	5.19356	4.07315	0.00542003	0.106952	-1.82113	NA
3175_at	3175	ONECUT1	one cut homeobox 1	0.16602	4.16065	4.07277	0.00542254	0.106952	-1.82158	NA
91862_at	91862	MARVELD3	MARVEL domain containing 3	0.124467	5.47045	4.07234	0.00542533	0.106952	-1.82209	NA
84989_at	84989	JMJD1C-AS1	JMJD1C antisense RNA 1	0.185695	6.02023	4.0707	0.00543605	0.107058	-1.82402	NA
673_at	673	BRAF	B-Raf proto-oncogene, serine/threonine kinase	-0.146118	7.43681	-4.07025	0.00543902	0.107058	-1.82455	NA
57863_at	57863	CADM3	cell adhesion molecule 3	0.215303	5.82083	4.06939	0.00544466	0.107058	-1.82556	NA
5210_at	5210	PFKFB4	6-phosphofructo-2-kinase/fructose-2,6-biphosphatase 4	0.131016	5.95772	4.06917	0.00544609	0.107058	-1.82582	NA
134549_at	134549	SHROOM1	shroom family member 1	0.153128	6.31984	4.06831	0.00545176	0.107094	-1.82684	NA
126549_at	126549	ANKLE1	ankyrin repeat and LEM domain containing 1	0.135875	6.38224	4.06592	0.0054675	0.107274	-1.82965	NA
3543_at	3543	IGLL1	immunoglobulin lambda-like polypeptide 1	0.135499	6.52972	4.06574	0.00546864	0.107274	-1.82986	NA
6456_at	6456	SH3GL2	SH3-domain GRB2-like 2	0.175724	4.12766	4.06502	0.00547341	0.107292	-1.83071	NA
766_at	766	CA7	carbonic anhydrase VII	0.20873	5.43384	4.06407	0.00547967	0.107339	-1.83183	NA
170961_at	170961	ANKRD24	ankyrin repeat domain 24	0.160304	6.15474	4.06147	0.00549691	0.1074	-1.8349	NA
9478_at	9478	CABP1	calcium binding protein 1	0.187907	5.28148	4.06088	0.00550083	0.1074	-1.83559	NA
390928_at	390928	PAPL	iron/zinc purple acid phosphatase-like protein	0.174952	5.62504	4.06047	0.00550353	0.1074	-1.83607	NA
6336_at	6336	SCN10A	sodium channel, voltage gated, type X alpha subunit	0.140459	3.7081	4.05993	0.00550711	0.1074	-1.83671	NA
9050_at	9050	PSTPIP2	proline-serine-threonine phosphatase interacting protein 2	-0.146421	6.41872	-4.05938	0.0055108	0.1074	-1.83736	NA
54436_at	54436	SH3TC1	SH3 domain and tetratricopeptide repeats 1	0.167146	6.49799	4.05886	0.00551427	0.1074	-1.83798	NA
3991_at	3991	LIPE	lipase, hormone-sensitive	0.142365	6.04097	4.05782	0.00552119	0.1074	-1.8392	NA
10683_at	10683	DLL3	delta-like 3 (Drosophila)	0.166163	5.83125	4.05713	0.00552577	0.1074	-1.84001	NA
23394_at	23394	ADNP	activity-dependent neuroprotector homeobox	-0.149553	8.33373	-4.05701	0.00552655	0.1074	-1.84015	NA
1294_at	1294	COL7A1	collagen, type VII, alpha 1	0.140692	7.18571	4.05683	0.00552779	0.1074	-1.84037	NA
149954_at	149954	BPIFB4	BPI fold containing family B, member 4	0.183884	5.18409	4.05547	0.00553686	0.1074	-1.84197	NA
348654_at	348654	GEN1	GEN1 Holliday junction 5' flap endonuclease	-0.140113	7.09503	-4.05544	0.00553705	0.1074	-1.84201	NA
3651_at	3651	PDX1	pancreatic and duodenal homeobox 1	0.199337	5.51908	4.0553	0.00553798	0.1074	-1.84217	NA
9381_at	9381	OTOF	otoferlin	0.18706	5.70877	4.05485	0.00554102	0.1074	-1.84271	NA
28702_at	28702	TRAJ53	T cell receptor alpha joining 53	-0.376128	1.95931	-4.05432	0.00554457	0.1074	-1.84333	NA
54894_at	54894	RNF43	ring finger protein 43	0.176806	4.68563	4.05339	0.00555082	0.1074	-1.84444	NA
342918_at	342918	C19orf81	chromosome 19 open reading frame 81	0.223737	6.74164	4.05223	0.0055586	0.1074	-1.8458	NA
102682016_at	NA	NA	NA	0.20607	5.48102	4.05177	0.00556167	0.1074	-1.84634	NA
113091_at	113091	PTH2	parathyroid hormone 2	0.150488	7.56864	4.05082	0.00556808	0.1074	-1.84747	NA
5979_at	5979	RET	ret proto-oncogene	0.190049	5.91072	4.05007	0.0055731	0.1074	-1.84835	NA
100874128_at	100874128	LINC00333	long intergenic non-protein coding RNA 333	-0.172458	2.28847	-4.05006	0.0055732	0.1074	-1.84837	NA
284498_at	284498	C1orf167	chromosome 1 open reading frame 167	0.178713	6.44169	4.0498	0.00557492	0.1074	-1.84867	NA
NA	NA	NA	NA	0.633879	7.85985	3.7854	0.00557572	0.1074	-1.89564	NA
100128675_at	100128675	HPN-AS1	HPN antisense RNA 1	0.240585	5.66537	4.0493	0.00557826	0.1074	-1.84926	NA
390874_at	390874	ONECUT3	one cut homeobox 3	0.245112	6.77013	4.04917	0.00557917	0.1074	-1.84941	NA
646862_at	646862	RNF225	ring finger protein 225	0.271572	6.79166	4.04815	0.00558604	0.107442	-1.85062	NA
11093_at	11093	ADAMTS13	ADAM metallopeptidase with thrombospondin type 1 motif, 13	0.146251	6.40855	4.04758	0.00558992	0.107442	-1.8513	NA
11181_at	11181	TREH	trehalase (brush-border membrane glycoprotein)	0.148045	5.5259	4.04686	0.00559474	0.107442	-1.85214	NA
2902_at	2902	GRIN1	glutamate receptor, ionotropic, N-methyl D-aspartate 1	0.179281	5.91971	4.04532	0.00560521	0.107442	-1.85397	NA
677776_at	677776	SCARNA8	small Cajal body-specific RNA 8	-0.275234	5.60571	-4.04355	0.00561721	0.107442	-1.85606	NA
27068_at	27068	PPA2	pyrophosphatase (inorganic) 2	-0.127455	5.90646	-4.0434	0.00561825	0.107442	-1.85624	NA
hsa-mir-107_at	406901	MIR107	miR-107 stem-loop	0.393719	1.05611	3.77874	0.00562823	0.107442	-1.9033	cucucugcuuucagcuucuuuacaguguugccuuguggcauggaguucaagcagcauuguacagggcuaucaaagcacaga
55698_at	55698	RADIL	Ras association and DIL domains	0.173556	6.70784	4.04178	0.00562921	0.107442	-1.85814	NA
347088_at	347088	ADGRD2	adhesion G protein-coupled receptor D2	0.178886	6.22177	4.03971	0.00564337	0.107442	-1.8606	NA
768212_at	768212	MIR758	microRNA 758	0.249086	4.99526	4.03905	0.00564786	0.107442	-1.86138	NA
728323_at	728323	LOC728323	uncharacterized LOC728323	0.143425	7.98972	4.03815	0.00565404	0.107442	-1.86245	NA
440435_at	440435	GPR179	G protein-coupled receptor 179	0.225572	5.94446	4.03795	0.00565536	0.107442	-1.86268	NA
344387_at	344387	CDKL4	cyclin-dependent kinase-like 4	0.150734	2.72881	4.03717	0.00566073	0.107442	-1.8636	NA
5459_at	5459	POU4F3	POU class 4 homeobox 3	0.214816	4.76072	4.03688	0.00566271	0.107442	-1.86395	NA
100132724_at	100132724	DCAF13P3	DDB1 and CUL4 associated factor 13 pseudogene 3	-0.272003	3.61522	-4.03678	0.00566339	0.107442	-1.86406	NA
101928684_at	101928684	LINC01209	long intergenic non-protein coding RNA 1209	0.275463	2.67365	4.0341	0.0056818	0.107442	-1.86724	NA
hsa-mir-935_at	100126325	MIR935	miR-935 stem-loop	0.38439	7.69775	3.77127	0.00568765	0.107442	-1.91189	ggcgggggcgcgggcggcaguggcgggagcggccccucggccauccuccgucugcccaguuaccgcuuccgcuaccgccgccgcucccgcu
4308_at	4308	TRPM1	transient receptor potential cation channel, subfamily M, member 1	0.136525	4.10715	4.03267	0.00569167	0.107442	-1.86893	NA
115399_at	115399	LRRC56	leucine rich repeat containing 56	0.187964	6.93228	4.03206	0.00569586	0.107442	-1.86965	NA
51167_at	51167	CYB5R4	cytochrome b5 reductase 4	-0.152515	6.13747	-4.03165	0.00569867	0.107442	-1.87013	NA
100128569_at	100128569	C19orf71	chromosome 19 open reading frame 71	0.215221	6.47992	4.03164	0.00569876	0.107442	-1.87015	NA
54777_at	54777	CFAP46	cilia and flagella associated protein 46	0.162903	5.65945	4.03103	0.00570298	0.107442	-1.87087	NA
84618_at	84618	NT5C1A	5'-nucleotidase, cytosolic IA	0.193812	5.41978	4.03027	0.00570825	0.107442	-1.87178	NA
101927188_at	101927188	LOC101927188	uncharacterized LOC101927188	0.251117	5.40869	4.03007	0.00570961	0.107442	-1.87201	NA
24_at	24	ABCA4	ATP-binding cassette, sub-family A (ABC1), member 4	0.137794	4.34326	4.03001	0.00571004	0.107442	-1.87208	NA
29941_at	29941	PKN3	protein kinase N3	0.134348	6.45256	4.02952	0.0057134	0.107442	-1.87266	NA
728361_at	728361	OVOL3	ovo-like zinc finger 3	0.13308	6.21354	4.02777	0.00572551	0.107442	-1.87473	NA
7409_at	7409	VAV1	vav 1 guanine nucleotide exchange factor	0.181374	5.19307	4.02721	0.00572939	0.107442	-1.87539	NA
25984_at	25984	KRT23	keratin 23, type I	0.16188	4.01223	4.02668	0.0057331	0.107442	-1.87603	NA
401399_at	401399	PRRT4	proline-rich transmembrane protein 4	0.155535	6.80483	4.02645	0.00573472	0.107442	-1.8763	NA
10526_at	10526	IPO8	importin 8	-0.152316	7.36645	-4.02609	0.00573718	0.107442	-1.87672	NA
722_at	722	C4BPA	complement component 4 binding protein, alpha	0.122682	3.01008	4.02563	0.00574043	0.107442	-1.87727	NA
642361_at	642361	LOC642361	uncharacterized LOC642361	0.124256	5.03852	4.0256	0.00574061	0.107442	-1.87731	NA
54346_at	54346	UNC93A	unc-93 homolog A (C. elegans)	0.21734	4.62216	4.02498	0.00574493	0.107442	-1.87804	NA
100533789_at	NA	NA	NA	0.401296	4.63293	4.02497	0.00574501	0.107442	-1.87806	NA
100874127_at	100874127	LINC00332	long intergenic non-protein coding RNA 332	0.128769	4.06592	4.02462	0.00574742	0.107442	-1.87847	NA
284427_at	284427	SLC25A41	solute carrier family 25, member 41	0.210177	5.27057	4.02426	0.00574996	0.107442	-1.8789	NA
55135_at	55135	WRAP53	WD repeat containing, antisense to TP53	0.144368	6.17786	4.02419	0.00575046	0.107442	-1.87898	NA
90019_at	90019	SYT8	synaptotagmin VIII	0.198282	6.36231	4.02306	0.0057583	0.107442	-1.88032	NA
2529_at	2529	FUT7	fucosyltransferase 7 (alpha (1,3) fucosyltransferase)	0.236664	6.1282	4.02302	0.00575859	0.107442	-1.88036	NA
93233_at	93233	CCDC114	coiled-coil domain containing 114	0.187609	5.98534	4.02261	0.00576143	0.107442	-1.88085	NA
219348_at	219348	PLAC9	placenta-specific 9	0.205978	7.03036	4.02212	0.00576491	0.107442	-1.88144	NA
10673_at	10673	TNFSF13B	tumor necrosis factor (ligand) superfamily, member 13b	-0.163965	5.35732	-4.02171	0.00576777	0.107442	-1.88192	NA
142910_at	142910	LIPJ	lipase, family member J	-0.143838	2.2308	-4.02117	0.00577151	0.107442	-1.88256	NA
6769_at	6769	STAC	SH3 and cysteine rich domain	0.134629	4.26308	4.02107	0.00577225	0.107442	-1.88268	NA
54464_at	54464	XRN1	5'-3' exoribonuclease 1	-0.121952	8.31166	-4.02093	0.00577322	0.107442	-1.88285	NA
574461_at	574461	MIR520E	microRNA 520e	0.358425	3.01101	4.01985	0.0057808	0.107442	-1.88413	NA
100302259_at	100302259	MIR1202	microRNA 1202	0.241038	6.7639	4.01891	0.00578741	0.107442	-1.88525	NA
101928891_at	101928891	LOC101928891	uncharacterized LOC101928891	0.15817	5.27489	4.0182	0.00579233	0.107442	-1.88608	NA
80853_at	80853	KDM7A	lysine (K)-specific demethylase 7A	-0.146057	6.2989	-4.01807	0.00579329	0.107442	-1.88624	NA
6750_at	6750	SST	somatostatin	0.247871	5.78248	4.01759	0.00579662	0.107442	-1.8868	NA
283748_at	283748	PLA2G4D	phospholipase A2, group IVD (cytosolic)	0.163808	5.75155	4.0166	0.00580359	0.107442	-1.88798	NA
5313_at	5313	PKLR	pyruvate kinase, liver and RBC	0.20402	5.74643	4.01629	0.00580583	0.107442	-1.88836	NA
101059948_at	101059948	LOC101059948	uncharacterized LOC101059948	0.359007	5.81106	4.01488	0.00581571	0.107442	-1.89002	NA
26002_at	26002	MOXD1	monooxygenase, DBH-like 1	-0.163807	6.66059	-4.01418	0.00582069	0.107442	-1.89086	NA
6753_at	6753	SSTR3	somatostatin receptor 3	0.230872	6.13209	4.01398	0.00582208	0.107442	-1.89109	NA
360200_at	360200	TMPRSS9	transmembrane protease, serine 9	0.193346	6.03907	4.01366	0.00582435	0.107442	-1.89147	NA
10912_at	10912	GADD45G	growth arrest and DNA-damage-inducible, gamma	0.192833	7.05996	4.01311	0.00582824	0.107442	-1.89212	NA
51733_at	51733	UPB1	ureidopropionase, beta	0.180371	5.17534	4.01241	0.00583318	0.107442	-1.89295	NA
114783_at	114783	LMTK3	lemur tyrosine kinase 3	0.18777	6.35412	4.01222	0.00583459	0.107442	-1.89319	NA
100616313_at	100616313	MIR4749	microRNA 4749	0.272639	6.45038	4.01136	0.00584068	0.107442	-1.89421	NA
7850_at	7850	IL1R2	interleukin 1 receptor, type II	0.15357	3.83208	4.01121	0.00584173	0.107442	-1.89439	NA
hsa-mir-130b_at	406920	MIR130B	miR-130b stem-loop	0.464981	7.68119	3.75224	0.00584224	0.107442	-1.93385	ggccugcccgacacucuuucccuguugcacuacuauaggccgcugggaagcagugcaaugaugaaagggcaucggucagguc
5081_at	5081	PAX7	paired box 7	0.147566	5.44339	4.01113	0.00584225	0.107442	-1.89447	NA
80018_at	80018	NAA25	N(alpha)-acetyltransferase 25, NatB auxiliary subunit	-0.155648	6.70838	-4.01108	0.00584262	0.107442	-1.89454	NA
6880_at	6880	TAF9	TAF9 RNA polymerase II, TATA box binding protein (TBP)-associated factor, 32kDa	-0.141615	7.7508	-4.0101	0.00584958	0.107442	-1.8957	NA
100506775_at	100506775	LINC01353	long intergenic non-protein coding RNA 1353	0.15598	5.38835	4.00875	0.00585923	0.107442	-1.89731	NA
57731_at	57731	SPTBN4	spectrin, beta, non-erythrocytic 4	0.175214	6.3522	4.00856	0.00586053	0.107442	-1.89753	NA
79846_at	79846	CFAP69	cilia and flagella associated protein 69	-0.155551	5.1304	-4.00841	0.00586162	0.107442	-1.89771	NA
283152_at	283152	CCDC153	coiled-coil domain containing 153	0.239498	5.83473	4.00834	0.00586212	0.107442	-1.8978	NA
85452_at	85452	CFAP74	cilia and flagella associated protein 74	0.165126	5.50195	4.00814	0.00586352	0.107442	-1.89803	NA
100128285_at	100128285	DNM1P35	dynamin 1 pseudogene 35	0.160927	6.52367	4.00812	0.00586371	0.107442	-1.89806	NA
100996465_at	100996465	LCA10	lung carcinoma-associated 10	0.172139	6.29803	4.0081	0.00586384	0.107442	-1.89808	NA
124739_at	124739	USP43	ubiquitin specific peptidase 43	0.16179	5.24908	4.00766	0.00586692	0.107442	-1.8986	NA
5551_at	5551	PRF1	perforin 1 (pore forming protein)	0.230363	5.65198	4.00697	0.00587184	0.107442	-1.89942	NA
3274_at	3274	HRH2	histamine receptor H2	0.17736	4.9572	4.0053	0.00588378	0.107442	-1.9014	NA
401138_at	401138	AMTN	amelotin	0.205424	2.91866	4.00513	0.00588503	0.107442	-1.90161	NA
8911_at	8911	CACNA1I	calcium channel, voltage-dependent, T type, alpha 1I subunit	0.156351	5.79255	4.00477	0.00588762	0.107442	-1.90204	NA
619207_at	619207	SCART1	scavenger receptor protein family member	0.167062	6.81466	4.00456	0.00588913	0.107442	-1.90229	NA
5985_at	5985	RFC5	replication factor C (activator 1) 5, 36.5kDa	-0.182183	6.99025	-4.00415	0.00589206	0.107442	-1.90278	NA
368_at	368	ABCC6	ATP-binding cassette, sub-family C (CFTR/MRP), member 6	0.18805	5.82297	4.0039	0.0058938	0.107442	-1.90307	NA
3784_at	3784	KCNQ1	potassium channel, voltage gated KQT-like subfamily Q, member 1	0.192387	6.17315	4.00176	0.00590916	0.107586	-1.90561	NA
hsa-mir-548ab_at	100616336	MIR548AB	miR-548ab stem-loop	-0.580919	0.790982	-3.74414	0.00590939	0.107586	-1.94321	auguuggugcaaaaguaauuguggauuuugcuauuacuuguauuuauuuguaaugcaaaacccgcaauuaguuuugcaccaacc
11137_at	11137	PWP1	PWP1 homolog, endonuclein	-0.119089	7.90306	-3.99983	0.00592303	0.107676	-1.90791	NA
150763_at	150763	GPAT2	glycerol-3-phosphate acyltransferase 2, mitochondrial	0.164355	5.77476	3.99962	0.00592457	0.107676	-1.90816	NA
653316_at	653316	FAM153C	family with sequence similarity 153, member C, pseudogene	0.329715	8.78831	3.99917	0.00592778	0.107676	-1.90869	NA
23263_at	23263	MCF2L	MCF.2 cell line derived transforming sequence-like	0.165783	5.97956	3.99889	0.00592982	0.107676	-1.90903	NA
7849_at	7849	PAX8	paired box 8	0.166536	6.1874	3.99753	0.00593968	0.107734	-1.91066	NA
115948_at	115948	CCDC151	coiled-coil domain containing 151	0.1664	5.79107	3.99738	0.00594074	0.107734	-1.91083	NA
100874309_at	100874309	EPN2-IT1	EPN2 intronic transcript 1	0.214541	5.23359	3.99614	0.00594967	0.107766	-1.9123	NA
28400_at	28400	IGHV4-28	immunoglobulin heavy variable 4-28	0.348139	3.60261	3.99606	0.00595026	0.107766	-1.9124	NA
728116_at	728116	ZBTB8B	zinc finger and BTB domain containing 8B	0.255301	6.31893	3.99544	0.0059548	0.107778	-1.91314	NA
100874208_at	100874208	NDFIP2-AS1	NDFIP2 antisense RNA 1	0.176756	4.56829	3.993	0.00597249	0.107869	-1.91605	NA
25817_at	25817	FAM19A5	family with sequence similarity 19 (chemokine (C-C motif)-like), member A5	0.144578	6.66893	3.99278	0.00597404	0.107869	-1.9163	NA
8935_at	8935	SKAP2	src kinase associated phosphoprotein 2	-0.133816	6.6411	-3.99213	0.0059788	0.107869	-1.91708	NA
123264_at	123264	SLC51B	solute carrier family 51, beta subunit	0.26034	5.25642	3.99185	0.00598087	0.107869	-1.91742	NA
375196_at	375196	LOC375196	uncharacterized LOC375196	0.262385	5.4819	3.99161	0.00598258	0.107869	-1.9177	NA
284996_at	284996	RNF149	ring finger protein 149	-0.168313	6.80343	-3.99098	0.00598719	0.107869	-1.91845	NA
100422925_at	100422925	MIR4322	microRNA 4322	0.14752	8.88561	3.99037	0.00599159	0.107869	-1.91917	NA
54435_at	54435	HCG4	HLA complex group 4 (non-protein coding)	0.231568	5.20799	3.98854	0.00600503	0.107869	-1.92136	NA
283860_at	283860	LINC00304	long intergenic non-protein coding RNA 304	0.204346	6.60717	3.98811	0.00600814	0.107869	-1.92187	NA
55001_at	55001	TTC22	tetratricopeptide repeat domain 22	0.158314	5.70911	3.98808	0.00600833	0.107869	-1.9219	NA
146853_at	146853	C17orf50	chromosome 17 open reading frame 50	0.246511	6.1262	3.98803	0.0060087	0.107869	-1.92196	NA
54869_at	54869	EPS8L1	EPS8-like 1	0.166176	6.28653	3.98786	0.00601	0.107869	-1.92217	NA
64848_at	64848	YTHDC2	YTH domain containing 2	-0.183012	6.56059	-3.98784	0.00601013	0.107869	-1.9222	NA
80820_at	80820	EEPD1	endonuclease/exonuclease/phosphatase family domain containing 1	0.14021	5.62004	3.98664	0.00601894	0.107905	-1.92363	NA
6704_at	6704	SPRR2E	small proline-rich protein 2E	0.273653	3.47456	3.98591	0.00602424	0.107905	-1.92449	NA
2999_at	2999	GZMH	granzyme H (cathepsin G-like 2, protein h-CCPX)	0.152528	4.65872	3.98561	0.00602645	0.107905	-1.92485	NA
5423_at	5423	POLB	polymerase (DNA directed), beta	-0.161873	5.74397	-3.9851	0.00603019	0.107905	-1.92546	NA
100128881_at	100128881	VPS9D1-AS1	VPS9D1 antisense RNA 1	0.249618	6.00822	3.98492	0.00603153	0.107905	-1.92567	NA
9956_at	9956	HS3ST2	heparan sulfate (glucosamine) 3-O-sulfotransferase 2	0.154848	5.78007	3.98326	0.00604375	0.108054	-1.92765	NA
284415_at	284415	VSTM1	V-set and transmembrane domain containing 1	0.20893	3.87887	3.98111	0.00605957	0.108242	-1.93021	NA
3663_at	3663	IRF5	interferon regulatory factor 5	0.164626	5.89408	3.98078	0.00606203	0.108242	-1.93061	NA
hsa-mir-134_at	406924	MIR134	miR-134 stem-loop	0.384392	1.65455	3.72531	0.0060687	0.108287	-1.96502	cagggugugugacugguugaccagaggggcaugcacuguguucacccugugggccaccuagucaccaacccuc
6717_at	6717	SRI	sorcin	-0.151119	8.26886	-3.97939	0.00607232	0.108287	-1.93227	NA
150135_at	150135	LINC00479	long intergenic non-protein coding RNA 479	0.177832	5.37146	3.97881	0.0060766	0.108294	-1.93296	NA
100500878_at	100500878	MIR3679	microRNA 3679	0.204322	6.11901	3.97829	0.0060805	0.108294	-1.93359	NA
57679_at	57679	ALS2	amyotrophic lateral sclerosis 2 (juvenile)	-0.128353	6.39368	-3.97705	0.0060897	0.108374	-1.93507	NA
392391_at	392391	OR5C1	olfactory receptor, family 5, subfamily C, member 1	0.307098	5.49135	3.97663	0.00609277	0.108374	-1.93556	NA
5336_at	5336	PLCG2	phospholipase C, gamma 2 (phosphatidylinositol-specific)	0.127873	4.21086	3.97497	0.00610514	0.1084	-1.93755	NA
105378559_at	NA	NA	NA	0.250091	6.21777	3.97495	0.00610527	0.1084	-1.93757	NA
6855_at	6855	SYP	synaptophysin	0.265683	5.43188	3.97468	0.00610728	0.1084	-1.93789	NA
201294_at	201294	UNC13D	unc-13 homolog D (C. elegans)	0.156235	5.9825	3.97205	0.00612692	0.1084	-1.94103	NA
200958_at	200958	MUC20	mucin 20, cell surface associated	0.152936	6.06101	3.97109	0.0061341	0.1084	-1.94218	NA
101928322_at	101928322	LOC101928322	uncharacterized LOC101928322	0.316442	4.75942	3.97093	0.00613532	0.1084	-1.94238	NA
hsa-mir-1247_at	100302145	MIR1247	miR-1247 stem-loop	-0.49566	1.49566	-3.7174	0.00613694	0.1084	-1.97419	ccgcuugccucgcccagcgcagccccggccgcugggcgcacccgucccguucguccccggacguugcucucuaccccgggaacgucgagacuggagcgcccgaacugagccaccuucgcggaccccgagagcggcg
84106_at	84106	PRAM1	PML-RARA regulated adaptor molecule 1	0.178437	6.2573	3.96949	0.00614613	0.1084	-1.9441	NA
85366_at	85366	MYLK2	myosin light chain kinase 2	0.21806	5.16842	3.96934	0.00614722	0.1084	-1.94427	NA
80161_at	80161	ASMTL-AS1	ASMTL antisense RNA 1	0.154873	6.9604	3.96874	0.00615176	0.1084	-1.945	NA
hsa-mir-4674_at	100616301	MIR4674	miR-4674 stem-loop	-0.688543	5.85019	-3.71567	0.00615199	0.1084	-1.9762	cccaggcgcccgcucccgacccacgccgcgccgccgggucccuccuccccggagaggcugggcucgggacgcgcggcucagcucggg
8646_at	8646	CHRD	chordin	0.165362	6.24943	3.96857	0.006153	0.1084	-1.94519	NA
54680_at	54680	ZNHIT6	zinc finger, HIT-type containing 6	-0.132565	6.64704	-3.96774	0.00615926	0.1084	-1.94619	NA
100126334_at	100126334	MIR885	microRNA 885	0.217613	6.69233	3.96724	0.006163	0.1084	-1.94678	NA
440600_at	440600	LOC440600	uncharacterized LOC440600	0.203173	4.89292	3.9672	0.00616332	0.1084	-1.94684	NA
1407_at	1407	CRY1	cryptochrome circadian clock 1	-0.142048	6.38315	-3.96659	0.00616788	0.1084	-1.94756	NA
hsa-mir-378i_at	100616259	MIR378I	miR-378i stem-loop	-0.396524	1.18251	-3.71374	0.0061688	0.1084	-1.97844	gggagcacuggacuaggagucagaagguggaguucugggugcuguuuucccacucuugggcccugggcauguucug
57801_at	57801	HES4	hes family bHLH transcription factor 4	0.157839	7.5861	3.96628	0.00617022	0.1084	-1.94793	NA
101929260_at	101929260	LOC101929260	uncharacterized LOC101929260	-0.192918	2.34066	-3.96578	0.00617398	0.1084	-1.94853	NA
221584_at	221584	ZSCAN12P1	zinc finger and SCAN domain containing 12 pseudogene 1	-0.243531	6.25099	-3.96574	0.0061743	0.1084	-1.94858	NA
27344_at	27344	PCSK1N	proprotein convertase subtilisin/kexin type 1 inhibitor	0.199823	6.82877	3.96552	0.00617593	0.1084	-1.94884	NA
100505761_at	100505761	RPARP-AS1	RPARP antisense RNA 1	0.211179	6.11067	3.9639	0.00618815	0.108525	-1.95077	NA
100996813_at	NA	NA	NA	0.253762	4.65541	3.9632	0.0061935	0.108525	-1.95162	NA
146395_at	146395	GSG1L	GSG1-like	0.13708	6.29075	3.96303	0.00619477	0.108525	-1.95182	NA
23064_at	23064	SETX	senataxin	-0.145183	8.5941	-3.96205	0.00620216	0.108541	-1.95299	NA
442898_at	442898	MIR324	microRNA 324	0.325402	4.81316	3.96181	0.00620401	0.108541	-1.95328	NA
146206_at	146206	RLTPR	RGD motif, leucine rich repeats, tropomodulin domain and proline-rich containing	0.164293	6.27413	3.96102	0.00621002	0.108541	-1.95423	NA
79906_at	79906	MORN1	MORN repeat containing 1	0.133537	6.67626	3.96064	0.00621286	0.108541	-1.95467	NA
121268_at	121268	RHEBL1	Ras homolog enriched in brain like 1	0.183956	5.03976	3.96035	0.00621512	0.108541	-1.95503	NA
390594_at	390594	KBTBD13	kelch repeat and BTB (POZ) domain containing 13	0.218751	4.97826	3.95935	0.0062227	0.108605	-1.95622	NA
10881_at	10881	ACTL7A	actin-like 7A	0.199277	5.55672	3.95877	0.00622709	0.108613	-1.95691	NA
449520_at	449520	GGNBP1	gametogenetin binding protein 1 (pseudogene)	0.246393	5.4871	3.95728	0.00623847	0.108744	-1.9587	NA
151278_at	151278	CCDC140	coiled-coil domain containing 140	0.192916	4.81652	3.9562	0.00624666	0.108783	-1.95999	NA
1564_at	1564	CYP2D7	cytochrome P450, family 2, subfamily D, polypeptide 7 (gene/pseudogene)	0.164151	6.60815	3.95551	0.00625199	0.108783	-1.96082	NA
57338_at	57338	JPH3	junctophilin 3	0.172377	5.80854	3.95545	0.00625245	0.108783	-1.96089	NA
197407_at	197407	ZNF48	zinc finger protein 48	0.168195	6.72024	3.95404	0.00626325	0.108876	-1.96258	NA
79798_at	79798	ARMC5	armadillo repeat containing 5	0.16268	6.40282	3.95373	0.00626558	0.108876	-1.96295	NA
10137_at	10137	RBM12	RNA binding motif protein 12	-0.12085	8.02399	-3.95305	0.00627077	0.108898	-1.96376	NA
100422987_at	100422987	MIR3202-1	microRNA 3202-1	-0.315662	1.85251	-3.95215	0.00627773	0.108951	-1.96485	NA
100289092_at	100289092	ATP2A1-AS1	ATP2A1 antisense RNA 1	0.236612	6.04468	3.95151	0.00628262	0.108968	-1.96561	NA
2491_at	2491	CENPI	centromere protein I	-0.135971	6.39295	-3.94981	0.00629574	0.109026	-1.96765	NA
3552_at	3552	IL1A	interleukin 1, alpha	-0.124904	5.09198	-3.94915	0.00630083	0.109026	-1.96844	NA
105369205_at	NA	NA	NA	0.283732	4.62214	3.94913	0.00630091	0.109026	-1.96846	NA
8483_at	8483	CILP	cartilage intermediate layer protein, nucleotide pyrophosphohydrolase	0.170285	4.91995	3.94859	0.00630509	0.109026	-1.96911	NA
145645_at	145645	C15orf43	chromosome 15 open reading frame 43	0.127584	3.02163	3.9478	0.0063112	0.109026	-1.97005	NA
100131635_at	100131635	LOC100131635	hCG1645011-like	0.187013	2.56157	3.94778	0.00631133	0.109026	-1.97007	NA
727936_at	727936	GXYLT2	glucoside xylosyltransferase 2	-0.145769	9.04716	-3.94731	0.00631502	0.109026	-1.97065	NA
64377_at	64377	CHST8	carbohydrate (N-acetylgalactosamine 4-0) sulfotransferase 8	0.161246	6.16336	3.94644	0.00632172	0.109026	-1.97169	NA
140870_at	140870	WFDC6	WAP four-disulfide core domain 6	0.197332	3.81986	3.94641	0.00632193	0.109026	-1.97172	NA
2016_at	2016	EMX1	empty spiracles homeobox 1	0.189043	6.03036	3.946	0.00632513	0.109026	-1.97221	NA
29097_at	29097	CNIH4	cornichon family AMPA receptor auxiliary protein 4	-0.165127	7.615	-3.94542	0.00632964	0.109029	-1.97291	NA
342096_at	342096	GOLGA6A	golgin A6 family, member A	0.842926	5.38024	3.94412	0.00633968	0.109029	-1.97446	NA
9666_at	9666	DZIP3	DAZ interacting zinc finger protein 3	-0.146344	6.43805	-3.94408	0.00634004	0.109029	-1.97452	NA
22850_at	22850	ADNP2	ADNP homeobox 2	-0.209302	7.25352	-3.94334	0.0063458	0.109029	-1.97541	NA
6508_at	6508	SLC4A3	solute carrier family 4 (anion exchanger), member 3	0.178305	6.53447	3.94193	0.00635673	0.109029	-1.9771	NA
124460_at	124460	SNX20	sorting nexin 20	0.163026	4.81604	3.94145	0.00636047	0.109029	-1.97767	NA
400818_at	400818	NBPF9	neuroblastoma breakpoint family, member 9	-0.229711	7.44782	-3.94083	0.00636532	0.109029	-1.97842	NA
23526_at	23526	HMHA1	histocompatibility (minor) HA-1	0.167805	6.36283	3.9405	0.00636789	0.109029	-1.97881	NA
58189_at	58189	WFDC1	WAP four-disulfide core domain 1	0.126035	5.92488	3.94043	0.00636841	0.109029	-1.97889	NA
54932_at	54932	EXD3	exonuclease 3'-5' domain containing 3	0.182622	6.85206	3.94032	0.00636927	0.109029	-1.97903	NA
8711_at	8711	TNK1	tyrosine kinase, non-receptor, 1	0.1612	6.28089	3.93954	0.0063754	0.109029	-1.97997	NA
89884_at	89884	LHX4	LIM homeobox 4	0.261257	5.59771	3.93943	0.00637625	0.109029	-1.9801	NA
101927228_at	101927228	LOC101927228	uncharacterized LOC101927228	0.257179	4.11354	3.93896	0.00637988	0.109029	-1.98066	NA
574469_at	574469	MIR519B	microRNA 519b	-0.246809	1.77112	-3.93808	0.00638677	0.109029	-1.98171	NA
3757_at	3757	KCNH2	potassium channel, voltage gated eag related subfamily H, member 2	0.166513	6.47744	3.93763	0.00639029	0.109029	-1.98225	NA
3681_at	3681	ITGAD	integrin, alpha D	0.182991	5.58592	3.93702	0.00639508	0.109029	-1.98299	NA
123745_at	123745	PLA2G4E	phospholipase A2, group IVE	0.215524	5.28636	3.93671	0.00639755	0.109029	-1.98337	NA
54857_at	54857	GDPD2	glycerophosphodiester phosphodiesterase domain containing 2	0.150886	5.07415	3.93577	0.00640493	0.109029	-1.9845	NA
23379_at	23379	ICE1	interactor of little elongation complex ELL subunit 1	-0.136253	7.16869	-3.93547	0.00640724	0.109029	-1.98485	NA
100126781_at	100126781	SNAR-F	small ILF3/NF90-associated RNA F	0.394441	5.49062	3.93293	0.00642725	0.109029	-1.9879	NA
29989_at	29989	OBP2B	odorant binding protein 2B	0.259283	7.19756	3.93254	0.00643033	0.109029	-1.98837	NA
219956_at	219956	OR9Q1	olfactory receptor, family 9, subfamily Q, member 1	0.214146	3.29483	3.93239	0.00643151	0.109029	-1.98855	NA
100302158_at	100302158	MIR1231	microRNA 1231	0.262076	6.47678	3.93235	0.00643182	0.109029	-1.9886	NA
84958_at	84958	SYTL1	synaptotagmin-like 1	0.230616	6.3587	3.93233	0.00643195	0.109029	-1.98862	NA
54209_at	54209	TREM2	triggering receptor expressed on myeloid cells 2	0.192536	5.28599	3.93228	0.0064324	0.109029	-1.98869	NA
284124_at	284124	FLJ36000	uncharacterized FLJ36000	0.184139	4.50081	3.93151	0.00643845	0.109029	-1.98961	NA
3993_at	3993	LLGL2	lethal giant larvae homolog 2 (Drosophila)	0.154367	6.59954	3.93142	0.00643912	0.109029	-1.98971	NA
317751_at	317751	MESTIT1	MEST intronic transcript 1, antisense RNA	0.276029	4.03087	3.93052	0.00644629	0.109029	-1.9908	NA
406912_at	406912	MIR125B2	microRNA 125b-2	0.189077	3.53299	3.93013	0.00644936	0.109029	-1.99127	NA
284933_at	284933	LOC284933	uncharacterized LOC284933	0.217873	5.34204	3.92952	0.00645419	0.109029	-1.992	NA
402682_at	402682	UFSP1	UFM1-specific peptidase 1 (non-functional)	0.223693	7.02584	3.92946	0.00645464	0.109029	-1.99207	NA
2671_at	2671	GFER	growth factor, augmenter of liver regeneration	0.135789	6.89455	3.92936	0.00645547	0.109029	-1.9922	NA
51382_at	51382	ATP6V1D	ATPase, H+ transporting, lysosomal 34kDa, V1 subunit D	-0.124942	7.75837	-3.92882	0.00645968	0.109029	-1.99284	NA
124222_at	124222	PAQR4	progestin and adipoQ receptor family member IV	0.171113	6.74672	3.92775	0.00646819	0.109029	-1.99413	NA
51207_at	51207	DUSP13	dual specificity phosphatase 13	0.212324	5.67564	3.92731	0.00647168	0.109029	-1.99465	NA
146167_at	146167	SLC38A8	solute carrier family 38, member 8	0.15884	5.51973	3.9273	0.00647174	0.109029	-1.99466	NA
105371932_at	NA	NA	NA	0.268911	6.10556	3.92717	0.00647285	0.109029	-1.99483	NA
85474_at	85474	LBX2	ladybird homeobox 2	0.142316	6.52178	3.92701	0.00647404	0.109029	-1.99501	NA
390058_at	390058	OR51B6	olfactory receptor, family 51, subfamily B, member 6	0.41638	3.36127	3.92494	0.00649058	0.109138	-1.99751	NA
348738_at	348738	C2orf48	chromosome 2 open reading frame 48	0.258194	5.64842	3.92466	0.00649275	0.109138	-1.99784	NA
57589_at	57589	RIC1	RIC1 homolog, RAB6A GEF complex partner 1	-0.1154	7.51643	-3.9237	0.00650043	0.109138	-1.999	NA
102725204_at	NA	NA	NA	0.263038	5.84818	3.92368	0.00650057	0.109138	-1.99902	NA
816_at	816	CAMK2B	calcium/calmodulin-dependent protein kinase II beta	0.160996	5.93722	3.9226	0.00650922	0.109138	-2.00032	NA
10980_at	10980	COPS6	COP9 signalosome subunit 6	-0.119412	9.30442	-3.92229	0.00651173	0.109138	-2.0007	NA
51198_at	51198	CDKN2A-AS1	CDKN2A antisense RNA 1 (head to head)	0.145964	4.69649	3.92219	0.00651251	0.109138	-2.00082	NA
284930_at	284930	LOC284930	uncharacterized LOC284930	0.199335	4.20483	3.92069	0.00652447	0.109138	-2.00261	NA
3664_at	3664	IRF6	interferon regulatory factor 6	0.160132	3.83166	3.92048	0.00652616	0.109138	-2.00287	NA
57369_at	57369	GJD2	gap junction protein, delta 2, 36kDa	0.249277	5.78169	3.91983	0.00653139	0.109138	-2.00365	NA
102465536_at	NA	NA	NA	0.177691	7.16662	3.91935	0.00653528	0.109138	-2.00424	NA
375323_at	375323	LHFPL4	lipoma HMGIC fusion partner-like 4	0.196927	6.06567	3.91888	0.00653901	0.109138	-2.0048	NA
101929244_at	101929244	CASC20	cancer susceptibility candidate 20 (non-protein coding)	0.189909	2.74819	3.91827	0.00654393	0.109138	-2.00553	NA
864_at	864	RUNX3	runt-related transcription factor 3	0.145671	6.22564	3.91789	0.00654699	0.109138	-2.00599	NA
5454_at	5454	POU3F2	POU class 3 homeobox 2	0.151963	4.89434	3.91763	0.00654911	0.109138	-2.00631	NA
100302175_at	100302175	MIR1207	microRNA 1207	0.234613	7.56318	3.91751	0.00655001	0.109138	-2.00644	NA
126402_at	126402	CCDC105	coiled-coil domain containing 105	0.125918	5.2542	3.91727	0.00655194	0.109138	-2.00673	NA
7293_at	7293	TNFRSF4	tumor necrosis factor receptor superfamily, member 4	0.151481	6.86049	3.91693	0.0065547	0.109138	-2.00714	NA
11096_at	11096	ADAMTS5	ADAM metallopeptidase with thrombospondin type 1 motif, 5	-0.146607	7.05063	-3.9169	0.00655495	0.109138	-2.00718	NA
89944_at	89944	GLB1L2	galactosidase, beta 1-like 2	0.141091	5.18956	3.91571	0.0065645	0.10914	-2.00861	NA
400224_at	400224	PLEKHD1	pleckstrin homology domain containing, family D (with coiled-coil domains) member 1	0.188927	6.06392	3.9155	0.00656621	0.10914	-2.00886	NA
84435_at	84435	ADGRA1	adhesion G protein-coupled receptor A1	0.136697	5.88673	3.91513	0.00656926	0.10914	-2.00932	NA
692090_at	692090	SNORD59B	small nucleolar RNA, C/D box 59B	-0.285576	6.67373	-3.91469	0.00657278	0.10914	-2.00984	NA
101930748_at	NA	NA	NA	0.138485	4.48377	3.91414	0.00657725	0.10914	-2.01051	NA
7185_at	7185	TRAF1	TNF receptor-associated factor 1	0.182129	6.1335	3.91397	0.00657856	0.10914	-2.0107	NA
81573_at	81573	ANKRD13C	ankyrin repeat domain 13C	-0.144625	8.09397	-3.91254	0.00659015	0.109267	-2.01243	NA
6559_at	6559	SLC12A3	solute carrier family 12 (sodium/chloride transporter), member 3	0.162262	5.72104	3.91167	0.00659723	0.10929	-2.01348	NA
161145_at	161145	TMEM229B	transmembrane protein 229B	0.169123	5.97344	3.91041	0.00660741	0.10929	-2.01499	NA
101928730_at	101928730	LOC101928730	uncharacterized LOC101928730	0.162659	4.20553	3.91003	0.00661053	0.10929	-2.01546	NA
1187_at	1187	CLCNKA	chloride channel, voltage-sensitive Ka	0.156131	6.0496	3.90999	0.0066109	0.10929	-2.01551	NA
4648_at	4648	MYO7B	myosin VIIB	0.148648	5.91224	3.90995	0.00661116	0.10929	-2.01555	NA
23581_at	23581	CASP14	caspase 14, apoptosis-related cysteine peptidase	0.278607	3.60025	3.90947	0.00661509	0.10929	-2.01613	NA
7247_at	7247	TSN	translin	-0.113852	7.87515	-3.9087	0.00662135	0.109293	-2.01706	NA
7455_at	7455	ZAN	zonadhesin (gene/pseudogene)	0.181977	5.65622	3.90847	0.00662323	0.109293	-2.01734	NA
54916_at	54916	TMEM260	transmembrane protein 260	-0.121558	7.71081	-3.90761	0.00663024	0.109293	-2.01838	NA
105371448_at	NA	NA	NA	0.359771	7.24559	3.90742	0.0066318	0.109293	-2.01861	NA
2556_at	2556	GABRA3	gamma-aminobutyric acid (GABA) A receptor, alpha 3	0.182906	3.63967	3.90704	0.00663485	0.109293	-2.01906	NA
105376685_at	NA	NA	NA	0.279257	6.51623	3.90598	0.00664358	0.109315	-2.02034	NA
100129480_at	100129480	MKRN2OS	MKRN2 opposite strand	0.221608	3.43001	3.90592	0.00664406	0.109315	-2.02042	NA
63924_at	63924	CIDEC	cell death-inducing DFFA-like effector c	0.122043	5.70977	3.90466	0.00665436	0.109404	-2.02193	NA
53831_at	53831	GPR84	G protein-coupled receptor 84	-0.218025	3.38621	-3.90376	0.00666173	0.109404	-2.02302	NA
101937451_at	NA	NA	NA	0.138385	3.76554	3.90351	0.00666376	0.109404	-2.02332	NA
22953_at	22953	P2RX2	purinergic receptor P2X, ligand gated ion channel, 2	0.182107	6.52445	3.90324	0.00666598	0.109404	-2.02365	NA
378832_at	378832	COL18A1-AS1	COL18A1 antisense RNA 1	0.197249	5.64986	3.90261	0.00667115	0.109404	-2.0244	NA
2138_at	2138	EYA1	EYA transcriptional coactivator and phosphatase 1	0.131347	4.08143	3.90238	0.00667301	0.109404	-2.02468	NA
84520_at	84520	C14orf142	chromosome 14 open reading frame 142	0.245608	5.22007	3.90002	0.00669247	0.109573	-2.02753	NA
28678_at	28678	TRAV9-1	T cell receptor alpha variable 9-1	0.190302	3.00588	3.89998	0.0066928	0.109573	-2.02758	NA
5934_at	5934	RBL2	retinoblastoma-like 2	-0.115586	8.29995	-3.89938	0.0066977	0.109573	-2.0283	NA
4058_at	4058	LTK	leukocyte receptor tyrosine kinase	0.165409	6.05651	3.89922	0.00669908	0.109573	-2.0285	NA
100874239_at	100874239	ARHGAP26-AS1	ARHGAP26 antisense RNA 1	0.133913	3.97253	3.89808	0.00670849	0.109591	-2.02988	NA
347127_at	347127	SPATA31D5P	SPATA31 subfamily D, member 5, pseudogene	0.21825	4.09424	3.89803	0.00670884	0.109591	-2.02993	NA
100874366_at	100874366	HOXC13-AS	HOXC13 antisense RNA	0.340656	5.51504	3.89665	0.00672031	0.109591	-2.0316	NA
389643_at	389643	NUGGC	nuclear GTPase, germinal center associated	0.16207	3.70418	3.89655	0.00672111	0.109591	-2.03172	NA
79885_at	79885	HDAC11	histone deacetylase 11	0.159056	6.86441	3.89592	0.00672634	0.109591	-2.03248	NA
90417_at	90417	KNSTRN	kinetochore-localized astrin/SPAG5 binding protein	-0.135227	6.9655	-3.89502	0.00673382	0.109591	-2.03357	NA
286077_at	286077	FAM83H	family with sequence similarity 83, member H	0.189921	6.01779	3.89479	0.00673572	0.109591	-2.03385	NA
132203_at	132203	SNTN	sentan, cilia apical structure protein	0.201952	2.53422	3.89451	0.00673803	0.109591	-2.03418	NA
5525_at	5525	PPP2R5A	protein phosphatase 2, regulatory subunit B', alpha	-0.159982	6.36379	-3.89327	0.00674837	0.109591	-2.03569	NA
28475_at	28475	IGHJ6	immunoglobulin heavy joining 6	0.246484	8.26304	3.89307	0.00675002	0.109591	-2.03593	NA
200298_at	200298	LINC00528	long intergenic non-protein coding RNA 528	0.162677	5.33816	3.89097	0.00676747	0.109591	-2.03846	NA
26508_at	26508	HEYL	hes-related family bHLH transcription factor with YRPW motif-like	0.162145	5.60938	3.89085	0.00676847	0.109591	-2.0386	NA
171391_at	171391	LOC171391	uncharacterized LOC171391	0.126715	6.93074	3.89026	0.00677341	0.109591	-2.03932	NA
29993_at	29993	PACSIN1	protein kinase C and casein kinase substrate in neurons 1	0.180613	5.889	3.89016	0.00677422	0.109591	-2.03944	NA
26799_at	26799	SNORD50A	small nucleolar RNA, C/D box 50A	-0.183057	9.75528	-3.88926	0.0067818	0.109591	-2.04053	NA
102724691_at	NA	NA	NA	0.266824	4.5881	3.88916	0.00678264	0.109591	-2.04065	NA
95_at	95	ACY1	aminoacylase 1	0.19904	7.62588	3.88884	0.00678526	0.109591	-2.04103	NA
143941_at	143941	TTC36	tetratricopeptide repeat domain 36	0.131631	6.20047	3.88862	0.00678712	0.109591	-2.0413	NA
100422851_at	100422851	MIR4316	microRNA 4316	0.314959	6.84334	3.88861	0.00678721	0.109591	-2.04131	NA
100287944_at	100287944	LOC100287944	uncharacterized LOC100287944	0.216771	3.85835	3.88848	0.0067883	0.109591	-2.04147	NA
125704_at	125704	FAM69C	family with sequence similarity 69, member C	0.133356	5.87134	3.88798	0.00679245	0.109591	-2.04207	NA
NA	NA	NA	NA	0.445773	1.30311	3.64544	0.00679732	0.109591	-2.05823	NA
286075_at	286075	ZNF707	zinc finger protein 707	0.134404	6.21601	3.88725	0.00679859	0.109591	-2.04296	NA
132949_at	132949	AASDH	aminoadipate-semialdehyde dehydrogenase	-0.186817	6.53948	-3.88708	0.00680006	0.109591	-2.04317	NA
hsa-mir-320b-2_at	100313769	MIR320B2	miR-320b-2 stem-loop	0.458951	6.42109	3.6446	0.00680549	0.109591	-2.05922	uguuauuuuuugucuucuaccuaagaauucugucucuuaggcuuucucuucccagauuucccaaaguugggaaaagcuggguugagagggcaaaaggaaaaaaaaagaauucugucucugacauaauuagauagggaa
54842_at	54842	MFSD6	major facilitator superfamily domain containing 6	-0.140543	7.98541	-3.88638	0.0068059	0.109591	-2.04401	NA
30814_at	30814	PLA2G2E	phospholipase A2, group IIE	0.259944	5.63424	3.88632	0.00680638	0.109591	-2.04408	NA
152877_at	152877	FAM53A	family with sequence similarity 53, member A	0.126428	5.93921	3.88583	0.00681048	0.109593	-2.04467	NA
119032_at	119032	BORCS7	BLOC-1 related complex subunit 7	-0.240433	6.73922	-3.883	0.00683429	0.109677	-2.04809	NA
9364_at	9364	RAB28	RAB28, member RAS oncogene family	-0.122601	6.63254	-3.8827	0.00683687	0.109677	-2.04846	NA
94059_at	94059	LENG9	leukocyte receptor cluster (LRC) member 9	0.286901	6.73792	3.8823	0.00684021	0.109677	-2.04894	NA
84708_at	84708	LNX1	ligand of numb-protein X 1, E3 ubiquitin protein ligase	0.166163	5.10199	3.88174	0.00684496	0.109677	-2.04962	NA
148645_at	148645	LINC00337	long intergenic non-protein coding RNA 337	0.232631	5.3204	3.88108	0.00685052	0.109677	-2.05042	NA
2864_at	2864	FFAR1	free fatty acid receptor 1	0.172819	6.58946	3.88068	0.00685395	0.109677	-2.05091	NA
7745_at	7745	ZKSCAN8	zinc finger with KRAB and SCAN domains 8	-0.140957	6.97147	-3.88066	0.00685406	0.109677	-2.05093	NA
84699_at	84699	CREB3L3	cAMP responsive element binding protein 3-like 3	0.17803	5.83777	3.8805	0.00685543	0.109677	-2.05112	NA
92359_at	92359	CRB3	crumbs family member 3	0.177745	6.35382	3.88029	0.00685722	0.109677	-2.05138	NA
84176_at	84176	MYH16	myosin, heavy chain 16 pseudogene	0.171524	4.90968	3.88026	0.00685743	0.109677	-2.05141	NA
28616_at	28616	TRBV4-2	T cell receptor beta variable 4-2	0.258735	5.16186	3.87958	0.00686321	0.109677	-2.05223	NA
100422975_at	100422975	MIR4252	microRNA 4252	0.493529	8.23267	3.87931	0.00686555	0.109677	-2.05257	NA
89766_at	89766	UMODL1	uromodulin-like 1	0.177516	5.51914	3.87884	0.00686947	0.109677	-2.05313	NA
57158_at	57158	JPH2	junctophilin 2	0.122221	5.6304	3.87681	0.00688676	0.109677	-2.05559	NA
57453_at	57453	DSCAML1	Down syndrome cell adhesion molecule like 1	0.19847	5.79013	3.87653	0.00688915	0.109677	-2.05593	NA
101928603_at	101928603	C6orf229	chromosome 6 open reading frame 229	0.177248	2.4738	3.87643	0.00688993	0.109677	-2.05604	NA
80128_at	80128	TRIM46	tripartite motif containing 46	0.155708	6.49101	3.87617	0.00689217	0.109677	-2.05636	NA
127933_at	127933	UHMK1	U2AF homology motif (UHM) kinase 1	-0.178019	7.78167	-3.87612	0.00689259	0.109677	-2.05642	NA
11219_at	11219	TREX2	three prime repair exonuclease 2	0.218599	5.97268	3.87368	0.00691345	0.109677	-2.05939	NA
767577_at	767577	SNORD114-1	small nucleolar RNA, C/D box 114-1	-0.159746	8.96043	-3.87334	0.00691634	0.109677	-2.0598	NA
105_at	105	ADARB2	adenosine deaminase, RNA-specific, B2 (non-functional)	0.155519	5.04008	3.87318	0.0069177	0.109677	-2.05999	NA
253868_at	253868	C20orf166-AS1	C20orf166 antisense RNA 1	0.192765	6.21561	3.87201	0.00692765	0.109677	-2.0614	NA
9252_at	9252	RPS6KA5	ribosomal protein S6 kinase, 90kDa, polypeptide 5	-0.166487	5.12357	-3.87191	0.00692858	0.109677	-2.06153	NA
26834_at	26834	RNU4-2	RNA, U4 small nuclear 2	-0.268808	9.15339	-3.87165	0.00693078	0.109677	-2.06184	NA
400927_at	400927	LOC400927	TPTE and PTEN homologous inositol lipid phosphatase pseudogene	0.15914	6.63484	3.87119	0.0069347	0.109677	-2.0624	NA
55529_at	55529	TMEM55A	transmembrane protein 55A	-0.21344	6.97061	-3.87074	0.00693856	0.109677	-2.06294	NA
339122_at	339122	RAB43	RAB43, member RAS oncogene family	0.174532	9.13089	3.87019	0.00694333	0.109677	-2.06362	NA
57402_at	57402	S100A14	S100 calcium binding protein A14	0.172166	5.84896	3.86998	0.0069451	0.109677	-2.06387	NA
147949_at	147949	ZNF583	zinc finger protein 583	0.253154	6.044	3.86952	0.00694907	0.109677	-2.06443	NA
100287042_at	100287042	LOC100287042	uncharacterized LOC100287042	0.22389	6.43731	3.86943	0.00694977	0.109677	-2.06453	NA
338761_at	338761	C1QL4	complement component 1, q subcomponent-like 4	0.321841	6.22721	3.86917	0.00695208	0.109677	-2.06485	NA
26873_at	26873	OPLAH	5-oxoprolinase (ATP-hydrolysing)	0.165962	6.69179	3.86896	0.00695389	0.109677	-2.06511	NA
692058_at	692058	SNORD11	small nucleolar RNA, C/D box 11	-0.309555	5.24836	-3.86839	0.00695876	0.109677	-2.06579	NA
128710_at	128710	SLX4IP	SLX4 interacting protein	-0.14897	6.58111	-3.86777	0.00696412	0.109677	-2.06655	NA
547_at	547	KIF1A	kinesin family member 1A	0.143445	5.91176	3.86767	0.00696491	0.109677	-2.06666	NA
26086_at	26086	GPSM1	G-protein signaling modulator 1	0.134731	7.03852	3.86745	0.0069668	0.109677	-2.06693	NA
100422980_at	100422980	MIR4323	microRNA 4323	0.260212	8.45674	3.86666	0.00697368	0.109677	-2.06789	NA
NA	NA	NA	NA	0.376074	4.62122	3.62677	0.00698074	0.109677	-2.08018	NA
375743_at	375743	PTAR1	protein prenyltransferase alpha subunit repeat containing 1	-0.12139	8.0141	-3.86582	0.00698088	0.109677	-2.06891	NA
27087_at	27087	B3GAT1	beta-1,3-glucuronyltransferase 1	0.17293	5.89648	3.86568	0.00698214	0.109677	-2.06908	NA
112611_at	112611	RWDD2A	RWD domain containing 2A	-0.163014	6.43781	-3.86552	0.00698347	0.109677	-2.06927	NA
554210_at	554210	MIR429	microRNA 429	0.328689	3.1877	3.86526	0.00698574	0.109677	-2.06959	NA
1286_at	1286	COL4A4	collagen, type IV, alpha 4	0.134464	5.59253	3.86484	0.00698937	0.109677	-2.0701	NA
102465696_at	NA	NA	NA	0.286792	7.58977	3.86431	0.0069939	0.109677	-2.07073	NA
5160_at	5160	PDHA1	pyruvate dehydrogenase (lipoamide) alpha 1	-0.118281	7.50928	-3.86414	0.00699538	0.109677	-2.07094	NA
773_at	773	CACNA1A	calcium channel, voltage-dependent, P/Q type, alpha 1A subunit	0.183012	5.14612	3.86398	0.00699679	0.109677	-2.07114	NA
11068_at	11068	CYB561D2	cytochrome b561 family, member D2	0.12923	5.78732	3.86284	0.00700667	0.109712	-2.07252	NA
54738_at	54738	FEV	FEV (ETS oncogene family)	0.195359	6.14136	3.86277	0.00700724	0.109712	-2.0726	NA
144571_at	144571	A2M-AS1	A2M antisense RNA 1 (head to head)	0.147945	5.11073	3.86195	0.00701441	0.109712	-2.07361	NA
146439_at	146439	CCDC64B	coiled-coil domain containing 64B	0.167473	6.806	3.8619	0.00701479	0.109712	-2.07366	NA
57107_at	57107	PDSS2	prenyl (decaprenyl) diphosphate synthase, subunit 2	-0.135469	5.57787	-3.861	0.00702266	0.109724	-2.07476	NA
340706_at	340706	VWA2	von Willebrand factor A domain containing 2	0.140444	5.38325	3.8601	0.00703042	0.109724	-2.07584	NA
203062_at	203062	TSNARE1	t-SNARE domain containing 1	0.152007	6.35272	3.85979	0.00703319	0.109724	-2.07623	NA
100420587_at	NA	NA	NA	0.1323	4.06202	3.8595	0.00703563	0.109724	-2.07657	NA
147111_at	147111	NOTUM	notum pectinacetylesterase homolog (Drosophila)	0.187231	7.02891	3.85926	0.00703772	0.109724	-2.07686	NA
318_at	318	NUDT2	nudix (nucleoside diphosphate linked moiety X)-type motif 2	-0.231162	6.92917	-3.8591	0.0070392	0.109724	-2.07707	NA
54752_at	54752	FNDC8	fibronectin type III domain containing 8	0.16493	4.69804	3.85852	0.00704418	0.10974	-2.07776	NA
197358_at	197358	NLRC3	NLR family, CARD domain containing 3	0.17993	6.28487	3.85797	0.00704904	0.109755	-2.07844	NA
147808_at	147808	ZNF784	zinc finger protein 784	0.139497	5.93286	3.85662	0.00706079	0.109876	-2.08007	NA
117144_at	117144	CATSPER1	cation channel, sperm associated 1	0.145939	4.97238	3.85577	0.00706826	0.109931	-2.08111	NA
135644_at	135644	TRIM40	tripartite motif containing 40	0.27098	5.09251	3.85529	0.00707244	0.109935	-2.08169	NA
100288797_at	100288797	TMEM239	transmembrane protein 239	0.215492	5.97037	3.85428	0.0070813	0.110011	-2.08292	NA
3753_at	3753	KCNE1	potassium channel, voltage gated subfamily E regulatory beta subunit 1	0.210978	4.99811	3.85248	0.00709708	0.110049	-2.0851	NA
100033437_at	100033437	SNORD115-2	small nucleolar RNA, C/D box 115-2	0.175349	1.93031	3.85063	0.00711339	0.110049	-2.08735	NA
6538_at	6538	SLC6A11	solute carrier family 6 (neurotransmitter transporter), member 11	0.158763	5.21364	3.85057	0.00711389	0.110049	-2.08742	NA
100130274_at	100130274	CCDC166	coiled-coil domain containing 166	0.245637	6.43745	3.85017	0.00711745	0.110049	-2.08791	NA
100379345_at	100379345	MIR181A2HG	MIR181A2 host gene	-0.212716	4.88491	-3.84975	0.0071211	0.110049	-2.08842	NA
283875_at	283875	LINC00514	long intergenic non-protein coding RNA 514	0.176119	6.20506	3.84913	0.00712662	0.110049	-2.08918	NA
9877_at	9877	ZC3H11A	zinc finger CCCH-type containing 11A	-0.11947	9.31602	-3.84871	0.0071303	0.110049	-2.08968	NA
23109_at	23109	DDN	dendrin	0.279261	5.51055	3.84847	0.00713243	0.110049	-2.08998	NA
6037_at	6037	RNASE3	ribonuclease, RNase A family, 3	0.288141	4.1907	3.8477	0.00713923	0.110049	-2.09091	NA
64344_at	64344	HIF3A	hypoxia inducible factor 3, alpha subunit	0.131594	6.03557	3.84759	0.00714023	0.110049	-2.09105	NA
146850_at	146850	PIK3R6	phosphoinositide-3-kinase, regulatory subunit 6	0.163756	5.68912	3.84723	0.00714344	0.110049	-2.09149	NA
282996_at	282996	RBM20	RNA binding motif protein 20	0.152334	5.14659	3.84684	0.00714684	0.110049	-2.09196	NA
11172_at	11172	INSL6	insulin-like 6	0.160446	4.53521	3.84673	0.00714786	0.110049	-2.0921	NA
4045_at	4045	LSAMP	limbic system-associated membrane protein	0.192344	4.13488	3.84635	0.00715117	0.110049	-2.09255	NA
23556_at	23556	PIGN	phosphatidylinositol glycan anchor biosynthesis, class N	-0.155829	6.93737	-3.84624	0.00715219	0.110049	-2.09269	NA
101929410_at	101929410	SUCLA2-AS1	SUCLA2 antisense RNA 1	0.36173	4.50777	3.84575	0.00715648	0.110049	-2.09328	NA
3697_at	3697	ITIH1	inter-alpha-trypsin inhibitor heavy chain 1	0.133529	5.50545	3.84538	0.00715975	0.110049	-2.09373	NA
3596_at	3596	IL13	interleukin 13	0.186108	5.09747	3.8449	0.00716403	0.110049	-2.09431	NA
149461_at	149461	CLDN19	claudin 19	0.239407	5.97137	3.84437	0.00716872	0.110049	-2.09496	NA
145264_at	145264	SERPINA12	serpin peptidase inhibitor, clade A (alpha-1 antiproteinase, antitrypsin), member 12	0.209331	3.74185	3.84408	0.00717133	0.110049	-2.09531	NA
90952_at	90952	ESAM	endothelial cell adhesion molecule	0.227466	6.51931	3.84396	0.00717237	0.110049	-2.09546	NA
83543_at	83543	AIF1L	allograft inflammatory factor 1-like	0.166539	5.28865	3.84391	0.0071728	0.110049	-2.09551	NA
6345_at	6345	SRL	sarcalumenin	0.144508	4.54193	3.84351	0.00717645	0.110049	-2.09601	NA
10361_at	10361	NPM2	nucleophosmin/nucleoplasmin 2	0.183151	5.932	3.84327	0.00717856	0.110049	-2.0963	NA
100616348_at	100616348	MIR4659A	microRNA 4659a	-0.300185	4.16052	-3.84263	0.0071842	0.110055	-2.09707	NA
9744_at	9744	ACAP1	ArfGAP with coiled-coil, ankyrin repeat and PH domains 1	0.159655	5.57475	3.84234	0.00718685	0.110055	-2.09743	NA
135152_at	135152	B3GAT2	beta-1,3-glucuronyltransferase 2	0.176722	5.43849	3.84127	0.00719637	0.11014	-2.09873	NA
374454_at	374454	KRT77	keratin 77, type II	0.249471	5.69905	3.84002	0.00720751	0.11025	-2.10025	NA
56751_at	56751	BARHL1	BarH-like homeobox 1	0.206307	6.28979	3.8383	0.00722296	0.110374	-2.10235	NA
51350_at	51350	KRT76	keratin 76, type II	0.154846	5.36498	3.83816	0.00722422	0.110374	-2.10252	NA
221883_at	221883	HOXA11-AS	HOXA11 antisense RNA	0.238864	5.11557	3.83762	0.00722904	0.110374	-2.10318	NA
5947_at	5947	RBP1	retinol binding protein 1, cellular	-0.184325	7.2461	-3.8372	0.00723278	0.110374	-2.10369	NA
1428_at	1428	CRYM	crystallin, mu	0.183593	5.07611	3.83686	0.0072358	0.110374	-2.1041	NA
100129931_at	100129931	LOC100129931	uncharacterized LOC100129931	0.233595	4.79059	3.83601	0.00724345	0.110374	-2.10513	NA
195977_at	195977	ANTXRL	anthrax toxin receptor-like	0.19055	5.13508	3.83582	0.00724519	0.110374	-2.10537	NA
254028_at	254028	LOC254028	uncharacterized LOC254028	0.216866	3.41232	3.83558	0.00724731	0.110374	-2.10566	NA
1840_at	1840	DTX1	deltex 1, E3 ubiquitin ligase	0.184369	5.63878	3.83466	0.00725558	0.110439	-2.10677	NA
254240_at	254240	BPIFC	BPI fold containing family C	0.133859	3.31148	3.8334	0.00726696	0.110514	-2.10831	NA
83698_at	83698	CALN1	calneuron 1	0.142559	4.68467	3.83319	0.00726892	0.110514	-2.10858	NA
169044_at	169044	COL22A1	collagen, type XXII, alpha 1	0.176713	6.14273	3.83257	0.00727452	0.110514	-2.10933	NA
650655_at	650655	ABCA17P	ATP-binding cassette, sub-family A (ABC1), member 17, pseudogene	0.118008	3.14508	3.83152	0.00728396	0.110514	-2.11061	NA
693156_at	693156	MIR571	microRNA 571	0.269687	5.23219	3.83123	0.00728656	0.110514	-2.11096	NA
11074_at	11074	TRIM31	tripartite motif containing 31	0.15136	3.91337	3.83082	0.00729033	0.110514	-2.11146	NA
2692_at	2692	GHRHR	growth hormone releasing hormone receptor	0.162923	5.76074	3.8305	0.00729317	0.110514	-2.11185	NA
3714_at	3714	JAG2	jagged 2	0.191789	6.82428	3.83019	0.00729599	0.110514	-2.11223	NA
677829_at	677829	SNORA49	small nucleolar RNA, H/ACA box 49	-0.216006	9.92657	-3.83017	0.00729621	0.110514	-2.11225	NA
4583_at	4583	MUC2	mucin 2, oligomeric mucus/gel-forming	0.165752	5.96487	3.82912	0.00730573	0.110585	-2.11353	NA
374887_at	374887	YJEFN3	YjeF N-terminal domain containing 3	0.165185	7.3241	3.82878	0.00730883	0.110585	-2.11395	NA
167826_at	167826	OLIG3	oligodendrocyte transcription factor 3	0.266758	4.65673	3.82833	0.00731286	0.110586	-2.11449	NA
22996_at	22996	TTC39A	tetratricopeptide repeat domain 39A	0.143227	5.2323	3.82735	0.0073218	0.110611	-2.11569	NA
164118_at	164118	TTC24	tetratricopeptide repeat domain 24	0.188236	6.54384	3.8268	0.00732682	0.110611	-2.11636	NA
3908_at	3908	LAMA2	laminin, alpha 2	-0.118241	6.18304	-3.82653	0.00732925	0.110611	-2.11669	NA
646658_at	646658	SYNDIG1L	synapse differentiation inducing 1-like	0.134707	4.92163	3.826	0.00733405	0.110611	-2.11733	NA
102724467_at	NA	NA	NA	0.191465	5.35321	3.82478	0.00734516	0.110611	-2.11882	NA
406925_at	406925	MIR135A1	microRNA 135a-1	0.28171	4.47913	3.82398	0.00735251	0.110611	-2.1198	NA
64321_at	64321	SOX17	SRY (sex determining region Y)-box 17	0.152614	6.47664	3.82288	0.00736259	0.110611	-2.12114	NA
NA	NA	NA	NA	-0.617422	0.855883	-3.58913	0.00736689	0.110611	-2.12462	NA
101927051_at	101927051	LOC101927051	uncharacterized LOC101927051	0.151377	5.37525	3.82182	0.00737229	0.110611	-2.12244	NA
9521_at	9521	EEF1E1	eukaryotic translation elongation factor 1 epsilon 1	-0.20333	3.34275	-3.82049	0.00738443	0.110611	-2.12405	NA
84440_at	84440	RAB11FIP4	RAB11 family interacting protein 4 (class II)	0.209591	5.65159	3.82001	0.00738884	0.110611	-2.12464	NA
51162_at	51162	EGFL7	EGF-like-domain, multiple 7	0.158566	7.23916	3.81996	0.0073893	0.110611	-2.1247	NA
78989_at	78989	COLEC11	collectin sub-family member 11	0.145397	5.87334	3.81968	0.00739193	0.110611	-2.12505	NA
139728_at	139728	PNCK	pregnancy up-regulated nonubiquitous CaM kinase	0.172524	6.26016	3.81964	0.0073923	0.110611	-2.1251	NA
729085_at	729085	FAM198A	family with sequence similarity 198, member A	0.184008	5.99179	3.81954	0.0073932	0.110611	-2.12522	NA
105376432_at	NA	NA	NA	0.193994	5.08246	3.8195	0.00739356	0.110611	-2.12526	NA
hsa-mir-106a_at	406899	MIR106A	miR-106a stem-loop	0.399433	7.98142	3.58622	0.00739768	0.110611	-2.12806	ccuuggccauguaaaagugcuuacagugcagguagcuuuuugagaucuacugcaauguaagcacuucuuacauuaccaugg
100189177_at	100189177	TRC-GCA19-1	transfer RNA-Cys (GCA) 19-1	-0.252403	3.28711	-3.81875	0.00740044	0.110611	-2.12618	NA
84216_at	84216	TMEM117	transmembrane protein 117	-0.132265	7.2056	-3.81846	0.0074031	0.110611	-2.12653	NA
10157_at	10157	AASS	aminoadipate-semialdehyde synthase	-0.131735	7.73624	-3.81838	0.00740391	0.110611	-2.12664	NA
1990_at	1990	CELA1	chymotrypsin-like elastase family, member 1	0.157056	4.57238	3.81823	0.00740528	0.110611	-2.12682	NA
64180_at	64180	DPEP3	dipeptidase 3	0.111188	5.13936	3.81819	0.0074056	0.110611	-2.12686	NA
196996_at	196996	GRAMD2	GRAM domain containing 2	0.192597	4.37784	3.81799	0.00740745	0.110611	-2.12711	NA
79173_at	79173	C19orf57	chromosome 19 open reading frame 57	0.202237	5.88064	3.81773	0.00740982	0.110611	-2.12742	NA
148823_at	148823	GCSAML	germinal center-associated, signaling and motility-like	0.114849	3.95225	3.81725	0.00741426	0.110618	-2.12801	NA
92960_at	92960	PEX11G	peroxisomal biogenesis factor 11 gamma	0.15965	6.39963	3.81644	0.00742172	0.11067	-2.129	NA
53632_at	53632	PRKAG3	protein kinase, AMP-activated, gamma 3 non-catalytic subunit	0.151195	5.5511	3.81546	0.00743078	0.110687	-2.13019	NA
126147_at	126147	NTN5	netrin 5	0.213932	6.13131	3.81515	0.00743369	0.110687	-2.13058	NA
6539_at	6539	SLC6A12	solute carrier family 6 (neurotransmitter transporter), member 12	0.196389	5.8251	3.81463	0.00743851	0.110687	-2.13121	NA
389677_at	389677	RBM12B	RNA binding motif protein 12B	-0.14951	6.86255	-3.8146	0.00743877	0.110687	-2.13125	NA
140766_at	140766	ADAMTS14	ADAM metallopeptidase with thrombospondin type 1 motif, 14	0.187922	6.23161	3.8141	0.00744342	0.110694	-2.13186	NA
153443_at	153443	SRFBP1	serum response factor binding protein 1	-0.117886	6.87984	-3.81324	0.00745141	0.110694	-2.13292	NA
9048_at	9048	ARTN	artemin	0.200838	6.17399	3.81225	0.00746058	0.110694	-2.13412	NA
140545_at	140545	RNF32	ring finger protein 32	0.124636	4.07759	3.81216	0.00746139	0.110694	-2.13423	NA
100616383_at	100616383	MIR4675	microRNA 4675	0.357775	7.5749	3.81162	0.00746639	0.110694	-2.13489	NA
2078_at	2078	ERG	v-ets avian erythroblastosis virus E26 oncogene homolog	0.117326	4.36999	3.81151	0.00746745	0.110694	-2.13503	NA
80760_at	80760	ITIH5	inter-alpha-trypsin inhibitor heavy chain family, member 5	0.140886	4.47881	3.81128	0.00746952	0.110694	-2.1353	NA
1113_at	1113	CHGA	chromogranin A	0.146983	6.73386	3.81077	0.0074743	0.110694	-2.13593	NA
11007_at	11007	CCDC85B	coiled-coil domain containing 85B	0.246653	6.53874	3.8107	0.007475	0.110694	-2.13602	NA
100861518_at	NA	NA	NA	0.167861	3.32641	3.80934	0.00748762	0.110822	-2.13767	NA
1908_at	1908	EDN3	endothelin 3	0.147782	5.74867	3.80869	0.00749366	0.110839	-2.13847	NA
338785_at	338785	KRT79	keratin 79, type II	0.164629	5.49537	3.80779	0.00750213	0.110839	-2.13958	NA
79574_at	79574	EPS8L3	EPS8-like 3	0.196485	5.28419	3.80768	0.00750316	0.110839	-2.13971	NA
2039_at	2039	DMTN	dematin actin binding protein	0.17826	6.36378	3.80671	0.00751219	0.110839	-2.14089	NA
1723_at	1723	DHODH	dihydroorotate dehydrogenase (quinone)	0.129923	6.01592	3.80664	0.00751282	0.110839	-2.14097	NA
81392_at	81392	OR2AE1	olfactory receptor, family 2, subfamily AE, member 1	0.222278	4.21243	3.80618	0.00751713	0.110839	-2.14154	NA
145216_at	145216	LINC00637	long intergenic non-protein coding RNA 637	0.160451	4.78411	3.80613	0.00751761	0.110839	-2.1416	NA
100996664_at	100996664	LOC100996664	uncharacterized LOC100996664	0.334683	3.89392	3.80552	0.00752335	0.110839	-2.14235	NA
4050_at	4050	LTB	lymphotoxin beta (TNF superfamily, member 3)	0.195548	5.83493	3.80539	0.00752455	0.110839	-2.14251	NA
55057_at	55057	AIM1L	absent in melanoma 1-like	0.157703	5.67478	3.80482	0.00752984	0.110848	-2.1432	NA
2811_at	2811	GP1BA	glycoprotein Ib (platelet), alpha polypeptide	0.195378	5.86911	3.80447	0.00753315	0.110848	-2.14363	NA
10987_at	10987	COPS5	COP9 signalosome subunit 5	-0.146308	6.51179	-3.80298	0.00754714	0.110899	-2.14545	NA
101929472_at	101929472	CTD-2350J17.1	uncharacterized LOC101929472	-0.338	2.9982	-3.80249	0.00755176	0.110899	-2.14605	NA
222643_at	222643	UNC5CL	unc-5 family C-terminal like	0.253983	5.25479	3.80221	0.00755443	0.110899	-2.1464	NA
114795_at	114795	TMEM132B	transmembrane protein 132B	0.112703	4.13467	3.80191	0.00755724	0.110899	-2.14676	NA
6861_at	6861	SYT5	synaptotagmin V	0.19545	6.03887	3.80126	0.00756333	0.110899	-2.14755	NA
100506753_at	100506753	AZIN1-AS1	AZIN1 antisense RNA 1	0.139176	5.80263	3.80115	0.00756435	0.110899	-2.14768	NA
100422825_at	100422825	MIR3160-2	microRNA 3160-2	0.246439	5.71712	3.80114	0.00756446	0.110899	-2.1477	NA
84688_at	84688	C9orf24	chromosome 9 open reading frame 24	0.172491	5.69691	3.80067	0.00756893	0.110906	-2.14828	NA
2253_at	2253	FGF8	fibroblast growth factor 8 (androgen-induced)	0.13378	6.34266	3.80018	0.00757359	0.110916	-2.14888	NA
5179_at	5179	PENK	proenkephalin	0.163016	5.28428	3.79924	0.00758247	0.110988	-2.15003	NA
54768_at	54768	HYDIN	HYDIN, axonemal central pair apparatus protein	0.148402	4.07667	3.79852	0.00758919	0.111028	-2.1509	NA
64151_at	64151	NCAPG	non-SMC condensin I complex, subunit G	-0.154859	7.45445	-3.79628	0.00761043	0.111164	-2.15365	NA
6688_at	6688	SPI1	Spi-1 proto-oncogene	0.122567	5.15661	3.79573	0.0076157	0.111164	-2.15433	NA
50506_at	50506	DUOX2	dual oxidase 2	0.175008	5.46413	3.79509	0.00762181	0.111164	-2.15511	NA
200159_at	200159	C1orf100	chromosome 1 open reading frame 100	0.15175	2.92225	3.79466	0.00762584	0.111164	-2.15563	NA
7754_at	7754	ZNF204P	zinc finger protein 204, pseudogene	0.166319	4.38885	3.79406	0.00763154	0.111164	-2.15637	NA
4625_at	4625	MYH7	myosin, heavy chain 7, cardiac muscle, beta	0.165493	5.40504	3.79361	0.0076358	0.111164	-2.15692	NA
26503_at	26503	SLC17A5	solute carrier family 17 (acidic sugar transporter), member 5	-0.184607	6.41167	-3.79332	0.0076386	0.111164	-2.15728	NA
84705_at	84705	GTPBP3	GTP binding protein 3 (mitochondrial)	0.191357	6.26194	3.79302	0.00764145	0.111164	-2.15764	NA
102060414_at	NA	NA	NA	0.255745	4.38522	3.79284	0.00764321	0.111164	-2.15787	NA
26227_at	26227	PHGDH	phosphoglycerate dehydrogenase	-0.118825	9.89682	-3.79258	0.00764562	0.111164	-2.15818	NA
26520_at	26520	TIMM9	translocase of inner mitochondrial membrane 9 homolog (yeast)	-0.13622	6.07359	-3.79256	0.00764585	0.111164	-2.15821	NA
51351_at	51351	ZNF117	zinc finger protein 117	-0.133729	6.71271	-3.7925	0.00764638	0.111164	-2.15828	NA
255488_at	255488	RNF144B	ring finger protein 144B	0.15132	4.41665	3.79145	0.00765647	0.111203	-2.15957	NA
317749_at	317749	DHRS4L2	dehydrogenase/reductase (SDR family) member 4 like 2	0.137451	7.48274	3.79139	0.00765707	0.111203	-2.15965	NA
57539_at	57539	WDR35	WD repeat domain 35	-0.111217	6.21533	-3.79037	0.00766677	0.111286	-2.16089	NA
2957_at	2957	GTF2A1	general transcription factor IIA, 1, 19/37kDa	-0.13679	7.56776	-3.78951	0.00767505	0.111348	-2.16195	NA
342667_at	342667	STAC2	SH3 and cysteine rich domain 2	0.158752	6.01917	3.78885	0.00768134	0.111381	-2.16276	NA
340069_at	340069	FAM170A	family with sequence similarity 170, member A	0.21436	4.36876	3.78841	0.00768551	0.111384	-2.16329	NA
54825_at	54825	CDHR2	cadherin-related family member 2	0.154444	5.44732	3.78705	0.00769866	0.111516	-2.16497	NA
9380_at	9380	GRHPR	glyoxylate reductase/hydroxypyruvate reductase	-0.136468	8.51564	-3.78607	0.00770804	0.111579	-2.16616	NA
26030_at	26030	PLEKHG3	pleckstrin homology domain containing, family G (with RhoGef domain) member 3	0.138658	6.08586	3.78577	0.00771096	0.111579	-2.16654	NA
105376791_at	NA	NA	NA	0.390102	5.11262	3.78315	0.00773623	0.111886	-2.16975	NA
79937_at	79937	CNTNAP3	contactin associated protein-like 3	0.198801	6.11438	3.78244	0.00774307	0.111927	-2.17062	NA
10257_at	10257	ABCC4	ATP-binding cassette, sub-family C (CFTR/MRP), member 4	-0.144815	7.99148	-3.78146	0.00775257	0.112006	-2.17182	NA
249_at	249	ALPL	alkaline phosphatase, liver/bone/kidney	0.172271	5.7372	3.78091	0.00775789	0.112025	-2.17249	NA
124857_at	124857	WFIKKN2	WAP, follistatin/kazal, immunoglobulin, kunitz and netrin domain containing 2	0.142274	5.70083	3.77976	0.00776904	0.112128	-2.1739	NA
85417_at	85417	CCNB3	cyclin B3	0.131643	3.21302	3.77854	0.00778084	0.11224	-2.1754	NA
104472519_at	NA	NA	NA	0.271693	2.81478	3.77728	0.00779315	0.112356	-2.17695	NA
693164_at	693164	MIR579	microRNA 579	-0.326256	4.71511	-3.77689	0.00779695	0.112356	-2.17743	NA
401010_at	401010	LOC401010	NOC2-like nucleolar associated transcriptional repressor pseudogene	0.131439	6.58613	3.7761	0.00780467	0.112409	-2.1784	NA
489_at	489	ATP2A3	ATPase, Ca++ transporting, ubiquitous	0.168548	6.25943	3.77505	0.00781488	0.112498	-2.17968	NA
5827_at	5827	PXMP2	peroxisomal membrane protein 2, 22kDa	-0.108801	6.96737	-3.77372	0.00782787	0.112575	-2.18131	NA
25837_at	25837	RAB26	RAB26, member RAS oncogene family	0.183107	6.97772	3.77334	0.00783158	0.112575	-2.18178	NA
55599_at	55599	RNPC3	RNA-binding region (RNP1, RRM) containing 3	-0.142117	7.56048	-3.77327	0.00783234	0.112575	-2.18188	NA
100129066_at	100129066	UNQ6494	uncharacterized LOC100129066	0.218832	4.7788	3.77214	0.0078434	0.112599	-2.18326	NA
5443_at	5443	POMC	proopiomelanocortin	0.150401	6.00836	3.77199	0.00784486	0.112599	-2.18344	NA
144110_at	144110	TMEM86A	transmembrane protein 86A	0.170628	5.78087	3.77186	0.00784616	0.112599	-2.18361	NA
10009_at	10009	ZBTB33	zinc finger and BTB domain containing 33	-0.142651	6.99602	-3.77124	0.00785225	0.112628	-2.18437	NA
171022_at	171022	ABHD11-AS1	ABHD11 antisense RNA 1 (tail to tail)	0.211237	7.15017	3.77074	0.00785715	0.112641	-2.18498	NA
101927572_at	101927572	LOC101927572	uncharacterized LOC101927572	0.207035	6.57757	3.77032	0.00786124	0.112641	-2.18549	NA
150684_at	150684	COMMD1	copper metabolism (Murr1) domain containing 1	-0.234638	7.58339	-3.76963	0.007868	0.11268	-2.18634	NA
100423028_at	100423028	MIR4254	microRNA 4254	0.367651	5.45563	3.76893	0.00787497	0.112701	-2.18721	NA
23279_at	23279	NUP160	nucleoporin 160kDa	-0.128319	7.78626	-3.76836	0.00788052	0.112701	-2.1879	NA
64220_at	64220	STRA6	stimulated by retinoic acid 6	0.159418	6.20232	3.76825	0.0078816	0.112701	-2.18803	NA
57626_at	57626	KLHL1	kelch-like family member 1	0.16255	3.42051	3.76778	0.00788625	0.11271	-2.18861	NA
563_at	563	AZGP1	alpha-2-glycoprotein 1, zinc-binding	0.267502	4.62947	3.76697	0.00789433	0.112712	-2.18962	NA
4543_at	4543	MTNR1A	melatonin receptor 1A	0.292292	5.73073	3.7666	0.00789797	0.112712	-2.19007	NA
285676_at	285676	ZNF454	zinc finger protein 454	0.211419	4.8091	3.76613	0.00790255	0.112712	-2.19064	NA
10857_at	10857	PGRMC1	progesterone receptor membrane component 1	-0.107891	8.75506	-3.76613	0.00790256	0.112712	-2.19064	NA
101928931_at	101928931	SEMA3B-AS1	SEMA3B antisense RNA 1 (head to head)	0.133572	4.91936	3.76396	0.00792408	0.112935	-2.19332	NA
84309_at	84309	NUDT16L1	nudix (nucleoside diphosphate linked moiety X)-type motif 16-like 1	0.16532	6.73225	3.76373	0.00792635	0.112935	-2.1936	NA
25821_at	25821	MTO1	mitochondrial tRNA translation optimization 1	-0.14049	6.86688	-3.76237	0.00793987	0.11307	-2.19527	NA
162967_at	162967	ZNF320	zinc finger protein 320	0.17285	7.20634	3.76191	0.00794447	0.113078	-2.19584	NA
1141_at	1141	CHRNB2	cholinergic receptor, nicotinic, beta 2 (neuronal)	0.271387	5.2302	3.76126	0.00795091	0.113112	-2.19664	NA
8214_at	8214	DGCR6	DiGeorge syndrome critical region gene 6	0.205633	6.61819	3.75985	0.00796497	0.113254	-2.19837	NA
10544_at	10544	PROCR	protein C receptor, endothelial	-0.123329	7.67369	-3.75853	0.00797815	0.113383	-2.2	NA
128272_at	128272	ARHGEF19	Rho guanine nucleotide exchange factor (GEF) 19	0.140569	6.43174	3.75809	0.00798251	0.113388	-2.20053	NA
51776_at	51776	ZAK	sterile alpha motif and leucine zipper containing kinase AZK	-0.1133	7.89919	-3.75693	0.00799411	0.113459	-2.20196	NA
28477_at	28477	IGHJ4	immunoglobulin heavy joining 4	0.287334	8.8672	3.75677	0.00799571	0.113459	-2.20216	NA
101928254_at	101928254	LOC101928254	uncharacterized LOC101928254	0.122609	2.72653	3.75625	0.00800098	0.113476	-2.2028	NA
4159_at	4159	MC3R	melanocortin 3 receptor	0.397853	5.07459	3.7552	0.00801147	0.113567	-2.20409	NA
2051_at	2051	EPHB6	EPH receptor B6	0.12699	5.95435	3.75455	0.00801802	0.113585	-2.20489	NA
730130_at	730130	TMEM229A	transmembrane protein 229A	0.14137	5.12261	3.7539	0.00802456	0.113585	-2.2057	NA
730971_at	730971	FLJ36777	uncharacterized LOC730971	0.259228	5.74667	3.75361	0.00802747	0.113585	-2.20605	NA
79611_at	79611	ACSS3	acyl-CoA synthetase short-chain family member 3	-0.125275	6.20036	-3.75345	0.00802905	0.113585	-2.20624	NA
4143_at	4143	MAT1A	methionine adenosyltransferase I, alpha	0.15061	5.24608	3.75271	0.00803656	0.1136	-2.20716	NA
9256_at	9256	BZRAP1	benzodiazepine receptor (peripheral) associated protein 1	0.180686	6.14807	3.75243	0.0080394	0.1136	-2.20751	NA
283987_at	283987	HID1	HID1 domain containing	0.141655	5.75567	3.75213	0.00804235	0.1136	-2.20787	NA
9136_at	9136	RRP9	ribosomal RNA processing 9, small subunit (SSU) processome component, homolog (yeast)	0.130185	6.77325	3.75151	0.00804865	0.113624	-2.20864	NA
2201_at	2201	FBN2	fibrillin 2	-0.140399	8.52205	-3.75116	0.00805223	0.113624	-2.20908	NA
57127_at	57127	RHBG	Rh family, B glycoprotein (gene/pseudogene)	0.178303	5.31184	3.75011	0.0080628	0.113716	-2.21037	NA
282974_at	282974	STK32C	serine/threonine kinase 32C	0.146377	6.35725	3.74959	0.00806804	0.113732	-2.211	NA
100996569_at	100996569	NAMA	non-protein coding RNA, associated with MAP kinase pathway and growth arrest	0.186899	4.71127	3.74795	0.00808467	0.113775	-2.21303	NA
342945_at	342945	ZSCAN22	zinc finger and SCAN domain containing 22	0.273968	6.82752	3.74789	0.00808529	0.113775	-2.2131	NA
286410_at	286410	ATP11C	ATPase, class VI, type 11C	-0.126662	7.79067	-3.74782	0.00808598	0.113775	-2.21319	NA
286554_at	286554	BCORP1	BCL6 corepressor pseudogene 1	0.127722	3.49157	3.74754	0.0080888	0.113775	-2.21353	NA
64094_at	64094	SMOC2	SPARC related modular calcium binding 2	0.111912	4.28699	3.74727	0.00809151	0.113775	-2.21386	NA
11022_at	11022	TDRKH	tudor and KH domain containing	0.144713	3.96529	3.74674	0.0080969	0.113794	-2.21451	NA
954_at	954	ENTPD2	ectonucleoside triphosphate diphosphohydrolase 2	0.148731	6.41909	3.74618	0.00810266	0.113817	-2.21521	NA
100287765_at	100287765	LINC00630	long intergenic non-protein coding RNA 630	-0.131092	5.6658	-3.74569	0.00810756	0.113829	-2.21581	NA
65124_at	65124	SOWAHC	sosondowah ankyrin repeat domain family member C	-0.187968	5.31051	-3.74506	0.00811399	0.113862	-2.21659	NA
284798_at	284798	LOC284798	uncharacterized LOC284798	0.203951	5.13527	3.7442	0.00812278	0.113928	-2.21765	NA
1731_at	1731	SEPT1	septin 1	0.178345	5.79774	3.74334	0.00813159	0.113994	-2.21871	NA
28474_at	28474	IGHV1-2	immunoglobulin heavy variable 1-2	0.305288	5.32314	3.74288	0.00813629	0.114002	-2.21928	NA
64241_at	64241	ABCG8	ATP-binding cassette, sub-family G (WHITE), member 8	0.190317	5.18656	3.74243	0.00814081	0.114008	-2.21983	NA
220070_at	220070	SHANK2-AS3	SHANK2 antisense RNA 3	0.139098	5.23846	3.74188	0.0081465	0.114031	-2.22051	NA
645191_at	645191	LINGO3	leucine rich repeat and Ig domain containing 3	0.232717	6.65291	3.74132	0.00815224	0.114054	-2.22121	NA
100750247_at	100750247	HIF1A-AS2	HIF1A antisense RNA 2	-0.2041	3.03068	-3.74043	0.00816128	0.114123	-2.2223	NA
23049_at	23049	SMG1	SMG1 phosphatidylinositol 3-kinase-related kinase	-0.153618	8.49685	-3.73962	0.00816966	0.114183	-2.2233	NA
27316_at	27316	RBMX	RNA binding motif protein, X-linked	-0.123977	8.58276	-3.73847	0.00818141	0.114289	-2.22472	NA
421_at	421	ARVCF	armadillo repeat gene deleted in velocardiofacial syndrome	0.138788	6.38853	3.73769	0.00818946	0.114345	-2.22568	NA
29964_at	29964	PRICKLE4	prickle homolog 4	0.231434	6.20615	3.73532	0.00821387	0.114628	-2.22861	NA
390660_at	390660	ADAMTS7P1	ADAMTS7 pseudogene 1	0.303931	6.06274	3.73388	0.0082287	0.11473	-2.23038	NA
8365_at	8365	HIST1H4H	histone cluster 1, H4h	-0.172604	10.1651	-3.73381	0.00822941	0.11473	-2.23047	NA
10717_at	10717	AP4B1	adaptor-related protein complex 4, beta 1 subunit	-0.132101	6.67595	-3.73323	0.0082354	0.114748	-2.23118	NA
[truncated: 25,856 more rows]

## Sheet: setrank_pathways.txt
name	description	database	size	setRank	pSetRank	correctedPValue	adjustedPValue
GO:0005261	cation channel activity	GOMF	245	0.0690717	0.000452683	1.33679e-06	2.17985e-08
R-HSA-112316	Neuronal System	REACTOME	247	0.0546133	0.00252489	0.00062939	2.17985e-08
GO:0005267	potassium channel activity	GOMF	103	0.0403015	0.0191883	4.14216e-05	2.17985e-08
GO:0098793	presynapse	GOCC	242	0.0346747	0.0481275	0.000203895	2.17985e-08
GO:0001505	regulation of neurotransmitter levels	GOBP	168	0.0198659	0.914338	0.00445861	2.17985e-08
GO:0005581	collagen trimer	GOCC	81	0.0178224	1	4.03676e-10	2.17985e-08
GO:0007601	visual perception	GOBP	186	0.00857533	1	1.95301e-06	2.17985e-08
GO:0043586	tongue development	GOBP	15	0.00585558	1	4.92247e-06	2.17985e-08
GO:0004714	transmembrane receptor protein tyrosine kinase activity	GOMF	48	0.00421594	1	7.82977e-06	2.17985e-08
GO:0044449	contractile fiber part	GOCC	170	0.00816433	1	1.2536e-05	2.17985e-08
GO:0007588	excretion	GOBP	36	0.00627539	1	1.28946e-05	2.17985e-08
hsa04950	Maturity onset diabetes of the young	KEGG	22	0.00901604	1	1.33322e-05	2.17985e-08
GO:0005088	Ras guanyl-nucleotide exchange factor activity	GOMF	187	0.00967911	1	1.83102e-05	2.17985e-08
GO:0005262	calcium channel activity	GOMF	89	0.00363192	1	5.7778e-05	2.17985e-08
GO:0004252	serine-type endopeptidase activity	GOMF	165	0.00200869	1	8.48613e-05	2.17985e-08
R-HSA-201681	TCF dependent signaling in response to WNT	REACTOME	177	0.00389759	1	0.000120976	2.17985e-08
GO:0021782	glial cell development	GOBP	63	0.00243554	1	0.000147066	2.17985e-08
GO:0003774	motor activity	GOMF	104	0.00495963	1	0.000262404	2.17985e-08
GO:0007204	positive regulation of cytosolic calcium ion concentration	GOBP	144	0.00400828	1	0.000422193	2.17985e-08
GO:0017124	SH3 domain binding	GOMF	89	0.00238275	1	0.000434273	2.17985e-08
GO:0005769	early endosome	GOCC	235	0.00453795	1	0.000444693	2.17985e-08
GO:0016247	channel regulator activity	GOMF	109	0.004659	1	0.000494028	2.17985e-08
R-HSA-425407	SLC-mediated transmembrane transport	REACTOME	215	0.00267467	1	0.000573942	2.17985e-08
M00340	Proteasome, 20S core particle	KEGG	9	0.00200869	1	0.000574252	2.17985e-08
GO:0021854	hypothalamus development	GOBP	24	0.00371608	1	0.00060939	2.17985e-08
p75ntrpathway	p75(NTR)-mediated signaling	Pathway Interaction Database	50	0.0035336	1	0.00065643	2.17985e-08
GO:0005332	gamma-aminobutyric acid:sodium symporter activity	GOMF	4	0.00200869	1	0.000660617	2.17985e-08
GO:0021536	diencephalon development	GOBP	69	0.005534	1	0.000726832	2.17985e-08
GO:0006816	calcium ion transport	GOBP	179	0.00945548	1	0.000775654	2.17985e-08
GO:0050953	sensory perception of light stimulus	GOBP	189	0.0114	1	0.000901868	2.17985e-08
GO:0071300	cellular response to retinoic acid	GOBP	54	0.00286238	1	0.00108634	2.17985e-08
GO:0015269	calcium-activated potassium channel activity	GOMF	16	0.00200869	1	0.00111585	2.17985e-08
GO:0016529	sarcoplasmic reticulum	GOCC	43	0.00298411	1	0.00127582	2.17985e-08
GO:0006576	cellular biogenic amine metabolic process	GOBP	175	0.00420152	1	0.00130565	2.17985e-08
GO:0045685	regulation of glial cell differentiation	GOBP	51	0.00386383	1	0.00148813	2.17985e-08
GO:0002274	myeloid leukocyte activation	GOBP	96	0.00214003	1	0.00151537	2.17985e-08
R-HSA-432030	Transport of glycerol from adipocytes to the liver by Aquaporins	REACTOME	2	0.00200869	1	0.00153128	2.17985e-08
R-HSA-1296072	Voltage gated Potassium channels	REACTOME	39	0.00200869	1	0.00171212	2.17985e-08
GO:0021762	substantia nigra development	GOBP	33	0.00200869	1	0.00175559	2.17985e-08
GO:0035567	non-canonical Wnt signaling pathway	GOBP	108	0.00600399	1	0.001817	2.17985e-08
GO:0097164	ammonium ion metabolic process	GOBP	157	0.00780117	1	0.00184361	2.17985e-08
GO:0001596	angiotensin type I receptor activity	GOMF	1	0.00200869	1	0.00185501	2.17985e-08
GO:0045165	cell fate commitment	GOBP	192	0.00905151	1	0.00188998	2.17985e-08
GO:0048167	regulation of synaptic plasticity	GOBP	128	0.00655958	1	0.00191509	2.17985e-08
hsa05031	Amphetamine addiction	KEGG	54	0.00375301	1	0.00195813	2.17985e-08
GO:0010771	negative regulation of cell morphogenesis involved in differentiation	GOBP	92	0.00529294	1	0.00206626	2.17985e-08
GO:0031854	orexigenic neuropeptide QRFP receptor binding	GOMF	1	0.00200869	1	0.00210569	2.17985e-08
GO:0030534	adult behavior	GOBP	102	0.00264042	1	0.00212233	2.17985e-08
GO:0050852	T cell receptor signaling pathway	GOBP	107	0.00200869	1	0.00214687	2.17985e-08
GO:0005048	signal sequence binding	GOMF	34	0.00200869	1	0.00215974	2.17985e-08
GO:0043209	myelin sheath	GOCC	137	0.00358802	1	0.00219394	2.17985e-08
GO:0033218	amide binding	GOMF	211	0.00214003	1	0.00221076	2.17985e-08
GO:0044420	extracellular matrix component	GOCC	123	0.00346032	1	0.0022137	2.17985e-08
GO:0051056	regulation of small GTPase mediated signal transduction	GOBP	230	0.00200869	1	0.00225423	2.17985e-08
GO:0005602	complement component C1 complex	GOCC	2	0.00200869	1	0.00225667	2.17985e-08
GO:0022843	voltage-gated cation channel activity	GOMF	121	0.00502921	1	0.00237741	2.17985e-08
hsa04080	Neuroactive ligand-receptor interaction	KEGG	215	0.00802306	1	0.00250898	2.17985e-08
R-HSA-5663202	Diseases of signal transduction	REACTOME	230	0.00465803	1	0.00262671	2.17985e-08
R-HSA-5619115	Disorders of transmembrane transporters	REACTOME	12	0.00391755	1	0.00264118	2.17985e-08
GO:0001895	retina homeostasis	GOBP	60	0.00371608	1	0.00268388	2.17985e-08
GO:0001694	histamine biosynthetic process	GOBP	2	0.00200869	1	0.00280044	2.17985e-08
GO:0045085	negative regulation of interleukin-2 biosynthetic process	GOBP	3	0.00200869	1	0.00280568	2.17985e-08
GO:0070838	divalent metal ion transport	GOBP	208	0.0149417	1	0.00286744	2.17985e-08
GO:0005249	voltage-gated potassium channel activity	GOMF	77	0.00455682	1	0.00290124	2.17985e-08
GO:0051650	establishment of vesicle localization	GOBP	202	0.00200869	1	0.00305815	2.17985e-08
GO:0007613	memory	GOBP	87	0.00443852	1	0.0034046	2.17985e-08
hsa00330	Arginine and proline metabolism	KEGG	43	0.00200869	1	0.00346725	2.17985e-08
R-HSA-397014	Muscle contraction	REACTOME	159	0.00851003	1	0.00352742	2.17985e-08
hsa04730	Long-term depression	KEGG	53	0.00313829	1	0.00370667	2.17985e-08
R-HSA-936837	Ion transport by P-type ATPases	REACTOME	44	0.0033904	1	0.0037987	2.17985e-08
GO:0060041	retina development in camera-type eye	GOBP	108	0.00200869	1	0.00405556	2.17985e-08
GO:0035270	endocrine system development	GOBP	112	0.00444988	1	0.00410817	2.17985e-08
WP706	SIDS Susceptibility Pathways	WikiPathways	133	0.00521473	1	0.00417131	2.17985e-08
GO:0098802	plasma membrane receptor complex	GOCC	151	0.00973413	1	0.0042032	2.17985e-08
GO:0045765	regulation of angiogenesis	GOBP	166	0.00200869	1	0.0043267	2.17985e-08
GO:0042623	ATPase activity, coupled	GOMF	247	0.00302029	1	0.00438954	2.17985e-08
GO:0004222	metalloendopeptidase activity	GOMF	89	0.00286238	1	0.00440122	2.17985e-08
GO:0030072	peptide hormone secretion	GOBP	49	0.00396288	1	0.00450721	2.17985e-08
GO:0007626	locomotory behavior	GOBP	149	0.00745917	1	0.00454946	2.17985e-08
R-HSA-419037	NCAM1 interactions	REACTOME	31	0.00420739	1	0.00476303	2.17985e-08
GO:0035841	new growing cell tip	GOCC	2	0.00200869	1	0.00477665	2.17985e-08
GO:0021987	cerebral cortex development	GOBP	91	0.00371608	1	0.0048591	2.17985e-08
GO:0005539	glycosaminoglycan binding	GOMF	164	0.00200869	1	0.00490668	2.17985e-08
GO:0005319	lipid transporter activity	GOMF	88	0.00200869	1	0.00501091	2.17985e-08
hsa04726	Serotonergic synapse	KEGG	95	0.00225119	1	0.00523328	2.17985e-08
GO:0008574	ATP-dependent microtubule motor activity, plus-end-directed	GOMF	11	0.00200869	1	0.00537669	2.17985e-08
R-HSA-418555	G alpha (s) signalling events	REACTOME	115	0.00425813	1	0.00540756	2.17985e-08
GO:0001948	glycoprotein binding	GOMF	77	0.00200869	1	0.00543727	2.17985e-08
GO:0043270	positive regulation of ion transport	GOBP	196	0.00257782	1	0.00548535	2.17985e-08
GO:0001764	neuron migration	GOBP	92	0.00200869	1	0.00586041	2.17985e-08
R-HSA-425366	Transport of glucose and other sugars, bile salts and organic acids, metal ions and amine compounds	REACTOME	76	0.00200869	1	0.0060036	2.17985e-08
GO:0030020	extracellular matrix structural constituent conferring tensile strength	GOMF	6	0.00295255	1	0.00607476	2.17985e-08
GO:0048786	presynaptic active zone	GOCC	20	0.00256625	1	0.00639804	2.17985e-08
GO:2001258	negative regulation of cation channel activity	GOBP	29	0.00214003	1	0.00658156	2.17985e-08
R-HSA-1474228	Degradation of the extracellular matrix	REACTOME	91	0.00444172	1	0.00660685	2.17985e-08
GO:0008017	microtubule binding	GOMF	158	0.00371608	1	0.00678681	2.17985e-08
GO:0061030	epithelial cell differentiation involved in mammary gland alveolus development	GOBP	1	0.00200869	1	0.00686855	2.17985e-08
hsa04911	Insulin secretion	KEGG	74	0.00286238	1	0.00699324	2.17985e-08
GO:0007635	chemosensory behavior	GOBP	11	0.00216659	1	0.00734383	2.17985e-08
hsa04020	Calcium signaling pathway	KEGG	143	0.00260078	1	0.00747689	2.17985e-08
hsa04390	Hippo signaling pathway	KEGG	117	0.00200869	1	0.00813256	2.17985e-08
GO:0048306	calcium-dependent protein binding	GOMF	51	0.00200869	1	0.00846394	2.17985e-08
GO:0050795	regulation of behavior	GOBP	210	0.00200869	1	0.00847442	2.17985e-08
GO:0043679	axon terminus	GOCC	93	0.00474777	1	0.00854732	2.17985e-08
GO:0031683	G-protein beta/gamma-subunit complex binding	GOMF	20	0.00200869	1	0.00875165	2.17985e-08
GO:0021984	adenohypophysis development	GOBP	13	0.00200869	1	0.00889958	2.17985e-08
GO:0035565	regulation of pronephros size	GOBP	1	0.00200869	1	0.00902437	2.17985e-08
R-HSA-983712	Ion channel transport	REACTOME	164	0.00329026	1	0.00943502	2.17985e-08
GO:0021953	central nervous system neuron differentiation	GOBP	133	0.00417362	1	0.00957643	2.17985e-08
GO:0007229	integrin-mediated signaling pathway	GOBP	75	0.00200869	1	0.00971225	2.17985e-08
GO:0008900	hydrogen:potassium-exchanging ATPase activity	GOMF	3	0.00200869	1	0.00976251	2.17985e-08
GO:0033267	axon part	GOCC	191	0.00457838	1	0.0099512	2.17985e-08
GO:0031225	anchored component of membrane	GOCC	119	0.00464358	1	3.5202e-05	0.00186571
GO:0048678	response to axon injury	GOBP	42	0.00222211	1	0.000408904	0.00186571
GO:0045095	keratin filament	GOCC	73	0.00200869	1	0.000106024	0.00551324
GO:0016706	oxidoreductase activity, acting on paired donors, with incorporation or reduction of molecular oxygen, 2-oxoglutarate as one donor, and incorporation of one atom each of oxygen into both donors	GOMF	37	0.00200869	1	0.000114443	0.0058366
GO:0000993	RNA polymerase II core binding	GOMF	16	0.00200869	1	0.000216116	0.0108058
GO:0050688	regulation of defense response to virus	GOBP	155	0.00200869	1	0.000240165	0.0117681
syndecan_3_pathway	Syndecan-3-mediated signaling events	Pathway Interaction Database	17	0.00200869	1	0.000255117	0.0122456
GO:0043204	perikaryon	GOCC	91	0.00229325	1	0.000256583	0.0122456
GO:0042787	protein ubiquitination involved in ubiquitin-dependent protein catabolic process	GOBP	107	0.00371608	1	0.0004342	0.0199732
GO:0031461	cullin-RING ubiquitin ligase complex	GOCC	123	0.00200869	1	0.00567674	0.0199732
GO:0061723	glycophagy	GOBP	1	0.00200869	1	0.000451218	0.0203048
GO:0038024	cargo receptor activity	GOMF	49	0.00275478	1	0.000467712	0.0205793
GO:0060560	developmental growth involved in morphogenesis	GOBP	94	0.00200869	1	0.000503212	0.0216381
META_PWY-5328	superpathway of L-methionine salvage and degradation	BIOCYC	12	0.00200869	1	0.000534019	0.0224288
hsa05130	Pathogenic Escherichia coli infection	KEGG	46	0.0031256	1	0.000536003	0.0224288
WP2359	Parkin-Ubiquitin Proteasomal System pathway	WikiPathways	57	0.00200869	1	0.000536003	0.0224288
GO:0002347	response to tumor cell	GOBP	4	0.00200869	1	0.000538697	0.0224288
hsa05202	Transcriptional misregulation in cancer	KEGG	133	0.00229325	1	0.000541637	0.0224288
R-HSA-389977	Post-chaperonin tubulin folding pathway	REACTOME	17	0.00243554	1	0.000611676	0.0224288
GO:0051084	de novo' posttranslational protein folding	GOBP	40	0.00823988	1	0.0010626	0.0224288
R-HSA-389960	Formation of tubulin folding intermediates by CCT/TriC	REACTOME	22	0.00445399	1	0.0010626	0.0224288
WP61	Delta-Notch Signaling Pathway	WikiPathways	71	0.00200869	1	0.000624876	0.0237453
GO:0018149	peptide cross-linking	GOBP	42	0.00200869	1	0.000726536	0.0268818
GO:0055090	acylglycerol homeostasis	GOBP	24	0.00200869	1	0.000752318	0.0270834
GO:0090320	regulation of chylomicron remnant clearance	GOBP	1	0.00200869	1	0.00711922	0.0270834
GO:0001816	cytokine production	GOBP	106	0.00200869	1	0.000802938	0.0281028
R-HSA-379716	Cytosolic tRNA aminoacylation	REACTOME	23	0.00200869	1	0.000955179	0.0324761
GO:0010837	regulation of keratinocyte proliferation	GOBP	24	0.00200869	1	0.00126476	0.0417371
GO:0050855	regulation of B cell receptor signaling pathway	GOBP	14	0.00200869	1	0.00131362	0.0420359
R-HSA-211935	Fatty acids	REACTOME	11	0.00286238	1	0.00132032	0.0420359
GO:0019373	epoxygenase P450 pathway	GOBP	13	0.00529541	1	0.00243382	0.0420359
R-HSA-211999	CYP2E1 reactions	REACTOME	9	0.00200869	1	0.00243382	0.0420359
GO:0048026	positive regulation of mRNA splicing, via spliceosome	GOBP	11	0.00200869	1	0.00142199	0.0426597
GO:0098791	Golgi subcompartment	GOCC	239	0.00200869	1	0.00159345	0.0462102
GO:0010623	developmental programmed cell death	GOBP	21	0.00371608	1	0.00167523	0.0469064
GO:0016176	superoxide-generating NADPH oxidase activator activity	GOMF	5	0.00200869	1	0.001719	0.0469064
GO:0046330	positive regulation of JNK cascade	GOBP	96	0.00200869	1	0.00175515	0.0469064
GO:0032809	neuronal cell body membrane	GOCC	14	0.00200869	1	0.00185768	0.0469064
GO:0070672	response to interleukin-15	GOBP	10	0.00200869	1	0.00205726	0.0493742

## Sheet: setrank_membership.txt
gene	R-HSA-112316	GO:0005261	GO:0005262	GO:0006816	GO:0070838	GO:0033218	hsa04080	GO:0007204	hsa04020	GO:0007601	GO:0050953	GO:0021953	GO:0045165	GO:0050795	GO:0044449	GO:0043270	R-HSA-983712	R-HSA-397014	GO:0016247	GO:0022843	R-HSA-1296072	GO:0005249	GO:0005267	GO:0006576	GO:0097164	GO:0003774	GO:0008017	GO:0050688	GO:0043209	GO:0007626	GO:0030534	GO:0098802	hsa05202	WP706	GO:0042787	GO:0031461	GO:0005581	GO:0044420	GO:0031225	hsa04390	GO:0035270	GO:0021536	GO:0021854	GO:0046330	GO:0001816	GO:0002274	GO:0035567	GO:0050852	GO:0060041
CTNNB1	.	.	.	.	.	.	.	.	.	.	.	.	X	.	X	.	.	.	.	.	.	.	.	.	.	.	.	.	.	.	.	.	.	X	.	.	.	.	.	X	.	.	.	.	.	.	X	.	.
WNT5A	.	.	.	.	.	.	.	.	.	.	.	X	X	X	.	.	.	.	.	.	.	.	.	.	.	.	.	.	.	.	.	.	.	.	.	.	.	.	.	X	X	X	.	X	.	.	X	.	.
WNT3A	.	.	.	.	.	.	.	.	.	.	.	X	X	X	.	.	.	.	.	.	.	.	.	.	.	.	.	.	.	.	.	.	.	.	.	.	.	.	.	X	.	.	.	.	.	.	.	.	.
ATP8A2	.	.	.	.	.	.	.	.	.	X	X	.	.	.	.	X	X	.	.	.	.	.	.	.	.	.	.	.	.	.	.	.	.	.	.	.	.	.	.	.	.	.	.	.	.	.	.	.	X
ATP2B2	.	.	.	X	X	.	.	.	X	.	.	X	.	.	.	X	X	X	.	.	.	.	.	X	X	.	.	.	.	X	.	.	.	.	.	.	.	.	.	.	.	.	.	.	.	.	.	.	.
ATP7A	.	.	.	.	.	.	.	.	.	.	.	X	.	.	.	.	X	.	.	.	.	.	.	X	X	.	.	.	.	X	.	.	.	.	.	.	.	.	.	.	.	.	.	.	.	.	.	.	.
ATP1A2	.	.	.	.	.	.	.	.	.	.	.	.	.	.	.	.	X	X	.	.	.	.	.	.	.	.	.	.	X	X	X	.	.	.	.	.	.	.	.	.	.	.	.	.	.	.	.	.	.
ATP1A3	.	.	.	.	.	.	.	.	.	.	.	.	.	.	.	.	X	X	.	.	.	.	.	.	.	.	.	.	X	X	X	.	.	X	.	.	.	.	.	.	.	.	.	.	.	.	.	.	.
FXYD2	.	.	.	.	.	.	.	.	.	.	.	.	.	.	.	.	X	X	X	.	.	.	.	.	.	.	.	.	.	.	.	.	.	.	.	.	.	.	.	.	.	.	.	.	.	.	.	.	.
ATP1A1	.	.	.	.	.	.	.	.	.	.	.	.	.	.	.	.	X	X	.	.	.	.	.	.	.	.	.	.	X	.	.	.	.	.	.	.	.	.	.	.	.	.	.	.	.	.	.	.	.
ATP1B1	.	.	.	.	.	.	.	.	.	.	.	.	.	.	.	X	X	X	.	.	.	.	.	.	.	.	.	X	X	.	.	.	.	.	.	.	.	.	.	.	.	.	.	.	.	.	.	.	.
ATP1B3	.	.	.	.	.	.	.	.	.	.	.	.	.	.	.	X	X	X	.	.	.	.	.	.	.	.	.	.	.	.	.	.	.	.	.	.	.	.	.	.	.	.	.	.	.	.	.	.	.
FXYD1	.	.	.	.	.	.	.	.	.	.	.	.	.	.	.	X	X	X	X	.	.	.	.	.	.	.	.	.	.	.	.	.	.	.	.	.	.	.	.	.	.	.	.	.	.	.	.	.	.
FXYD4	.	X	.	.	.	.	.	.	.	.	.	.	.	.	.	.	X	X	X	.	.	.	X	.	.	.	.	.	.	.	.	.	.	.	.	.	.	.	.	.	.	.	.	.	.	.	.	.	.
ATP8A1	.	.	.	.	.	.	.	.	.	.	.	.	.	.	.	X	X	.	.	.	.	.	.	.	.	.	.	.	.	.	.	.	.	.	.	.	.	.	.	.	.	.	.	.	.	.	.	.	.
ATP9B	.	.	.	.	.	.	.	.	.	.	.	.	.	.	.	.	X	.	.	.	.	.	.	.	.	.	.	.	.	.	.	.	.	.	.	.	.	.	.	.	.	.	.	.	.	.	.	.	.
ATP9A	.	.	.	.	.	.	.	.	.	.	.	.	.	.	.	.	X	.	.	.	.	.	.	.	.	.	.	.	.	.	.	.	.	.	.	.	.	.	.	.	.	.	.	.	.	.	.	.	.
ATP11B	.	.	.	.	.	.	.	.	.	.	.	.	.	.	.	.	X	.	.	.	.	.	.	.	.	.	.	.	.	.	.	.	.	.	.	.	.	.	.	.	.	.	.	.	.	.	.	.	.
ATP11A	.	.	.	.	.	.	.	.	.	.	.	.	.	.	.	.	X	.	.	.	.	.	.	.	.	.	.	.	.	.	.	.	.	.	.	.	.	.	.	.	.	.	.	.	.	.	.	.	.
ATP6V1B2	.	.	.	.	.	.	.	.	.	.	.	.	.	.	.	.	X	.	.	.	.	.	.	.	.	.	.	.	X	.	.	.	.	.	.	.	.	.	.	.	.	.	.	.	.	.	.	.	.
ATP6V1H	.	.	.	.	.	.	.	.	.	.	.	.	.	.	.	.	X	.	.	.	.	.	.	.	.	.	.	X	.	.	.	.	.	.	.	.	.	.	.	.	.	.	.	.	.	.	.	.	.
ATP6V0A4	.	.	.	.	.	.	.	.	.	.	.	.	.	.	.	.	X	.	.	.	.	.	.	.	.	.	.	.	.	.	.	.	.	.	.	.	.	.	.	.	.	.	.	.	.	.	.	.	.
ATP6V1C2	.	.	.	.	.	.	.	.	.	.	.	.	.	.	.	.	X	.	.	.	.	.	.	.	.	.	.	.	.	.	.	.	.	.	.	.	.	.	.	.	.	.	.	.	.	.	.	.	.
ATP6V0E2	.	.	.	.	.	.	.	.	.	.	.	.	.	.	.	.	X	.	.	.	.	.	.	.	.	.	.	.	.	.	.	.	.	.	.	.	.	.	.	.	.	.	.	.	.	.	.	.	.
ATP6V1G3	.	.	.	.	.	.	.	.	.	.	.	.	.	.	.	.	X	.	.	.	.	.	.	.	.	.	.	.	.	.	.	.	.	.	.	.	.	.	.	.	.	.	.	.	.	.	.	.	.
ATP6V1D	.	.	.	.	.	.	.	.	.	.	.	.	.	.	.	.	X	.	.	.	.	.	.	.	.	.	.	.	.	.	.	.	.	.	.	.	.	.	.	.	.	.	.	.	.	.	.	.	.
ATP6V0A2	.	.	.	.	.	.	.	.	.	.	.	.	.	.	.	.	X	.	.	.	.	.	.	.	.	.	.	.	.	.	.	.	.	.	.	.	.	.	.	.	.	.	.	.	.	.	.	.	.
ATP6V1G1	.	.	.	.	.	.	.	.	.	.	.	.	.	.	.	.	X	.	.	.	.	.	.	.	.	.	.	.	.	.	.	.	.	.	.	.	.	.	.	.	.	.	.	.	.	.	.	.	.
ATP6V0E1	.	.	.	.	.	.	.	.	.	.	.	.	.	.	.	.	X	.	.	.	.	.	.	.	.	.	.	.	.	.	.	.	.	.	.	.	.	.	.	.	.	.	.	.	.	.	.	.	.
ATP6AP1	.	.	.	.	.	.	.	.	.	.	.	.	.	.	.	.	X	.	.	.	.	.	.	.	.	.	.	.	.	.	.	.	.	.	.	.	.	.	.	.	.	.	.	.	.	.	.	.	.
ATP6V0A1	.	.	.	.	.	.	.	.	.	.	.	.	.	.	.	.	X	.	.	.	.	.	.	.	.	.	.	.	.	.	.	.	.	.	.	.	.	.	.	.	.	.	.	.	.	.	.	.	.
ATP6V0B	.	.	.	.	.	.	.	.	.	.	.	.	.	.	.	.	X	.	.	.	.	.	.	.	.	.	.	.	.	.	.	.	.	.	.	.	.	.	.	.	.	.	.	.	.	.	.	.	.
ATP6V1E1	.	.	.	.	.	.	.	.	.	.	.	.	.	.	.	.	X	.	.	.	.	.	.	.	.	.	.	.	.	.	.	.	.	.	.	.	.	.	.	.	.	.	.	.	.	.	.	.	.
ATP6V0C	.	.	.	.	.	.	.	.	.	.	.	.	.	.	.	.	X	.	.	.	.	.	.	.	.	.	.	.	.	.	.	.	.	.	.	.	.	.	.	.	.	.	.	.	.	.	.	.	.
ATP6V1C1	.	.	.	.	.	.	.	.	.	.	.	.	.	.	.	.	X	.	.	.	.	.	.	.	.	.	.	.	.	.	.	.	.	.	.	.	.	.	.	.	.	.	.	.	.	.	.	.	.
ANO9	.	.	.	.	.	.	.	.	.	.	.	.	.	.	.	.	X	.	.	.	.	.	.	.	.	.	.	.	.	.	.	.	.	.	.	.	.	.	.	.	.	.	.	.	.	.	.	.	.
ANO7	.	.	.	.	.	.	.	.	.	.	.	.	.	.	.	.	X	.	.	.	.	.	.	.	.	.	.	.	.	.	.	.	.	.	.	.	.	.	.	.	.	.	.	.	.	.	.	.	.
ANO4	.	.	.	.	.	.	.	.	.	.	.	.	.	.	.	.	X	.	.	.	.	.	.	.	.	.	.	.	.	.	.	.	.	.	.	.	.	.	.	.	.	.	.	.	.	.	.	.	.
UNC79	.	.	.	.	.	.	.	.	.	.	.	.	.	.	.	.	X	.	.	.	.	.	.	.	.	.	.	.	.	.	X	.	.	.	.	.	.	.	.	.	.	.	.	.	.	.	.	.	.
SLC9C1	.	.	.	.	.	.	.	.	.	.	.	.	.	.	.	.	X	.	.	.	.	.	.	.	.	.	.	.	.	.	.	.	.	.	.	.	.	.	.	.	.	.	.	.	.	.	.	.	.
SLC9C2	.	.	.	.	.	.	.	.	.	.	.	.	.	.	.	.	X	.	.	.	.	.	.	.	.	.	.	.	.	.	.	.	.	.	.	.	.	.	.	.	.	.	.	.	.	.	.	.	.
BEST4	.	.	.	.	.	.	.	.	.	.	.	.	.	.	.	.	X	.	.	.	.	.	.	.	.	.	.	.	.	.	.	.	.	.	.	.	.	.	.	.	.	.	.	.	.	.	.	.	.
ANO5	.	.	.	.	.	.	.	.	.	.	.	.	.	.	.	.	X	.	.	.	.	.	.	.	.	.	.	.	.	.	.	.	.	.	.	.	.	.	.	.	.	.	.	.	.	.	.	.	.
SLC9B1	.	.	.	.	.	.	.	.	.	.	.	.	.	.	.	.	X	.	.	.	.	.	.	.	.	.	.	.	.	.	.	.	.	.	.	.	.	.	.	.	.	.	.	.	.	.	.	.	.
SLC9B2	.	.	.	.	.	.	.	.	.	.	.	.	.	.	.	.	X	.	.	.	.	.	.	.	.	.	.	.	.	.	.	.	.	.	.	.	.	.	.	.	.	.	.	.	.	.	.	.	.
ANO8	.	.	.	.	.	.	.	.	.	.	.	.	.	.	.	.	X	.	.	.	.	.	.	.	.	.	.	.	.	.	.	.	.	.	.	.	.	.	.	.	.	.	.	.	.	.	.	.	.
TTYH1	.	.	.	.	.	.	.	.	.	.	.	.	.	.	.	.	X	.	.	.	.	.	.	.	.	.	.	.	.	.	.	.	.	.	.	.	.	.	.	.	.	.	.	.	.	.	.	.	.
SLC17A3	.	.	.	.	.	.	.	.	.	.	.	.	.	.	.	.	X	.	.	.	.	.	.	.	.	.	.	.	.	.	.	.	.	.	.	.	.	.	.	.	.	.	.	.	.	.	.	.	.
TSC22D3	.	.	.	.	.	.	.	.	.	.	.	.	.	.	.	.	X	.	.	.	.	.	.	.	.	.	.	.	.	.	.	.	.	.	.	.	.	.	.	.	.	.	.	.	.	.	.	.	.
CLCN7	.	.	.	.	.	.	.	.	.	.	.	.	.	.	.	.	X	.	.	.	.	.	.	.	.	.	.	.	.	.	.	.	.	.	.	.	.	.	.	.	.	.	.	.	.	.	.	.	.
CLCN6	.	.	.	.	.	.	.	.	.	.	.	.	.	.	.	.	X	.	.	.	.	.	.	.	.	.	.	.	.	.	.	.	.	.	.	.	.	.	.	.	.	.	.	.	.	.	.	.	.
ATP6V1G2	.	.	.	.	.	.	.	.	.	.	.	.	.	.	.	.	X	.	.	.	.	.	.	.	.	.	.	.	.	.	.	.	.	.	.	.	.	.	.	.	.	.	.	.	.	.	.	.	.
CLCN1	.	.	.	.	.	.	.	.	.	.	.	.	.	.	.	.	X	.	.	.	.	.	.	.	.	.	.	.	.	.	.	.	.	.	.	.	.	.	.	.	.	.	.	.	.	.	.	.	.
CUTC	.	.	.	.	.	.	.	.	.	.	.	.	.	.	.	.	X	.	.	.	.	.	.	.	.	.	.	.	.	.	.	.	.	.	.	.	.	.	.	.	.	.	.	.	.	.	.	.	.
FXYD7	.	.	.	.	.	.	.	.	.	.	.	.	.	.	.	.	X	X	.	.	.	.	.	.	.	.	.	.	.	.	.	.	.	.	.	.	.	.	.	.	.	.	.	.	.	.	.	.	.
FXYD6	.	.	.	.	.	.	.	.	.	.	.	.	.	.	.	.	X	X	.	.	.	.	.	.	.	.	.	.	.	.	.	.	.	.	.	.	.	.	.	.	.	.	.	.	.	.	.	.	.
ATP4B	.	.	.	.	.	.	.	.	.	.	.	.	.	.	.	.	X	.	.	.	.	.	.	.	.	.	.	.	.	.	.	.	.	.	.	.	.	.	.	.	.	.	.	.	.	.	.	.	.
ATP12A	.	.	.	.	.	.	.	.	.	.	.	.	.	.	.	.	X	.	.	.	.	.	.	.	.	.	.	.	.	.	.	.	.	.	.	.	.	.	.	.	.	.	.	.	.	.	.	.	.
ATP4A	.	.	.	.	.	.	.	.	.	.	.	.	.	.	.	.	X	.	.	.	.	.	.	.	.	.	.	.	.	.	.	.	.	.	.	.	.	.	.	.	.	.	.	.	.	.	.	.	.
ATP11C	.	.	.	.	.	.	.	.	.	.	.	.	.	.	.	.	X	.	.	.	.	.	.	.	.	.	.	.	.	.	.	.	.	.	.	.	.	.	.	.	.	.	.	.	.	.	.	.	.
ATP8B3	.	.	.	.	.	.	.	.	.	.	.	.	.	.	.	.	X	.	.	.	.	.	.	.	.	.	.	.	.	.	.	.	.	.	.	.	.	.	.	.	.	.	.	.	.	.	.	.	.
ATP10D	.	.	.	.	.	.	.	.	.	.	.	.	.	.	.	.	X	.	.	.	.	.	.	.	.	.	.	.	.	.	.	.	.	.	.	.	.	.	.	.	.	.	.	.	.	.	.	.	.
ATP10A	.	.	.	.	.	.	.	.	.	.	.	.	.	.	.	.	X	.	.	.	.	.	.	.	.	.	.	.	.	.	.	.	.	.	.	.	.	.	.	.	.	.	.	.	.	.	.	.	.
ATP8B2	.	.	.	.	.	.	.	.	.	.	.	.	.	.	.	.	X	.	.	.	.	.	.	.	.	.	.	.	.	.	.	.	.	.	.	.	.	.	.	.	.	.	.	.	.	.	.	.	.
ATP13A5	.	.	.	.	.	.	.	.	.	.	.	.	.	.	.	.	X	.	.	.	.	.	.	.	.	.	.	.	.	.	.	.	.	.	.	.	.	.	.	.	.	.	.	.	.	.	.	.	.
ATP13A1	.	.	.	.	.	.	.	.	.	.	.	.	.	.	.	.	X	.	.	.	.	.	.	.	.	.	.	.	.	.	.	.	.	.	.	.	.	.	.	.	.	.	.	.	.	.	.	.	.
ATP13A4	.	.	.	.	.	.	.	.	.	.	.	.	.	.	.	.	X	.	.	.	.	.	.	.	.	.	.	.	.	.	.	.	.	.	.	.	.	.	.	.	.	.	.	.	.	.	.	.	.
SRI	.	.	.	X	X	.	.	.	.	.	.	.	.	.	X	X	X	X	X	.	.	.	.	.	.	.	.	.	.	.	.	.	.	.	.	.	.	.	.	.	.	.	.	.	.	.	.	.	.
CALM1	X	.	.	.	.	.	.	.	X	.	.	.	.	.	X	X	X	X	.	.	.	.	.	.	.	.	.	.	.	.	.	.	.	.	.	.	.	.	.	.	.	.	.	.	.	.	X	.	.
CALM3	X	.	.	.	.	.	.	.	X	.	.	.	.	.	X	X	X	X	.	.	.	.	.	.	.	.	.	.	.	.	.	.	.	.	.	.	.	.	.	.	.	.	.	.	.	.	X	.	.
NOS1	.	.	.	.	.	.	.	.	X	.	.	.	.	.	X	X	.	X	X	.	.	.	.	.	.	.	.	.	.	.	X	.	.	.	.	.	.	.	.	.	.	.	.	.	.	.	.	.	.
CAMK2A	X	.	.	X	X	.	.	.	X	.	.	.	.	.	.	X	X	X	.	.	.	.	.	.	.	.	.	.	.	.	.	.	.	.	.	.	.	.	.	.	.	.	.	.	.	.	X	.	.
CAMK2D	X	.	.	X	X	.	.	.	X	.	.	.	.	.	.	.	X	X	X	.	.	.	.	.	.	.	.	.	.	.	.	.	.	.	.	.	.	.	.	.	.	.	.	.	.	.	.	.	.
CAMK2B	X	.	.	.	.	.	.	.	X	.	.	.	.	.	.	.	X	X	.	.	.	.	.	.	.	.	.	.	.	.	.	.	.	.	.	.	.	.	.	.	.	.	.	.	.	.	.	.	.
ATP2C2	.	.	.	X	X	.	.	.	.	.	.	.	.	.	.	X	X	.	.	.	.	.	.	.	.	.	.	.	.	.	.	.	.	.	.	.	.	.	.	.	.	.	.	.	.	.	.	.	.
ASPH	.	.	.	X	X	.	.	.	.	.	.	.	.	.	.	X	X	X	.	.	.	.	.	.	.	.	.	.	.	.	.	.	.	.	.	.	.	.	.	.	.	.	.	.	.	.	.	.	.
TRDN	.	.	.	X	X	.	.	X	.	.	.	.	.	.	.	X	X	X	.	.	.	.	.	.	.	.	.	.	.	.	.	.	.	.	.	.	.	.	.	.	.	.	.	.	.	.	.	.	.
TRPC1	.	X	X	X	X	.	.	.	.	.	.	.	.	.	X	X	X	X	.	.	.	.	.	.	.	.	.	.	.	.	.	.	.	.	.	.	.	.	.	.	.	.	.	.	.	.	.	.	.
ANO6	.	X	.	X	X	.	.	.	.	.	.	.	.	X	.	X	X	.	.	.	.	.	.	.	.	.	.	.	.	.	.	.	.	.	.	.	.	.	.	.	.	.	.	.	.	.	.	.	.
TRPM5	.	X	.	X	X	.	.	.	.	.	.	.	.	.	.	.	X	.	.	.	.	.	X	.	.	.	.	.	.	.	.	.	.	.	.	.	.	.	.	.	.	.	.	.	.	.	.	.	.
NALCN	.	X	.	X	X	.	.	.	.	.	.	.	.	.	.	.	X	.	.	.	.	.	.	.	.	.	.	.	.	.	.	.	.	.	.	.	.	.	.	.	.	.	.	.	.	.	.	.	.
TRPC4AP	.	X	X	X	X	.	.	.	.	.	.	.	.	.	.	.	X	.	.	.	.	.	.	.	.	.	.	.	.	.	.	.	.	.	.	X	.	.	.	.	.	.	.	.	.	.	.	.	.
CLCA3P	.	X	X	X	X	.	.	.	.	.	.	.	.	.	.	.	X	.	.	.	.	.	.	.	.	.	.	.	.	.	.	.	.	.	.	.	.	.	.	.	.	.	.	.	.	.	.	.	.
TRPM6	.	X	X	X	X	.	.	.	.	.	.	.	.	.	.	.	X	.	.	.	.	.	.	.	.	.	.	.	.	.	.	.	.	.	.	.	.	.	.	.	.	.	.	.	.	.	.	.	.
TRPM3	.	X	X	X	X	.	.	.	.	.	.	.	.	.	.	.	X	.	.	.	.	.	.	.	.	.	.	.	.	.	.	.	.	.	.	.	.	.	.	.	.	.	.	.	.	.	.	.	.
TRPM8	.	X	X	X	X	.	.	.	.	.	.	.	.	.	.	.	X	.	.	.	.	.	.	.	.	.	.	.	.	.	.	.	.	.	.	.	.	.	.	.	.	.	.	.	.	.	.	.	.
TRPC7	.	X	X	X	X	.	.	.	.	.	.	.	.	.	.	.	X	.	.	.	.	.	.	.	.	.	.	.	.	.	.	.	.	.	.	.	.	.	.	.	.	.	.	.	.	.	.	.	.
TRPV5	.	X	X	X	X	.	.	.	.	.	.	.	.	.	.	.	X	.	.	.	.	.	.	.	.	.	.	.	.	.	.	.	.	.	.	.	.	.	.	.	.	.	.	.	.	.	.	.	.
TRPV6	.	X	X	X	X	.	.	.	.	.	.	.	.	.	.	.	X	.	.	.	.	.	.	.	.	.	.	.	.	.	.	.	.	.	.	.	.	.	.	.	.	.	.	.	.	.	.	.	.
TRPM7	.	X	X	X	X	.	.	.	.	.	.	.	.	.	.	.	X	.	.	.	.	.	.	.	.	.	.	.	.	.	.	.	.	.	.	.	.	.	.	.	.	.	.	.	.	.	.	.	.
TRPC4	.	X	X	X	X	.	.	.	.	.	.	.	.	.	.	.	X	.	.	.	.	.	.	.	.	.	.	.	.	.	.	.	.	.	.	.	.	.	.	.	.	.	.	.	.	.	.	.	.
TRPC5	.	X	X	X	X	.	.	.	.	.	.	.	.	.	.	.	X	.	.	.	.	.	.	.	.	.	.	.	.	.	.	.	.	.	.	.	.	.	.	.	.	.	.	.	.	.	.	.	.
SLC8A1	.	.	.	X	X	.	.	X	X	.	.	.	.	.	X	.	.	X	.	.	.	.	.	.	.	.	.	.	.	.	.	.	.	.	.	.	.	.	.	.	.	.	.	.	.	.	.	.	.
SLC8A2	.	.	.	X	X	.	.	.	X	.	.	.	.	.	.	.	.	X	.	.	.	.	.	.	.	.	.	.	.	.	.	.	.	.	.	.	.	.	.	.	.	.	.	.	.	.	.	.	.
SLC8A3	.	.	.	X	X	.	.	X	X	.	.	.	.	.	.	.	.	X	.	.	.	.	.	.	.	.	.	.	.	.	.	.	.	.	.	.	.	.	.	.	.	.	.	.	.	.	.	.	.
STIM1	.	.	.	X	X	.	.	.	X	.	.	.	.	.	.	X	.	X	X	.	.	.	.	.	.	.	X	.	.	.	.	.	.	.	.	.	.	.	.	.	.	.	.	.	.	.	.	.	.
STIM2	.	X	X	X	X	.	.	.	X	.	.	.	.	.	.	X	.	.	X	.	.	.	.	.	.	.	.	.	.	.	.	.	.	.	.	.	.	.	.	.	.	.	.	.	.	.	.	.	.
ORAI1	.	X	X	X	X	.	.	.	X	.	.	.	.	.	.	X	.	X	.	.	.	.	.	.	.	.	.	.	.	.	.	.	.	.	.	.	.	.	.	.	.	.	.	.	.	.	.	.	.
PLN	.	.	.	X	X	.	.	.	X	.	.	.	.	.	.	.	X	X	X	.	.	.	.	.	.	.	.	.	.	.	.	.	.	.	.	.	.	.	.	.	.	.	.	.	.	.	.	.	.
ATP2B3	.	.	.	X	X	.	.	.	X	.	.	.	.	.	.	.	X	X	.	.	.	.	.	.	.	.	.	.	.	.	.	.	.	.	.	.	.	.	.	.	.	.	.	.	.	.	.	.	.
ATP2A2	.	.	.	X	X	.	.	.	X	.	.	.	.	.	.	.	X	X	.	.	.	.	.	.	.	.	.	.	.	.	.	.	.	.	.	.	.	.	.	.	.	.	.	.	.	.	.	.	.
ATP2A3	.	.	.	X	X	.	.	.	X	.	.	.	.	.	.	.	X	X	.	.	.	.	.	.	.	.	.	.	.	.	.	.	.	.	.	.	.	.	.	.	.	.	.	.	.	.	.	.	.
ATP2B1	.	.	.	X	X	.	.	.	X	.	.	.	.	.	.	.	X	X	.	.	.	.	.	.	.	.	.	.	.	.	.	.	.	.	.	.	.	.	.	.	.	.	.	.	.	.	.	.	X
ATP2B4	.	.	.	X	X	.	.	X	X	.	.	.	.	.	X	.	X	X	X	.	.	.	.	.	.	.	.	.	.	.	.	.	.	.	.	.	.	.	.	.	.	.	.	.	.	.	.	.	X
CNTN2	.	.	.	.	.	.	.	.	.	.	.	X	.	.	.	.	.	.	.	.	.	.	.	.	.	.	.	.	X	X	X	.	.	.	.	.	.	.	X	.	.	.	.	.	.	.	.	.	.
PTEN	.	.	.	.	.	.	.	.	.	.	.	X	.	.	.	.	.	.	.	.	.	.	.	.	.	.	.	.	X	X	X	.	.	.	.	.	.	.	.	.	.	.	.	.	.	.	.	X	.
NR4A2	.	.	.	.	.	.	.	.	.	.	.	X	.	.	.	.	.	.	.	.	.	.	.	X	X	.	.	.	.	X	X	.	.	.	.	.	.	.	.	.	.	X	.	.	.	.	.	.	.
PAFAH1B1	.	.	.	.	.	.	.	.	.	.	.	X	.	.	.	.	.	.	.	.	.	.	.	X	X	.	X	.	.	X	X	.	.	.	.	.	.	.	.	.	.	.	.	.	.	.	.	.	.
MDK	.	.	.	.	.	.	.	.	.	.	.	.	.	X	.	.	.	.	.	.	.	.	.	.	.	.	.	.	.	.	.	.	.	.	.	.	.	.	.	.	X	.	.	.	.	.	.	.	.
SLIT2	.	.	.	.	.	.	.	.	.	.	.	X	.	X	.	.	.	.	.	.	.	.	.	.	.	.	.	.	.	.	.	.	.	.	.	.	.	.	.	.	.	.	.	.	.	.	.	.	.
ROBO1	.	.	.	.	.	.	.	.	.	.	.	X	.	X	.	.	.	.	.	.	.	.	.	.	.	.	.	.	.	.	.	.	.	.	.	.	.	.	.	.	.	.	.	.	.	.	.	.	.
NRP2	.	.	.	.	.	.	.	.	.	.	.	X	.	.	.	.	.	.	.	.	.	.	.	.	.	.	.	.	.	.	.	.	.	.	.	.	.	.	.	.	.	X	X	.	.	.	.	.	.
SEMA3A	.	.	.	.	.	.	.	.	.	.	.	X	.	X	.	.	.	.	.	.	.	.	.	.	.	.	.	.	.	.	.	.	.	.	.	.	.	.	.	.	.	X	X	.	.	.	.	.	.
NDEL1	.	.	.	.	.	.	.	.	.	.	.	X	.	.	.	.	.	.	.	.	.	.	.	.	.	.	X	.	.	.	.	.	.	.	.	.	.	.	.	.	.	.	.	.	.	.	.	.	.
FBXO45	.	.	.	.	.	.	.	.	.	.	.	X	.	.	.	.	.	.	.	.	.	.	.	.	.	.	.	.	.	.	.	.	.	.	X	.	.	.	.	.	.	.	.	.	.	.	.	.	.
LHX6	.	.	.	.	.	.	.	.	.	.	.	X	.	.	.	.	.	.	.	.	.	.	.	.	.	.	.	.	.	.	.	.	.	.	.	.	.	.	.	.	.	.	.	.	.	.	.	.	.
DISC1	.	.	.	.	.	.	.	.	.	.	.	X	.	.	.	.	.	.	.	.	.	.	.	.	.	.	.	.	.	.	.	.	.	.	.	.	.	.	.	.	.	.	.	.	.	.	.	.	.
FGF13	.	.	.	.	.	.	.	.	.	.	.	.	X	.	.	.	.	X	X	.	.	.	.	.	.	.	X	.	.	.	.	.	.	.	.	.	.	.	.	.	.	.	.	.	.	.	.	.	.
PTCH1	.	.	.	.	.	.	.	.	.	.	.	X	X	.	.	.	.	.	.	.	.	.	.	.	.	.	.	.	.	.	.	.	.	.	.	.	.	.	.	.	.	.	.	.	.	.	.	.	.
FEZF2	.	.	.	.	.	.	.	.	.	.	.	X	X	X	.	.	.	.	.	.	.	.	.	.	.	.	.	.	.	X	.	.	.	.	.	.	.	.	.	.	.	.	.	.	.	.	.	.	.
GBX1	.	.	.	.	.	.	.	.	.	.	.	X	X	.	.	.	.	.	.	.	.	.	.	.	.	.	.	.	.	X	X	.	.	.	.	.	.	.	.	.	.	.	.	.	.	.	.	.	.
TAL1	.	.	.	.	.	.	.	.	.	.	.	X	X	.	.	.	.	.	.	.	.	.	.	.	.	.	.	.	.	X	.	.	.	.	.	.	.	.	.	.	.	.	.	.	.	.	.	.	.
RORA	.	.	.	.	.	.	.	.	.	.	.	X	X	.	.	.	.	.	.	.	.	.	.	.	.	.	.	.	.	.	.	.	.	X	.	.	.	.	.	.	.	.	.	.	.	.	.	.	.
EPHB3	.	.	.	.	.	.	.	.	.	.	.	X	.	.	.	.	.	.	.	.	.	.	.	.	.	.	.	.	.	.	.	.	.	.	.	.	.	.	.	.	.	.	.	.	.	.	.	.	.
LHX8	.	.	.	.	.	.	.	.	.	.	.	X	.	.	.	.	.	.	.	.	.	.	.	.	.	.	.	.	.	.	.	.	.	.	.	.	.	.	.	.	.	.	.	.	.	.	.	.	.
UNCX	.	.	.	.	.	.	.	.	.	.	.	X	.	.	.	.	.	.	.	.	.	.	.	.	.	.	.	.	.	.	.	.	.	.	.	.	.	.	.	.	.	.	.	.	.	.	.	.	.
LHX4	.	.	.	.	.	.	.	.	.	.	.	X	.	.	.	.	.	.	.	.	.	.	.	.	.	.	.	.	.	.	.	.	.	.	.	.	.	.	.	.	.	.	.	.	.	.	.	.	.
GDPD5	.	.	.	.	.	.	.	.	.	.	.	X	.	.	.	.	.	.	.	.	.	.	.	.	.	.	.	.	.	.	.	.	.	.	.	.	.	.	.	.	.	.	.	.	.	.	.	.	.
TCTN1	.	.	.	.	.	.	.	.	.	.	.	X	.	.	.	.	.	.	.	.	.	.	.	.	.	.	.	.	.	.	.	.	.	.	.	.	.	.	.	.	.	.	.	.	.	.	.	.	.
ZNF335	.	.	.	.	.	.	.	.	.	.	.	X	.	.	.	.	.	.	.	.	.	.	.	.	.	.	.	.	.	.	.	.	.	.	.	.	.	.	.	.	.	.	.	.	.	.	.	.	.
ZC4H2	.	.	.	.	.	.	.	.	.	.	.	X	.	.	.	.	.	.	.	.	.	.	.	.	.	.	.	.	.	.	.	.	.	.	.	.	.	.	.	.	.	.	.	.	.	.	.	.	.
ABT1	.	.	.	.	.	.	.	.	.	.	.	X	.	.	.	.	.	.	.	.	.	.	.	.	.	.	.	.	.	.	.	.	.	.	.	.	.	.	.	.	.	.	.	.	.	.	.	.	.
SALL3	.	.	.	.	.	.	.	.	.	.	.	X	.	.	.	.	.	.	.	.	.	.	.	.	.	.	.	.	.	.	.	.	.	.	.	.	.	.	.	.	.	.	.	.	.	.	.	.	.
IFT172	.	.	.	.	.	.	.	.	.	.	.	X	.	.	.	.	.	.	.	.	.	.	.	.	.	.	.	.	.	.	.	.	.	.	.	.	.	.	.	.	.	.	.	.	.	.	.	.	.
TSKU	.	.	.	.	.	.	.	.	.	.	.	X	.	.	.	.	.	.	.	.	.	.	.	.	.	.	.	.	.	.	.	.	.	.	.	.	.	.	.	.	.	.	.	.	.	.	.	.	.
SZT2	.	.	.	.	.	.	.	.	.	.	.	X	.	.	.	.	.	.	.	.	.	.	.	.	.	.	.	.	.	.	.	.	.	.	.	.	.	.	.	.	.	.	.	.	.	.	.	.	.
PHLDA1	.	.	.	.	.	.	.	.	.	.	.	X	.	.	.	.	.	.	.	.	.	.	.	.	.	.	.	.	.	.	.	.	.	.	.	.	.	.	.	.	.	.	.	.	.	.	.	.	.
HERC1	.	.	.	.	.	.	.	.	.	.	.	X	.	.	.	.	.	.	.	.	.	.	.	.	.	.	.	.	.	.	.	.	.	.	.	.	.	.	.	.	.	.	.	.	.	.	.	.	.
LMO4	.	.	.	.	.	.	.	.	.	.	.	X	.	.	.	.	.	.	.	.	.	.	.	.	.	.	.	.	.	.	.	.	.	.	.	.	.	.	.	.	.	.	.	.	.	.	.	.	.
BTG2	.	.	.	.	.	.	.	.	.	.	.	X	.	.	.	.	.	.	.	.	.	.	.	.	.	.	.	.	.	.	.	.	.	.	.	.	.	.	.	.	.	.	.	.	.	.	.	.	.
POU3F4	.	.	.	.	.	.	.	.	.	.	.	X	.	.	.	.	.	.	.	.	.	.	.	.	.	.	.	.	.	.	.	.	.	.	.	.	.	.	.	.	.	.	.	.	.	.	.	.	.
NFIB	.	.	.	.	.	.	.	.	.	.	.	X	.	.	.	.	.	.	.	.	.	.	.	.	.	.	.	.	.	.	.	.	.	.	.	.	.	.	.	.	.	.	.	.	.	.	.	.	.
LMX1A	.	.	.	.	.	.	.	.	.	.	.	X	.	.	.	.	.	.	.	.	.	.	.	.	.	.	.	.	.	.	.	.	.	.	.	.	.	.	.	.	.	.	.	.	.	.	.	.	.
CBLN1	.	.	.	.	.	.	.	.	.	.	.	X	.	.	.	.	.	.	.	.	.	.	.	.	.	.	.	.	.	.	.	.	.	.	.	.	.	.	.	.	.	.	.	.	.	.	.	.	.
CDH11	.	.	.	.	.	.	.	.	.	.	.	X	.	.	.	.	.	.	.	.	.	.	.	.	.	.	.	.	.	.	.	.	.	.	.	.	.	.	.	.	.	.	.	.	.	.	.	.	.
PHOX2B	.	.	.	.	.	.	.	.	.	.	.	X	.	.	.	.	.	.	.	.	.	.	.	.	.	.	.	.	.	.	.	.	.	X	.	.	.	.	.	.	.	.	.	.	.	.	.	.	.
TBX20	.	.	.	.	.	.	.	.	.	.	.	X	.	.	.	.	.	.	.	.	.	.	.	.	.	.	.	.	.	.	.	.	.	.	.	.	.	.	.	.	.	.	.	.	.	.	.	.	.
OLIG3	.	.	.	.	.	.	.	.	.	.	.	X	X	.	.	.	.	.	.	.	.	.	.	.	.	.	.	.	.	.	.	.	.	.	.	.	.	.	.	.	.	.	.	.	.	.	.	.	.
SOX1	.	.	.	.	.	.	.	.	.	.	.	X	X	.	.	.	.	.	.	.	.	.	.	.	.	.	.	.	.	.	.	.	.	.	.	.	.	.	.	.	.	.	.	.	.	.	.	.	.
SATB2	.	.	.	.	.	.	.	.	.	.	.	X	X	.	.	.	.	.	.	.	.	.	.	.	.	.	.	.	.	.	.	.	.	.	.	.	.	.	.	.	.	.	.	.	.	.	.	.	.
PTK2	.	.	.	.	.	.	.	.	.	.	.	X	.	.	.	.	.	.	.	.	.	.	.	.	.	.	.	.	.	.	.	.	X	.	.	.	.	.	.	.	.	.	.	.	.	.	.	.	.
RAPGEF2	.	.	.	.	.	.	.	.	.	.	.	X	.	.	.	.	.	.	.	.	.	.	.	.	.	.	.	.	.	.	.	.	.	.	.	.	.	.	.	.	.	.	.	.	.	.	.	.	.
PEX5	.	.	.	.	.	X	.	.	.	.	.	X	.	.	.	.	.	.	.	.	.	.	.	.	.	.	.	.	.	.	.	.	.	.	.	.	.	.	.	.	.	.	.	.	.	.	.	.	.
PEX7	.	.	.	.	.	X	.	.	.	.	.	.	.	.	.	.	.	.	.	.	.	.	.	.	.	.	.	.	.	.	.	.	.	.	.	.	.	.	.	.	.	.	.	.	.	.	.	.	.
KPNA7	.	.	.	.	.	X	.	.	.	.	.	.	.	.	.	.	.	.	.	.	.	.	.	.	.	.	.	.	.	.	.	.	.	.	.	.	.	.	.	.	.	.	.	.	.	.	.	.	.
TOMM20L	.	.	.	.	.	X	.	.	.	.	.	.	.	.	.	.	.	.	.	.	.	.	.	.	.	.	.	.	.	.	.	.	.	.	.	.	.	.	.	.	.	.	.	.	.	.	.	.	.
IPO4	.	.	.	.	.	X	.	.	.	.	.	.	.	.	.	.	.	.	.	.	.	.	.	.	.	.	.	.	.	.	.	.	.	.	.	.	.	.	.	.	.	.	.	.	.	.	.	.	.
PEX5L	.	.	.	.	.	X	.	.	.	.	.	.	.	.	.	.	.	.	.	.	.	.	.	.	.	.	.	.	.	.	.	.	.	.	.	.	.	.	.	.	.	.	.	.	.	.	.	.	.
TNPO2	.	.	.	.	.	X	.	.	.	.	.	.	.	.	.	.	.	.	.	.	.	.	.	.	.	.	.	.	.	.	.	.	.	.	.	.	.	.	.	.	.	.	.	.	.	.	.	.	.
TIMM22	.	.	.	.	.	X	.	.	.	.	.	.	.	.	.	.	.	.	.	.	.	.	.	.	.	.	.	.	.	.	.	.	.	.	.	.	.	.	.	.	.	.	.	.	.	.	.	.	.
KPNA6	.	.	.	.	.	X	.	.	.	.	.	.	.	.	.	.	.	.	.	.	.	.	.	.	.	.	.	.	.	.	.	.	.	.	.	.	.	.	.	.	.	.	.	.	.	.	.	.	.
TNPO3	.	.	.	.	.	X	.	.	.	.	.	.	.	.	.	.	.	.	.	.	.	.	.	.	.	.	.	.	.	.	.	.	.	.	.	.	.	.	.	.	.	.	.	.	.	.	.	.	.
KDELR1	.	.	.	.	.	X	.	.	.	.	.	.	.	.	.	.	.	.	.	.	.	.	.	.	.	.	.	.	.	.	.	.	.	.	.	.	.	.	.	.	.	.	.	.	.	.	.	.	.
TOMM20	.	.	.	.	.	X	.	.	.	.	.	.	.	.	.	.	.	.	.	.	.	.	.	.	.	.	.	.	.	.	.	.	.	.	.	.	.	.	.	.	.	.	.	.	.	.	.	.	.
IPO13	.	.	.	.	.	X	.	.	.	.	.	.	.	.	.	.	.	.	.	.	.	.	.	.	.	.	.	.	.	.	.	.	.	.	.	.	.	.	.	.	.	.	.	.	.	.	.	.	.
BRE	.	.	.	.	.	X	.	.	.	.	.	.	.	.	.	.	.	.	.	.	.	.	.	.	.	.	.	.	.	.	.	.	.	.	.	.	.	.	.	.	.	.	.	.	.	.	.	.	.
BRAP	.	.	.	.	.	X	.	.	.	.	.	.	.	.	.	.	.	.	.	.	.	.	.	.	.	.	.	.	.	.	.	.	.	.	.	.	.	.	.	.	.	.	.	.	.	.	.	.	.
SRP68	.	.	.	.	.	X	.	.	.	.	.	.	.	.	.	.	.	.	.	.	.	.	.	.	.	.	.	.	.	.	.	.	.	.	.	.	.	.	.	.	.	.	.	.	.	.	.	.	.
SRP54	.	.	.	.	.	X	.	.	.	.	.	.	.	.	.	.	.	.	.	.	.	.	.	.	.	.	.	.	.	.	.	.	.	.	.	.	.	.	.	.	.	.	.	.	.	.	.	.	.
SRP14	.	.	.	.	.	X	.	.	.	.	.	.	.	.	.	.	.	.	.	.	.	.	.	.	.	.	.	.	.	.	.	.	.	.	.	.	.	.	.	.	.	.	.	.	.	.	.	.	.
PEX19	.	.	.	.	.	X	.	.	.	.	.	.	.	.	.	.	.	.	.	.	.	.	.	.	.	.	.	.	.	.	.	.	.	.	.	.	.	.	.	.	.	.	.	.	.	.	.	.	.
IPO5	.	.	.	.	.	X	.	.	.	.	.	.	.	.	.	.	.	.	.	.	.	.	.	.	.	.	.	.	.	.	.	.	.	.	.	.	.	.	.	.	.	.	.	.	.	.	.	.	.
TNPO1	.	.	.	.	.	X	.	.	.	.	.	.	.	.	.	.	.	.	.	.	.	.	.	.	.	.	.	.	.	.	.	.	.	.	.	.	.	.	.	.	.	.	.	.	.	.	.	.	.
KPNA5	.	.	.	.	.	X	.	.	.	.	.	.	.	.	.	.	.	.	.	.	.	.	.	.	.	.	.	.	.	.	.	.	.	.	.	.	.	.	.	.	.	.	.	.	.	.	.	.	.
KPNA4	.	.	.	.	.	X	.	.	.	.	.	.	.	.	.	.	.	.	.	.	.	.	.	.	.	.	.	.	.	.	.	.	.	.	.	.	.	.	.	.	.	.	.	.	.	.	.	.	.
KPNA3	.	.	.	.	.	X	.	.	.	.	.	.	.	.	.	.	.	.	.	.	.	.	.	.	.	.	.	.	.	.	.	.	.	.	.	.	.	.	.	.	.	.	.	.	.	.	.	.	.
KPNA2	.	.	.	.	.	X	.	.	.	.	.	.	.	.	.	.	.	.	.	.	.	.	.	.	.	.	.	.	.	.	.	.	.	.	.	.	.	.	.	.	.	.	.	.	.	.	.	.	.
KPNA1	.	.	.	.	.	X	.	.	.	.	.	.	.	.	.	.	.	.	.	.	.	.	.	.	.	.	.	.	.	.	.	.	.	.	.	.	.	.	.	.	.	.	.	.	.	.	.	.	.
KPNB1	.	.	.	.	.	X	.	.	.	.	.	.	.	.	.	.	.	.	.	.	.	.	.	.	.	.	.	.	.	.	.	.	.	.	.	.	.	.	.	.	.	.	.	.	.	.	.	.	.
APBB2	.	.	.	.	.	X	.	.	.	.	.	.	.	.	.	.	.	.	.	.	.	.	.	.	.	.	.	.	.	.	.	.	.	.	.	.	.	.	.	.	.	.	.	.	.	.	.	.	.
DRGX	.	.	.	.	.	.	.	.	.	.	.	.	.	.	.	.	.	.	.	.	.	.	.	.	.	.	.	.	.	.	.	.	.	.	.	.	.	.	.	.	.	.	.	.	.	.	.	.	.
NAV1	.	.	.	.	.	.	.	.	.	.	.	.	.	.	.	.	.	.	.	.	.	.	.	.	.	.	.	.	.	.	.	.	.	.	.	.	.	.	.	.	.	.	.	.	.	.	.	.	.
UNK	.	.	.	.	.	.	.	.	.	.	.	.	.	.	.	.	.	.	.	.	.	.	.	.	.	.	.	.	.	.	.	.	.	.	.	.	.	.	.	.	.	.	.	.	.	.	.	.	.
POMGNT2	.	.	.	.	.	.	.	.	.	.	.	.	.	.	.	.	.	.	.	.	.	.	.	.	.	.	.	.	.	.	.	.	.	.	.	.	.	.	.	.	.	.	.	.	.	.	.	.	.
KIRREL3	.	.	.	.	.	.	.	.	.	.	.	.	.	.	.	.	.	.	.	.	.	.	.	.	.	.	.	.	.	.	.	.	.	.	.	.	.	.	.	.	.	.	.	.	.	.	.	.	.
POMK	.	.	.	.	.	.	.	.	.	.	.	.	.	.	.	.	.	.	.	.	.	.	.	.	.	.	.	.	.	.	.	.	.	.	.	.	.	.	.	.	.	.	.	.	.	.	.	.	.
BARHL1	.	.	.	.	.	.	.	.	.	.	.	.	.	.	.	.	.	.	.	.	.	.	.	.	.	.	.	.	.	.	.	.	.	.	.	.	.	.	.	.	.	.	.	.	.	.	.	.	.
DDIT4	.	.	.	.	.	.	.	.	.	.	.	.	.	.	.	.	.	.	.	.	.	.	.	.	.	.	.	.	.	.	.	.	.	.	.	.	.	.	.	.	.	.	.	.	.	.	.	.	.
DCDC2	.	.	.	.	.	.	.	.	.	.	.	.	.	.	.	.	.	.	.	.	.	.	.	.	.	.	.	.	.	.	.	.	.	.	.	.	.	.	.	.	.	.	.	.	.	.	.	.	.
VAX1	.	.	.	.	.	.	.	.	.	.	.	.	.	.	.	.	.	.	.	.	.	.	.	.	.	.	.	.	.	.	.	.	.	.	.	.	.	.	.	.	.	.	.	.	.	.	.	.	.
SDCCAG8	.	.	.	.	.	.	.	.	.	.	.	.	.	.	.	.	.	.	.	.	.	.	.	.	.	.	.	.	.	.	.	.	.	.	.	.	.	.	.	.	.	.	.	.	.	.	.	.	.
CDKL5	.	.	.	.	.	.	.	.	.	.	.	.	.	.	.	.	.	.	.	.	.	.	.	.	.	.	.	.	.	.	.	.	.	.	.	.	.	.	.	.	.	.	.	.	.	.	.	.	.
MARK2	.	.	.	.	.	.	.	.	.	.	.	.	.	.	.	.	.	.	.	.	.	.	.	.	.	.	.	.	.	.	.	.	.	.	.	.	.	.	.	.	.	.	.	.	.	.	.	.	.
PCM1	.	.	.	.	.	.	.	.	.	.	.	.	.	.	.	.	.	.	.	.	.	.	.	.	.	.	.	.	.	.	.	.	.	.	.	.	.	.	.	.	.	.	.	.	.	.	.	.	.
ASTN1	.	.	.	.	.	.	.	.	.	.	.	.	.	.	.	.	.	.	.	.	.	.	.	.	.	.	.	.	.	X	.	.	.	.	.	.	.	.	.	.	.	.	.	.	.	.	.	.	.
CELSR1	.	.	.	.	.	.	.	.	.	.	.	.	.	.	.	.	.	.	.	.	.	.	.	.	.	.	.	.	.	X	.	.	.	.	.	.	.	.	.	.	.	.	.	.	.	.	X	.	.
PEX13	.	.	.	.	.	.	.	.	.	.	.	.	.	.	.	.	.	.	.	.	.	.	.	.	.	.	.	X	.	X	.	.	.	.	.	.	.	.	.	.	.	.	.	.	.	.	.	.	.
CDK5R1	.	.	.	.	.	.	.	.	.	.	.	.	.	.	.	.	.	.	.	.	.	.	.	.	.	.	.	.	.	.	.	.	.	.	.	.	.	.	.	.	.	.	.	.	.	.	.	.	.
CDK5R2	.	.	.	.	.	.	.	.	.	.	.	.	.	.	.	.	.	.	.	.	.	.	.	.	.	.	.	.	.	.	.	.	.	.	.	.	.	.	.	.	.	.	.	.	.	.	.	.	.
ASPM	.	.	.	.	.	.	.	.	.	.	.	.	.	.	.	.	.	.	.	.	.	.	.	.	.	.	.	.	.	.	.	.	.	.	.	.	.	.	.	.	.	.	.	.	.	.	.	.	.
CRHR1	.	.	.	.	.	.	X	.	.	.	.	.	.	X	.	.	.	.	.	.	.	.	.	.	.	.	.	.	.	.	.	.	.	.	.	.	.	.	.	.	X	X	.	.	.	.	.	.	.
GHRHR	.	.	.	.	.	X	X	.	.	.	.	.	.	X	.	.	.	.	.	.	.	.	.	.	.	.	.	.	.	.	.	.	.	.	.	.	.	.	.	.	X	X	.	.	.	.	.	.	.
MC3R	.	.	.	.	.	X	X	.	.	.	.	.	.	X	.	.	.	.	.	.	.	.	.	.	.	.	.	.	.	X	.	.	.	.	.	.	.	.	.	.	.	.	.	.	.	.	.	.	.
MC4R	.	.	.	.	.	X	X	.	.	.	.	.	.	X	.	.	.	.	.	.	.	.	.	.	.	.	.	.	.	.	.	.	.	.	.	.	.	.	.	.	.	.	.	.	.	.	.	.	.
AVPR2	.	.	.	.	.	X	X	.	.	.	.	.	.	.	.	.	.	.	.	.	.	.	.	.	.	.	.	.	.	.	.	.	.	.	.	.	.	.	.	.	.	.	.	.	X	.	.	.	.
PDE1A	.	.	.	.	.	.	.	.	X	.	.	.	.	.	.	.	.	.	.	.	.	.	.	.	.	.	.	.	.	.	.	.	.	.	.	.	.	.	.	.	.	.	.	.	.	.	.	.	.
HTR4	.	.	.	.	.	.	X	.	X	.	.	.	.	.	.	.	.	.	.	.	.	.	.	.	.	.	.	.	.	.	.	.	.	.	.	.	.	.	.	.	.	.	.	.	.	.	.	.	.
HTR7	.	.	.	.	.	.	X	.	X	.	.	.	.	.	.	.	.	.	.	.	.	.	.	.	.	.	.	.	.	.	.	.	.	.	.	.	.	.	.	.	.	.	.	.	.	.	.	.	.
DRD5	.	.	.	.	.	.	X	.	X	.	.	.	.	.	.	.	.	.	.	.	.	.	.	.	.	.	.	.	.	.	.	.	.	.	.	.	.	.	.	.	.	.	.	.	.	.	.	.	.
ADORA2B	.	.	.	.	.	.	X	.	X	.	.	.	.	.	.	.	.	.	.	.	.	.	.	.	.	.	.	.	.	.	.	.	.	.	.	.	.	.	.	.	.	.	.	.	.	.	.	.	.
ADRB3	.	.	.	.	.	.	X	.	X	.	.	.	.	.	.	.	.	.	.	.	.	.	.	.	.	.	.	.	.	.	.	.	.	.	.	.	.	.	.	.	.	.	.	.	.	.	.	.	.
VIPR2	.	.	.	.	.	.	X	.	.	.	.	.	.	.	.	.	.	.	.	.	.	.	.	.	.	.	.	.	.	.	.	.	.	X	.	.	.	.	.	.	.	.	.	.	.	.	.	.	.
TAAR1	.	.	.	.	.	.	X	.	.	.	.	.	.	.	.	.	.	.	.	.	.	.	.	.	.	.	.	.	.	.	.	.	.	.	.	.	.	.	.	.	.	.	.	.	.	.	.	.	.
TAAR9	.	.	.	.	.	.	X	.	.	.	.	.	.	.	.	.	.	.	.	.	.	.	.	.	.	.	.	.	.	.	.	.	.	.	.	.	.	.	.	.	.	.	.	.	.	.	.	.	.
TAAR8	.	.	.	.	.	.	X	.	.	.	.	.	.	.	.	.	.	.	.	.	.	.	.	.	.	.	.	.	.	.	.	.	.	.	.	.	.	.	.	.	.	.	.	.	.	.	.	.	.
GPR83	.	.	.	.	.	.	X	.	.	.	.	.	.	.	.	.	.	.	.	.	.	.	.	.	.	.	.	.	.	.	.	.	.	.	.	.	.	.	.	.	.	.	.	.	.	.	.	.	.
GLP2R	.	.	.	.	.	.	X	.	.	.	.	.	.	.	.	.	.	.	.	.	.	.	.	.	.	.	.	.	.	.	.	.	.	.	.	.	.	.	.	.	.	.	.	.	.	.	.	.	.
TAAR5	.	.	.	.	.	.	X	.	.	.	.	.	.	.	.	.	.	.	.	.	.	.	.	.	.	.	.	.	.	.	.	.	.	.	.	.	.	.	.	.	.	.	.	.	.	.	.	.	.
TSHB	.	.	.	.	.	.	X	.	.	.	.	.	.	.	.	.	.	.	.	.	.	.	.	.	.	.	.	.	.	.	.	.	.	.	.	.	.	.	.	.	.	.	.	.	.	.	.	.	.
PTGIR	.	.	.	.	.	.	X	.	.	.	.	.	.	.	.	.	.	.	.	.	.	.	.	.	.	.	.	.	.	.	.	.	.	.	.	.	.	.	.	.	.	.	.	.	.	.	.	.	.
PTGER2	.	.	.	.	.	.	X	.	.	.	.	.	.	.	.	.	.	.	.	.	.	.	.	.	.	.	.	.	.	.	.	.	.	.	.	.	.	.	.	.	.	.	.	.	.	.	.	.	.
PTGDR	.	.	.	.	.	.	X	.	.	.	.	.	.	.	.	.	.	.	.	.	.	.	.	.	.	.	.	.	.	.	.	.	.	.	.	.	.	.	.	.	.	.	.	.	.	.	.	.	.
P2RY11	.	.	.	.	.	.	X	.	.	.	.	.	.	.	.	.	.	.	.	.	.	.	.	.	.	.	.	.	.	.	.	.	.	.	.	.	.	.	.	.	.	.	.	.	.	.	.	.	.
MC5R	.	.	.	.	.	.	X	.	.	.	.	.	.	.	.	.	.	.	.	.	.	.	.	.	.	.	.	.	.	.	.	.	.	.	.	.	.	.	.	.	.	.	.	.	.	.	.	.	.
MC2R	.	.	.	.	.	.	X	.	.	.	.	.	.	.	.	.	.	.	.	.	.	.	.	.	.	.	.	.	.	.	.	.	.	.	.	.	.	.	.	.	.	.	.	.	.	.	.	.	.
MC1R	.	.	.	.	.	.	X	.	.	.	.	.	.	.	.	.	.	.	.	.	.	.	.	.	.	.	.	.	.	.	.	.	.	.	.	.	.	.	.	.	.	.	.	.	.	.	.	.	.
FSHB	.	.	.	.	.	.	X	.	.	.	.	.	.	.	.	.	.	.	.	.	.	.	.	.	.	.	.	.	.	.	.	.	.	.	.	.	.	.	.	.	.	.	.	.	.	.	.	.	.
LHB	.	.	.	.	.	.	X	.	.	.	.	.	.	.	.	.	.	.	.	.	.	.	.	.	.	.	.	.	.	.	.	.	.	.	.	.	.	.	.	.	.	.	.	.	.	.	.	.	.
GLP1R	.	.	.	.	.	.	X	X	.	.	.	.	.	.	.	.	.	.	.	.	.	.	.	.	.	.	.	.	.	.	.	.	.	.	.	.	.	.	.	.	.	.	.	.	.	.	.	.	.
RXFP2	.	.	.	.	.	X	X	.	.	.	.	.	.	.	.	.	.	.	.	.	.	.	.	.	.	.	.	.	.	.	.	.	.	.	.	.	.	.	.	.	.	.	.	.	.	.	.	.	.
CALCR	.	.	.	.	.	X	X	X	.	.	.	.	.	.	.	.	.	.	.	.	.	.	.	.	.	.	.	.	.	.	.	.	.	.	.	.	.	.	.	.	.	.	.	.	.	.	.	.	.
PTH1R	.	.	.	.	.	X	X	X	.	.	.	.	.	.	.	.	.	.	.	.	.	.	.	.	.	.	.	.	.	.	.	.	.	.	.	.	.	.	.	.	.	.	.	.	.	.	.	.	.
CRH	.	.	.	.	.	.	.	.	.	.	.	.	.	X	.	X	.	.	.	.	.	.	.	.	.	.	.	.	.	X	.	.	.	.	.	.	.	.	.	.	X	X	X	.	.	.	.	.	.
CRHR2	.	.	.	.	.	X	X	.	.	.	.	.	.	X	.	X	.	.	.	.	.	.	.	.	.	.	.	.	.	.	.	.	.	.	.	.	.	.	.	.	.	X	X	.	.	.	.	.	.
BAX	.	.	.	.	.	.	.	.	.	.	.	.	.	.	.	X	.	.	.	.	.	.	.	.	.	.	.	.	.	.	.	.	.	.	.	.	.	.	.	.	.	X	X	.	.	.	.	.	X
RAB3GAP1	.	.	.	.	.	.	.	.	.	.	.	.	.	.	.	X	.	.	.	.	.	.	.	.	.	.	.	.	.	.	.	.	.	.	.	.	.	.	.	.	.	X	X	.	.	.	.	.	.
HAP1	.	.	.	.	.	.	.	.	.	.	.	.	.	.	.	X	.	.	.	.	.	.	.	.	.	.	.	.	.	.	.	.	.	.	.	.	.	.	.	.	.	X	X	.	.	.	.	.	.
SRD5A1	.	.	.	.	.	X	.	.	.	.	.	.	.	.	.	.	.	.	.	.	.	.	.	.	X	.	.	.	X	.	.	.	.	.	.	.	.	.	.	.	X	X	X	.	.	.	.	.	.
ESR2	.	.	.	.	.	.	.	.	.	.	.	.	.	X	.	.	.	.	.	.	.	.	.	.	.	.	.	.	.	.	.	.	.	X	.	.	.	.	.	.	.	X	X	.	.	.	.	.	.
POU3F2	.	.	.	.	.	.	.	.	.	.	.	.	.	.	.	.	.	.	.	.	.	.	.	.	.	.	.	.	.	.	.	.	.	X	.	.	.	.	.	.	X	X	X	.	.	.	.	.	.
SIX3	.	.	.	.	.	.	.	.	.	X	X	.	X	.	.	.	.	.	.	.	.	.	.	.	.	.	.	.	.	.	.	.	.	.	.	.	.	.	.	.	X	X	.	.	.	.	.	.	.
RAX	.	.	.	.	.	.	.	.	.	X	X	.	.	.	.	.	.	.	.	.	.	.	.	.	.	.	.	.	.	.	.	.	.	.	.	.	.	.	.	.	.	X	X	.	.	.	.	.	.
KDM1A	.	.	.	.	.	.	.	.	.	.	.	.	.	.	.	.	.	.	.	.	.	.	.	.	.	.	.	.	.	.	.	.	.	.	.	.	.	.	.	.	X	X	.	.	.	.	.	.	.
DUOX2	.	.	.	.	.	.	.	.	.	.	.	.	.	.	.	.	.	.	.	.	.	.	.	.	.	.	.	.	.	.	.	.	.	.	.	.	.	.	.	.	X	X	.	.	.	.	.	.	.
PITX2	.	.	.	.	.	.	.	.	.	.	.	.	.	.	.	.	.	.	.	.	.	.	.	.	.	.	.	.	.	.	.	.	.	.	.	.	.	.	.	.	X	X	X	.	.	.	.	.	.
PROP1	.	.	.	.	.	.	.	.	.	.	.	.	.	.	.	.	.	.	.	.	.	.	.	.	.	.	.	.	.	.	.	.	.	.	.	.	.	.	.	.	X	X	X	.	.	.	.	.	.
SOX3	.	.	.	.	.	.	.	.	.	.	.	.	.	.	.	.	.	.	.	.	.	.	.	.	.	.	.	.	.	.	.	.	.	.	.	.	.	.	.	.	X	X	X	.	.	.	.	.	.
NR0B1	.	.	.	.	.	.	.	.	.	.	.	.	.	.	.	.	.	.	.	.	.	.	.	.	.	.	.	.	.	.	.	.	.	.	.	.	.	.	.	.	X	X	X	.	.	.	.	.	.
ETS1	.	.	.	.	.	.	.	.	.	.	.	.	.	.	.	.	.	.	.	.	.	.	.	.	.	.	.	.	.	.	.	.	.	.	.	.	.	.	.	.	X	X	X	.	.	.	.	.	.
OTP	.	.	.	.	.	.	.	.	.	.	.	X	.	.	.	.	.	.	.	.	.	.	.	.	.	.	.	.	.	.	.	.	.	.	.	.	.	.	.	.	X	X	X	.	.	.	.	.	.
UQCRQ	.	.	.	.	.	.	.	.	.	.	.	X	.	.	.	.	.	.	.	.	.	.	.	.	.	.	.	.	.	.	.	.	.	.	.	.	.	.	.	.	.	X	X	.	.	.	.	.	.
NKX2-6	.	.	.	.	.	.	.	.	.	.	.	.	.	.	.	.	.	.	.	.	.	.	.	.	.	.	.	.	.	.	.	.	.	.	.	.	.	.	.	.	.	X	X	.	.	.	.	.	.
FOXB1	.	.	.	.	.	.	.	.	.	.	.	.	.	.	.	.	.	.	.	.	.	.	.	.	.	.	.	.	.	.	.	.	.	.	.	.	.	.	.	.	.	X	X	.	.	.	.	.	.
SRD5A2	.	.	.	.	.	X	.	.	.	.	.	.	.	.	.	.	.	.	.	.	.	.	.	.	.	.	.	.	.	.	.	.	.	.	.	.	.	.	.	.	.	X	X	.	.	.	.	.	.
NCOA1	.	.	.	.	.	.	.	.	.	.	.	.	.	.	.	.	.	.	.	.	.	.	.	.	.	.	.	.	.	.	.	.	.	.	.	.	.	.	.	.	.	X	X	.	.	.	.	.	.
HMGA2	.	.	.	.	.	.	.	.	.	.	.	.	.	.	.	.	.	.	.	.	.	.	.	.	.	.	.	.	.	.	.	.	X	.	.	.	.	.	.	.	X	X	.	.	.	.	.	.	.
NOG	.	.	.	.	.	.	.	.	.	.	.	.	.	.	.	.	.	.	.	.	.	.	.	.	.	.	.	.	.	.	.	.	.	.	.	.	.	.	.	.	X	X	.	.	.	.	.	.	.
OGDH	.	.	.	.	.	.	.	.	.	.	.	X	.	.	.	.	.	.	.	.	.	.	.	.	.	.	.	.	.	.	.	.	.	.	.	.	.	.	.	.	.	X	.	.	.	.	.	.	.
OTX1	.	.	.	.	.	.	.	.	.	.	.	.	.	.	.	.	.	.	.	.	.	.	.	.	.	.	.	.	.	.	.	.	.	.	.	.	.	.	.	.	.	X	.	.	.	.	.	.	.
TAL2	.	.	.	.	.	.	.	.	.	.	.	.	.	.	.	.	.	.	.	.	.	.	.	.	.	.	.	.	.	.	.	.	.	.	.	.	.	.	.	.	.	X	.	.	.	.	.	.	.
OTX2	.	.	.	.	.	.	.	.	.	.	.	.	X	.	.	.	.	.	.	.	.	.	.	.	.	.	.	.	.	.	.	.	.	.	.	.	.	.	.	.	.	X	.	.	.	.	.	.	.
PITX1	.	.	.	.	.	.	.	.	.	.	.	.	X	.	.	.	.	.	.	.	.	.	.	.	.	.	.	.	.	.	.	.	.	.	.	.	.	.	.	.	X	X	.	.	.	.	.	.	.
LYN	.	.	.	.	.	.	.	.	.	.	.	.	.	X	.	.	.	.	.	.	.	.	.	.	.	.	.	.	.	.	.	X	.	.	.	.	.	.	.	.	.	.	.	.	X	X	.	.	.
AGT	.	.	.	.	.	.	.	.	.	.	.	.	.	.	.	.	.	.	X	.	.	.	.	.	.	.	.	.	.	.	.	.	.	.	.	.	.	.	.	.	.	.	.	.	X	.	.	.	.
ABCA1	.	.	.	.	.	.	.	.	.	.	.	.	.	.	.	.	.	.	.	.	.	.	.	.	.	.	.	.	.	.	.	.	.	.	.	.	.	.	.	.	.	.	.	.	X	.	.	.	.
OGT	.	.	.	.	.	X	.	.	.	.	.	.	.	.	.	.	.	.	.	.	.	.	.	.	.	.	.	.	.	.	.	.	.	.	.	.	.	.	.	.	.	.	.	.	.	.	.	.	.
PIK3CG	.	.	.	.	.	.	.	X	.	.	.	.	.	.	.	.	.	.	.	.	.	.	.	.	.	.	.	.	.	.	.	.	.	.	.	.	.	.	.	.	.	.	.	.	X	X	.	.	.
CHGA	.	.	.	.	.	.	.	.	.	.	.	.	.	.	.	.	.	.	.	.	.	.	.	.	.	.	.	.	.	.	.	.	.	.	.	.	.	.	.	.	.	.	.	.	X	X	.	.	.
FOXP1	.	.	.	.	.	.	.	.	.	.	.	.	.	.	.	.	.	.	.	.	.	.	.	.	.	.	.	.	.	.	.	.	.	.	.	.	.	.	.	.	.	.	.	.	X	X	.	.	.
CD36	.	.	.	.	.	.	.	X	.	.	.	.	.	.	.	.	.	.	.	.	.	.	.	.	.	.	.	.	.	.	.	.	.	.	.	.	.	.	.	.	.	.	.	.	X	.	.	.	.
CASP1	.	.	.	.	.	.	.	.	.	.	.	.	.	.	.	.	.	.	.	.	.	.	.	.	.	.	.	.	.	.	.	.	.	.	.	.	.	.	.	.	.	.	.	.	X	.	.	.	.
KLRF2	.	.	.	.	.	.	.	.	.	.	.	.	.	.	.	.	.	.	.	.	.	.	.	.	.	.	.	.	.	.	.	.	.	.	.	.	.	.	.	.	.	.	.	.	X	.	.	.	.
CCM2L	.	.	.	.	.	.	.	.	.	.	.	.	.	.	.	.	.	.	.	.	.	.	.	.	.	.	.	.	.	.	.	.	.	.	.	.	.	.	.	.	.	.	.	.	X	.	.	.	.
IL31RA	.	.	.	.	.	.	.	.	.	.	.	.	.	.	.	.	.	.	.	.	.	.	.	.	.	.	.	.	.	.	.	.	.	.	.	.	.	.	.	.	.	.	.	.	X	.	.	.	.
GBP5	.	.	.	.	.	.	.	.	.	.	.	.	.	.	.	.	.	.	.	.	.	.	.	.	.	.	.	.	.	.	.	.	.	.	.	.	.	.	.	.	.	.	.	.	X	.	.	.	.
NFATC2IP	.	.	.	.	.	.	.	.	.	.	.	.	.	.	.	.	.	.	.	.	.	.	.	.	.	.	.	.	.	.	.	.	.	.	.	.	.	.	.	.	.	.	.	.	X	.	.	.	.
TRIM56	.	.	.	.	.	.	.	.	.	.	.	.	.	.	.	.	.	.	.	.	.	.	.	.	.	.	.	.	.	.	.	.	.	.	.	.	.	.	.	.	.	.	.	.	X	.	.	.	.
VTCN1	.	.	.	.	.	.	.	.	.	.	.	.	.	.	.	.	.	.	.	.	.	.	.	.	.	.	.	.	.	.	.	.	.	.	.	.	.	.	.	.	.	.	.	.	X	.	.	.	.
IL25	.	.	.	.	.	.	.	.	.	.	.	.	.	.	.	.	.	.	.	.	.	.	.	.	.	.	.	.	.	.	.	.	.	.	.	.	.	.	.	.	.	.	.	.	X	.	.	.	.
AZI2	.	.	.	.	.	.	.	.	.	.	.	.	.	.	.	.	.	.	.	.	.	.	.	.	.	.	.	.	.	.	.	.	.	.	.	.	.	.	.	.	.	.	.	.	X	.	.	.	.
NLRC4	.	.	.	.	.	.	.	.	.	.	.	.	.	.	.	.	.	.	.	.	.	.	.	.	.	.	.	.	.	.	.	.	.	.	.	.	.	.	.	.	.	.	.	.	X	.	.	.	.
GPAM	.	.	.	.	.	.	.	.	.	.	.	.	.	.	.	.	.	.	.	.	.	.	.	.	.	.	.	.	.	.	.	.	.	.	.	.	.	.	.	.	.	.	.	.	X	.	.	.	.
HEG1	.	.	.	.	.	.	.	.	.	.	.	.	.	.	.	.	.	.	.	.	.	.	.	.	.	.	.	.	.	.	.	.	.	.	.	.	.	.	.	.	.	.	.	.	X	.	.	.	.
ASH1L	.	.	.	.	.	.	.	.	.	.	.	.	.	.	.	.	.	.	.	.	.	.	.	.	.	.	.	.	.	.	.	.	.	.	.	.	.	.	.	.	.	.	.	.	X	.	.	.	.
IRAK4	.	.	.	.	.	.	.	.	.	.	.	.	.	.	.	.	.	.	.	.	.	.	.	.	.	.	.	.	.	.	.	.	.	.	.	.	.	.	.	.	.	.	.	.	X	.	.	.	.
TBK1	.	.	.	.	.	.	.	.	.	.	.	.	.	.	.	.	.	.	.	.	.	.	.	.	.	.	.	.	.	.	.	.	.	.	.	.	.	.	.	.	.	.	.	.	X	.	.	.	.
TNFAIP8	.	.	.	.	.	.	.	.	.	.	.	.	.	.	.	.	.	.	.	.	.	.	.	.	.	.	.	.	.	.	.	.	.	.	.	.	.	.	.	.	.	.	.	.	X	.	.	.	.
ZCCHC11	.	.	.	.	.	.	.	.	.	.	.	.	.	.	.	.	.	.	.	.	.	.	.	.	.	.	.	.	.	.	.	.	.	.	.	.	.	.	.	.	.	.	.	.	X	.	.	.	.
TUSC2	.	.	.	.	.	.	.	.	.	.	.	.	.	.	.	.	.	.	.	.	.	.	.	.	.	.	.	.	.	.	.	.	.	.	.	.	.	.	.	.	.	.	.	.	X	.	.	.	.
CD226	.	.	.	.	.	.	.	.	.	.	.	.	.	.	.	.	.	.	.	.	.	.	.	.	.	.	.	.	.	.	.	.	.	.	.	.	.	.	.	.	.	.	.	.	X	.	.	.	.
TNFSF4	.	.	.	.	.	.	.	.	.	.	.	.	.	.	.	.	.	.	.	.	.	.	.	.	.	.	.	.	.	.	.	.	.	.	.	.	.	.	.	.	.	.	.	.	X	.	.	.	.
NFATC2	.	.	.	.	.	.	.	.	.	.	.	.	.	.	.	.	.	.	.	.	.	.	.	.	.	.	.	.	.	.	.	.	.	.	.	.	.	.	.	.	.	.	.	.	X	.	.	.	.
CD46	.	.	.	.	.	.	.	.	.	.	.	.	.	.	.	.	.	.	.	.	.	.	.	.	.	.	.	.	.	.	.	.	.	.	.	.	.	.	.	.	.	.	.	.	X	.	.	.	.
LTBP3	.	.	.	.	.	.	.	.	.	.	.	.	.	.	.	.	.	.	.	.	.	.	.	.	.	.	.	.	.	.	.	.	.	.	.	.	.	.	.	.	.	.	.	.	X	.	.	.	.
LIPA	.	.	.	.	.	.	.	.	.	.	.	.	.	.	.	.	.	.	.	.	.	.	.	.	.	.	.	.	.	.	.	.	.	.	.	.	.	.	.	.	.	.	.	.	X	.	.	.	.
IRF3	.	.	.	.	.	.	.	.	.	.	.	.	.	.	.	.	.	.	.	.	.	.	.	.	.	.	.	.	.	.	.	.	.	.	.	.	.	.	.	.	.	.	.	.	X	.	.	.	.
IL18	.	.	.	.	.	.	.	.	.	.	.	.	.	.	.	.	.	.	.	.	.	.	.	.	.	.	.	.	.	.	.	.	.	.	.	.	.	.	.	.	.	.	.	.	X	.	.	.	.
IL1RAP	.	.	.	.	.	.	.	.	.	.	.	.	.	.	.	.	.	.	.	.	.	.	.	.	.	.	.	.	.	.	.	.	.	.	.	.	.	.	.	.	.	.	.	.	X	.	.	.	.
FABP4	.	.	.	.	.	.	.	.	.	.	.	.	.	.	.	.	.	.	.	.	.	.	.	.	.	.	.	.	.	.	.	.	.	.	.	.	.	.	.	.	.	.	.	.	X	.	.	.	.
IFNAR1	.	.	.	.	.	.	.	.	.	.	.	.	.	.	.	.	.	.	.	.	.	.	.	.	.	.	.	.	.	.	.	.	.	.	.	.	.	.	.	.	.	.	.	.	X	.	.	.	.
PYDC1	.	.	.	.	.	.	.	.	.	.	.	.	.	.	.	.	.	.	.	.	.	.	.	.	.	.	.	X	.	.	.	.	.	.	.	.	.	.	.	.	.	.	.	.	X	X	.	.	.
TMEM173	.	.	.	.	.	.	.	.	.	.	.	.	.	.	.	.	.	.	.	.	.	.	.	.	.	.	.	X	.	.	.	.	.	.	.	.	.	.	.	.	.	.	.	.	X	.	.	.	.
TREM1	.	.	.	.	.	.	.	.	.	.	.	.	.	.	.	.	.	.	.	.	.	.	.	.	.	.	.	X	.	.	.	.	.	.	.	.	.	.	.	.	.	.	.	.	X	.	.	.	.
LILRB1	.	.	.	.	.	.	.	.	.	.	.	.	.	.	.	.	.	.	.	.	.	.	.	.	.	.	.	X	.	.	.	.	.	.	.	.	.	.	.	.	.	.	.	.	X	.	.	.	.
IL12B	.	.	.	.	.	.	.	.	.	.	.	.	.	.	.	.	.	.	.	.	.	.	.	.	.	.	.	X	.	.	.	.	.	.	.	.	.	.	.	.	.	.	.	.	X	.	.	.	.
AIM2	.	.	.	.	.	.	.	.	.	.	.	.	.	.	.	.	.	.	.	.	.	.	.	.	.	.	.	X	.	.	.	.	.	.	.	.	.	.	.	.	.	.	.	.	X	.	.	.	.
PRKCD	.	.	.	.	.	.	.	.	.	.	.	.	.	.	.	X	.	.	.	.	.	.	.	.	.	.	.	.	.	.	.	.	.	.	.	.	.	.	.	.	.	.	.	.	X	X	.	.	.
PLA2R1	.	.	.	.	.	.	.	.	.	.	.	.	.	.	.	X	.	.	.	.	.	.	.	.	.	.	.	.	.	.	.	.	.	.	.	.	.	.	.	.	.	.	.	.	X	.	.	.	.
FOXP3	.	.	.	.	.	.	.	.	.	.	.	.	X	.	.	.	.	.	.	.	.	.	.	.	.	.	.	.	.	.	.	.	.	.	.	.	.	.	.	.	.	.	.	.	X	.	.	X	.
CD28	.	.	.	.	.	.	.	.	.	.	.	.	.	.	.	.	.	.	.	.	.	.	.	.	.	.	.	X	.	.	.	.	.	.	.	.	.	.	.	.	.	.	.	.	X	.	.	X	.
PIK3CD	.	.	.	.	.	.	.	.	.	.	.	.	.	.	.	.	.	.	.	.	.	.	.	.	.	.	.	.	.	.	.	.	.	.	.	.	.	.	.	.	.	.	.	.	X	X	.	X	.
NOD2	.	.	.	.	.	X	.	.	.	.	.	.	.	X	.	.	.	.	.	.	.	.	.	.	.	.	.	.	.	.	.	.	.	.	.	.	.	.	.	.	.	.	.	X	X	X	.	.	.
TLR2	.	.	.	.	.	X	.	.	.	.	.	.	.	.	.	.	.	.	.	.	.	.	.	.	.	.	.	.	.	.	.	X	.	.	.	.	.	.	.	.	.	.	.	.	X	X	.	.	.
TLR6	.	.	.	.	.	X	.	.	.	.	.	.	.	.	.	.	.	.	.	.	.	.	.	.	.	.	.	.	.	.	.	X	.	.	.	.	.	.	.	.	.	.	.	X	X	X	.	.	.
TLR4	.	.	.	.	.	.	.	.	.	.	.	.	.	.	.	.	.	.	.	.	.	.	.	.	.	.	.	.	.	.	.	.	.	.	.	.	.	.	.	.	.	.	.	X	X	X	.	.	.
NDRG1	.	.	.	.	.	.	.	.	.	.	.	.	.	.	.	.	.	.	.	.	.	.	.	.	.	.	X	.	X	.	.	.	.	.	.	.	.	.	.	.	.	.	.	.	.	X	.	.	.
S100A8	.	.	.	.	.	.	.	.	.	.	.	.	.	.	.	.	.	.	.	.	.	.	.	.	.	.	X	.	.	.	.	.	.	.	.	.	.	.	.	.	.	.	.	.	X	.	.	.	.
S100A9	.	.	.	.	.	.	.	.	.	.	.	.	.	.	.	.	.	.	.	.	.	.	.	.	.	.	X	.	.	.	.	.	.	.	.	.	.	.	.	.	.	.	.	.	X	.	.	.	.
CLU	.	.	.	.	.	.	.	.	.	.	.	.	.	.	.	.	.	.	.	.	.	.	.	.	.	.	.	.	.	.	.	.	.	.	.	.	.	.	.	.	X	.	.	.	.	X	.	.	.
CDK6	.	.	.	.	.	.	.	.	.	.	.	.	.	.	.	.	.	.	.	.	.	.	.	.	.	.	.	.	.	.	.	.	.	.	.	.	.	.	.	.	X	.	.	.	.	.	.	.	.
CNTF	.	.	.	.	.	.	.	.	.	.	.	.	.	.	.	.	.	.	.	.	.	.	.	.	.	.	.	.	.	.	.	.	.	.	.	.	.	.	.	.	.	.	.	.	.	.	.	.	.
SH3TC2	.	.	.	.	.	.	.	.	.	.	.	.	.	.	.	.	.	.	.	.	.	.	.	.	.	.	.	.	.	.	.	.	.	.	.	.	.	.	.	.	.	.	.	.	.	.	.	.	.
PRDM8	.	.	.	.	.	.	.	.	.	.	.	.	.	.	.	.	.	.	.	.	.	.	.	.	.	.	.	.	.	.	.	.	.	.	.	.	.	.	.	.	.	.	.	.	.	.	.	.	.
WASF3	.	.	.	.	.	.	.	.	.	.	.	.	.	.	.	.	.	.	.	.	.	.	.	.	.	.	.	.	.	.	.	.	.	.	.	.	.	.	.	.	.	.	.	.	.	.	.	.	.
EIF2B2	.	.	.	.	.	.	.	.	.	.	.	.	.	.	.	.	.	.	.	.	.	.	.	.	.	.	.	.	.	.	.	.	.	.	.	.	.	.	.	.	.	.	.	.	.	.	.	.	.
EIF2B3	.	.	.	.	.	.	.	.	.	.	.	.	.	.	.	.	.	.	.	.	.	.	.	.	.	.	.	.	.	.	.	.	.	.	.	.	.	.	.	.	.	.	.	.	.	.	.	.	.
EIF2B4	.	.	.	.	.	.	.	.	.	.	.	.	.	.	.	.	.	.	.	.	.	.	.	.	.	.	.	.	.	.	.	.	.	.	.	.	.	.	.	.	.	.	.	.	.	.	.	.	.
SOX11	.	.	.	.	.	.	.	.	.	.	.	.	.	.	.	.	.	.	.	.	.	.	.	.	.	.	.	.	.	.	.	.	.	.	.	.	.	.	.	.	.	.	.	.	.	.	.	.	.
POU3F1	.	.	.	.	.	.	.	.	.	.	.	.	.	.	.	.	.	.	.	.	.	.	.	.	.	.	.	.	.	.	.	.	.	.	.	.	.	.	.	.	.	.	.	.	.	.	.	.	.
EIF2B1	.	.	.	.	.	.	.	.	.	.	.	.	.	.	.	.	.	.	.	.	.	.	.	.	.	.	.	.	.	.	.	.	.	.	.	.	.	.	.	.	.	.	.	.	.	.	.	.	.
MYRF	.	.	.	.	.	.	.	.	.	.	.	.	.	.	.	.	.	.	.	.	.	.	.	.	.	.	.	.	.	.	.	.	.	.	.	.	.	.	.	.	.	.	.	.	.	.	.	.	.
CD9	.	.	.	.	.	.	.	.	.	.	.	.	.	.	.	.	.	.	.	.	.	.	.	.	.	.	.	.	.	.	.	.	.	.	.	.	.	.	.	.	.	.	.	.	.	.	.	.	.
KIT	.	.	.	.	.	.	.	.	.	.	.	.	.	.	.	.	.	.	.	.	.	.	.	.	.	.	.	.	.	.	.	.	.	.	.	.	.	.	.	.	.	.	.	.	X	X	.	.	.
IL4	.	.	.	.	.	.	.	.	.	.	.	.	X	X	.	.	.	.	.	.	.	.	.	.	.	.	.	X	.	.	.	.	.	.	.	.	.	.	.	.	.	.	.	.	X	X	.	.	X
RBPJ	.	.	.	.	.	.	.	.	.	.	.	.	X	.	.	.	.	.	.	.	.	.	.	.	.	.	.	.	.	.	.	.	.	.	.	.	.	.	.	.	X	X	.	.	X	X	.	.	.
NOTCH2	.	.	.	.	.	.	.	.	.	.	.	.	X	.	.	.	.	.	.	.	.	.	.	.	.	.	.	.	.	.	.	.	.	.	.	.	.	.	.	.	.	.	.	.	.	X	.	.	.
IL1B	.	.	.	.	.	.	.	X	.	.	.	.	.	X	.	X	.	.	.	.	.	.	.	.	.	.	.	.	.	.	.	.	.	X	.	.	.	.	.	.	.	.	.	X	X	.	.	.	.
NOTCH1	.	.	.	.	.	.	.	.	.	.	.	.	X	X	.	.	.	.	.	.	.	.	.	.	.	.	.	.	.	.	.	.	.	.	.	.	.	.	.	.	.	.	.	.	X	.	.	.	.
PTK2B	.	.	.	.	.	.	.	X	X	.	.	.	.	X	.	.	.	.	.	.	.	.	.	.	.	.	.	.	.	.	.	X	.	.	.	.	.	.	.	.	.	.	.	X	.	.	.	.	.
CCR7	.	.	.	X	X	.	.	X	.	.	.	.	.	X	.	.	.	.	.	.	.	.	.	.	.	.	.	.	.	.	.	.	X	.	.	.	.	.	.	.	.	.	.	X	X	.	.	.	.
CCL19	.	.	.	X	X	.	.	X	.	.	.	.	.	X	.	.	.	.	.	.	.	.	.	.	.	.	.	.	.	.	.	.	.	.	.	.	.	.	.	.	.	.	.	X	X	.	.	.	.
F2RL1	.	.	.	.	.	.	X	X	.	.	.	.	.	X	.	.	.	.	.	.	.	.	.	.	.	.	.	.	.	.	.	.	.	.	.	.	.	.	.	.	.	.	.	X	X	X	.	.	.
HMGB1	.	.	.	.	.	.	.	X	.	.	.	.	.	X	.	.	.	.	.	.	.	.	.	.	.	.	.	.	.	.	.	.	.	.	.	.	.	.	.	.	.	.	.	X	X	X	.	.	.
KCNN4	X	X	.	X	X	.	.	.	.	.	.	.	.	.	.	.	.	.	.	.	.	.	X	.	.	.	.	.	.	.	.	.	.	.	.	.	.	.	.	.	.	.	.	.	.	.	.	.	.
PKD2L1	.	X	X	X	X	.	.	.	.	.	.	.	.	.	.	.	.	.	.	.	.	.	X	.	.	.	.	.	.	.	.	.	.	.	.	.	.	.	.	.	.	.	.	.	.	.	.	.	.
HPN	.	X	.	.	.	.	.	.	.	.	.	.	.	.	.	.	.	.	.	.	.	.	X	.	.	.	.	.	.	.	.	.	.	.	.	.	.	.	.	.	.	.	.	.	.	.	.	.	.
MTMR6	.	X	.	.	.	.	.	.	.	.	.	.	.	.	.	.	.	.	.	.	.	.	X	.	.	.	.	.	.	.	.	.	.	.	.	.	.	.	.	.	.	.	.	.	.	.	.	.	.
KCNN2	X	X	.	.	.	.	.	.	.	.	.	.	.	.	X	.	.	.	.	.	.	.	X	.	.	.	.	.	.	.	.	.	.	.	.	.	.	.	.	.	.	.	.	.	.	.	.	.	.
KCNN1	X	X	.	.	.	.	.	.	.	.	.	.	.	.	.	.	.	.	.	.	.	.	X	.	.	.	.	.	.	.	.	.	.	.	.	.	.	.	.	.	.	.	.	.	.	.	.	.	.
KCNN3	X	X	.	.	.	.	.	.	.	.	.	.	.	.	.	.	.	.	.	.	.	.	X	.	.	.	.	.	.	.	.	.	.	.	.	.	.	.	.	.	.	.	.	.	.	.	.	.	.
KCNMB4	X	X	.	.	.	.	.	.	.	.	.	.	.	.	.	.	.	.	X	.	.	.	X	.	.	.	.	.	.	.	.	.	.	.	.	.	.	.	.	.	.	.	.	.	.	.	.	.	.
KCNMB3	X	X	.	.	.	.	.	.	.	.	.	.	.	.	.	.	.	.	X	.	.	.	X	.	.	.	.	.	.	.	.	.	.	.	.	.	.	.	.	.	.	.	.	.	.	.	.	.	.
KCNMB1	X	X	.	.	.	.	.	.	.	.	.	.	.	.	.	.	.	.	X	.	.	.	X	.	.	.	.	.	.	.	.	.	.	.	.	.	.	.	.	.	.	.	.	.	.	.	.	.	.
KCNMB2	X	X	.	.	.	.	.	.	.	.	.	.	.	.	.	.	.	.	X	.	.	.	X	.	.	.	.	.	.	.	.	.	.	.	.	.	.	.	.	.	.	.	.	.	.	.	.	.	.
ABCC8	X	X	.	.	.	.	.	.	.	.	.	.	.	.	.	X	.	.	.	X	.	X	X	.	.	.	.	.	.	.	.	.	.	.	.	.	.	.	.	.	.	.	.	.	.	.	.	.	.
KCNMA1	X	X	.	.	.	.	.	.	.	.	.	.	.	.	.	.	.	.	.	X	.	X	X	.	.	.	.	.	.	X	.	.	.	.	.	.	.	.	.	.	.	.	.	.	.	.	.	.	.
KCNU1	.	X	.	.	.	.	.	.	.	.	.	.	.	.	.	.	.	.	.	X	.	X	X	.	.	.	.	.	.	.	.	.	.	.	.	.	.	.	.	.	.	.	.	.	.	.	.	.	.
KCNT1	.	X	.	.	.	.	.	.	.	.	.	.	.	.	.	.	.	.	.	X	.	X	X	.	.	.	.	.	.	.	.	.	.	.	.	.	.	.	.	.	.	.	.	.	.	.	.	.	.
KCNT2	.	X	.	.	.	.	.	.	.	.	.	.	.	.	.	.	.	.	.	X	.	X	X	.	.	.	.	.	.	.	.	.	.	.	.	.	.	.	.	.	.	.	.	.	.	.	.	.	.
CNGA3	.	X	.	.	.	.	.	.	.	X	X	.	.	.	.	.	.	.	.	X	.	X	X	.	.	.	.	.	.	.	.	.	.	.	.	.	.	.	.	.	.	.	.	.	.	.	.	.	X
CNGB1	.	X	.	.	.	.	.	.	.	X	X	.	.	.	.	.	.	.	.	X	.	X	X	.	.	.	.	.	.	.	.	.	.	.	.	.	.	.	.	.	.	.	.	.	.	.	.	.	.
CNGA1	.	X	.	.	.	.	.	.	.	X	X	.	.	.	.	.	.	.	.	X	.	X	X	.	.	.	.	.	.	.	.	.	.	.	.	.	.	.	.	.	.	.	.	.	.	.	.	.	.
KCNB1	X	X	.	.	.	.	.	.	.	.	.	.	.	.	.	.	.	.	.	X	X	X	X	.	.	.	.	.	.	.	.	.	.	.	.	.	.	.	.	.	.	.	.	.	.	.	.	.	.
KCNB2	X	X	.	.	.	.	.	.	.	.	.	.	.	.	.	.	.	.	.	X	X	X	X	.	.	.	.	.	.	.	.	.	.	.	.	.	.	.	.	.	.	.	.	.	.	.	.	.	.
KCNA5	X	X	.	.	.	.	.	.	.	.	.	.	.	.	X	.	.	.	X	X	X	X	X	.	.	.	.	.	.	.	.	.	.	.	.	.	.	.	.	.	.	.	.	.	.	.	.	.	.
KCNV1	X	X	.	.	.	.	.	.	.	.	.	.	.	.	.	.	.	.	X	X	X	X	X	.	.	.	.	.	.	.	.	.	.	.	.	.	.	.	.	.	.	.	.	.	.	.	.	.	.
KCNAB3	X	X	.	.	.	.	.	.	.	.	.	.	.	.	.	.	.	.	X	X	X	X	X	.	.	.	.	.	.	.	.	.	.	.	.	.	.	.	.	.	.	.	.	.	.	.	.	.	.
KCNS1	X	X	.	.	.	.	.	.	.	.	.	.	.	.	.	.	.	.	X	X	X	X	X	.	.	.	.	.	.	.	.	.	.	.	.	.	.	.	.	.	.	.	.	.	.	.	.	.	.
KCNS3	X	X	.	.	.	.	.	.	.	.	.	.	.	.	.	.	.	.	X	X	X	X	X	.	.	.	.	.	.	.	.	.	.	.	.	.	.	.	.	.	.	.	.	.	.	.	.	.	.
KCNG3	X	X	.	.	.	.	.	.	.	.	.	.	.	.	.	.	.	.	.	X	X	X	X	.	.	.	.	.	.	.	.	.	.	.	.	.	.	.	.	.	.	.	.	.	.	.	.	.	.
KCNV2	X	X	.	.	.	.	.	.	.	.	.	.	.	.	.	.	.	.	.	X	X	X	X	.	.	.	.	.	.	.	.	.	.	.	.	.	.	.	.	.	.	.	.	.	.	.	.	.	.
KCNH8	X	X	.	.	.	.	.	.	.	.	.	.	.	.	.	.	.	.	.	X	X	X	X	.	.	.	.	.	.	.	.	.	.	.	.	.	.	.	.	.	.	.	.	.	.	.	.	.	.
KCNH7	X	X	.	.	.	.	.	.	.	.	.	.	.	.	.	.	.	.	.	X	X	X	X	.	.	.	.	.	.	.	.	.	.	.	.	.	.	.	.	.	.	.	.	.	.	.	.	.	.
KCNH6	X	X	.	.	.	.	.	.	.	.	.	.	.	.	.	.	.	.	.	X	X	X	X	.	.	.	.	.	.	.	.	.	.	.	.	.	.	.	.	.	.	.	.	.	.	.	.	.	.
KCNH5	X	X	.	.	.	.	.	.	.	.	.	.	.	.	.	.	.	.	.	X	X	X	X	.	.	.	.	.	.	.	.	.	.	.	.	.	.	.	.	.	.	.	.	.	.	.	.	.	.
KCNG2	X	X	.	.	.	.	.	.	.	.	.	.	.	.	.	.	.	.	.	X	X	X	X	.	.	.	.	.	.	.	.	.	.	.	.	.	.	.	.	.	.	.	.	.	.	.	.	.	.
KCNH3	X	X	.	.	.	.	.	.	.	.	.	.	.	.	.	.	.	.	.	X	X	X	X	.	.	.	.	.	.	.	.	.	.	.	.	.	.	.	.	.	.	.	.	.	.	.	.	.	.
KCNH4	X	X	.	.	.	.	.	.	.	.	.	.	.	.	.	.	.	.	.	X	X	X	X	.	.	.	.	.	.	.	.	.	.	.	.	.	.	.	.	.	.	.	.	.	.	.	.	.	.
KCNQ4	X	X	.	.	.	.	.	.	.	.	.	.	.	.	.	.	.	.	.	X	X	X	X	.	.	.	.	.	.	.	.	.	.	.	.	.	.	.	.	.	.	.	.	.	.	.	.	.	.
KCNS2	X	X	.	.	.	.	.	.	.	.	.	.	.	.	.	.	.	.	.	X	X	X	X	.	.	.	.	.	.	.	.	.	.	.	.	.	.	.	.	.	.	.	.	.	.	.	.	.	.
KCNG1	X	X	.	.	.	.	.	.	.	.	.	.	.	.	.	.	.	.	.	X	X	X	X	.	.	.	.	.	.	.	.	.	.	.	.	.	.	.	.	.	.	.	.	.	.	.	.	.	.
KCNF1	X	X	.	.	.	.	.	.	.	.	.	.	.	.	.	.	.	.	.	X	X	X	X	.	.	.	.	.	.	.	.	.	.	.	.	.	.	.	.	.	.	.	.	.	.	.	.	.	.
KCNA10	X	X	.	.	.	.	.	.	.	.	.	.	.	.	.	.	.	.	.	X	X	X	X	.	.	.	.	.	.	.	.	.	.	.	.	.	.	.	.	.	.	.	.	.	.	.	.	.	.
KCNA7	X	X	.	.	.	.	.	.	.	.	.	.	.	.	.	.	.	.	.	X	X	X	X	.	.	.	.	.	.	.	.	.	.	.	.	.	.	.	.	.	.	.	.	.	.	.	.	.	.
KCNA3	X	X	.	.	.	.	.	.	.	.	.	.	.	.	.	.	.	.	.	X	X	X	X	.	.	.	.	.	.	.	.	.	.	.	.	.	.	.	.	.	.	.	.	.	.	.	.	.	.
KCNA4	X	X	.	.	.	.	.	.	.	.	.	.	.	.	.	.	.	.	.	X	X	X	X	.	.	.	.	.	.	.	.	.	.	.	.	.	.	.	.	.	.	.	.	.	.	.	.	.	.
KCND1	X	X	.	.	.	.	.	.	.	.	.	.	.	.	.	.	.	X	.	X	X	X	X	.	.	.	.	.	.	.	.	.	.	.	.	.	.	.	.	.	.	.	.	.	.	.	.	.	.
KCND3	X	X	.	.	.	.	.	.	.	.	.	.	.	.	.	.	.	X	.	X	X	X	X	.	.	.	.	.	.	.	.	.	.	.	.	.	.	.	.	.	.	.	.	.	.	.	.	.	.
KCNAB1	X	X	.	.	.	.	.	.	.	.	.	.	.	.	.	.	.	.	X	X	X	X	X	.	.	.	.	.	.	.	.	.	.	.	.	.	.	.	.	.	.	.	.	.	.	.	.	.	.
KCNH1	X	X	.	.	.	.	.	.	.	.	.	.	.	.	.	.	.	.	.	X	X	X	X	.	.	.	.	.	.	.	.	.	.	.	.	.	.	.	.	.	.	.	.	.	.	.	.	.	.
HCN4	X	X	.	.	.	.	.	.	.	.	.	.	.	.	.	.	.	.	.	X	.	X	X	.	.	.	.	.	.	.	.	.	.	.	.	.	.	.	.	.	.	.	.	.	.	.	.	.	.
KCNQ3	X	X	.	.	.	.	.	.	.	.	.	.	.	.	.	.	.	.	.	X	X	X	X	.	.	.	.	.	.	.	.	.	.	.	.	.	.	.	.	.	.	.	.	.	.	.	.	.	.
KCNC3	X	X	.	.	.	.	.	.	.	.	.	.	.	.	.	.	.	.	.	X	X	X	X	.	.	.	.	.	.	.	.	.	.	.	.	.	.	.	.	.	.	.	.	.	.	.	.	.	.
KCNQ2	X	X	.	.	.	.	.	.	.	.	.	.	.	.	.	.	.	.	.	X	X	X	X	.	.	.	.	.	.	.	.	.	.	.	.	.	.	.	.	.	.	.	.	.	.	.	.	.	.
HCN3	X	X	.	.	.	.	.	.	.	.	.	.	.	.	.	.	.	.	.	X	.	X	X	.	.	.	.	.	.	.	.	.	.	.	.	.	.	.	.	.	.	.	.	.	.	.	.	.	.
KCNAB2	X	X	.	.	.	.	.	.	.	.	.	.	.	.	.	.	.	.	X	X	X	X	X	.	.	.	.	.	.	.	.	.	.	.	.	.	.	.	.	.	.	.	.	.	.	.	.	.	.
KCNC4	X	X	.	.	.	.	.	.	.	.	.	.	.	.	.	.	.	.	.	X	X	X	X	.	.	.	.	.	.	.	.	.	.	.	.	.	.	.	.	.	.	.	.	.	.	.	.	.	.
KCNA6	X	X	.	.	.	.	.	.	.	.	.	.	.	.	.	.	.	.	.	X	X	X	X	.	.	.	.	.	.	.	.	.	.	.	.	.	.	.	.	.	.	.	.	.	.	.	.	.	.
KCNH2	X	X	.	.	.	.	.	.	.	.	.	.	.	.	.	X	.	X	.	X	X	X	X	.	.	.	.	.	.	.	.	.	.	X	.	.	.	.	.	.	.	.	.	.	.	.	.	.	.
KCNJ2	X	X	.	.	X	.	.	.	.	.	.	.	.	.	.	X	.	X	.	X	.	X	X	.	.	.	.	.	.	.	.	.	.	.	.	.	.	.	.	.	.	.	.	.	.	.	.	.	.
KCNK1	X	X	.	.	.	.	.	.	.	.	.	.	.	.	.	.	.	X	.	X	.	X	X	.	.	.	.	.	.	.	.	X	.	.	.	.	.	.	.	.	.	.	.	.	.	.	.	.	.
KCNK18	X	X	.	.	.	.	.	.	.	.	.	.	.	.	.	.	.	X	.	X	.	X	X	.	.	.	.	.	.	.	.	.	.	.	.	.	.	.	.	.	.	.	.	.	.	.	.	.	.
KCNK9	X	X	.	.	.	.	.	.	.	.	.	.	.	.	.	.	.	X	.	X	.	X	X	.	.	.	.	.	.	.	.	.	.	.	.	.	.	.	.	.	.	.	.	.	.	.	.	.	.
KCNJ14	X	X	.	.	.	.	.	.	.	.	.	.	.	.	.	.	.	X	.	X	.	X	X	.	.	.	.	.	.	.	.	.	.	.	.	.	.	.	.	.	.	.	.	.	.	.	.	.	.
KCNJ4	X	X	.	.	.	.	.	.	.	.	.	.	.	.	.	.	.	X	.	X	.	X	X	.	.	.	.	.	.	.	.	.	.	.	.	.	.	.	.	.	.	.	.	.	.	.	.	.	.
KCNJ12	X	X	.	.	.	.	.	.	.	.	.	.	.	.	.	.	.	X	.	X	.	X	X	.	.	.	.	.	.	.	.	.	.	.	.	.	.	.	.	.	.	.	.	.	.	.	.	.	.
KCNJ8	X	X	.	.	.	.	.	.	.	.	.	.	.	.	.	.	.	.	.	X	.	X	X	.	.	.	.	.	.	.	.	.	.	X	.	.	.	.	.	.	.	.	.	.	.	.	.	.	.
REST	.	X	.	.	.	.	.	.	.	.	.	.	.	.	.	.	.	.	.	X	.	X	X	.	.	.	.	.	.	.	.	.	.	X	.	.	.	.	.	.	.	.	.	.	.	.	.	.	.
KCNJ1	X	X	.	.	.	X	.	.	.	.	.	.	.	.	.	.	.	.	.	X	.	X	X	.	.	.	.	.	.	.	.	.	.	.	.	.	.	.	.	.	.	.	.	.	.	.	.	.	.
KCNJ9	X	X	.	.	.	.	.	.	.	.	.	.	.	.	.	.	.	.	.	X	.	X	X	.	.	.	.	.	.	.	.	.	.	.	.	.	.	.	.	.	.	.	.	.	.	.	.	.	.
KCNJ6	X	X	.	.	.	.	.	.	.	.	.	.	.	.	.	.	.	.	.	X	.	X	X	.	.	.	.	.	.	.	.	.	.	.	.	.	.	.	.	.	.	.	.	.	.	.	.	.	.
KCNJ3	X	X	.	.	.	.	.	.	.	.	.	.	.	.	.	.	.	.	.	X	.	X	X	.	.	.	.	.	.	.	.	.	.	.	.	.	.	.	.	.	.	.	.	.	.	.	.	.	.
KCNJ5	X	X	.	.	.	.	.	.	.	.	.	.	.	.	.	.	.	.	.	X	.	X	X	.	.	.	.	.	.	.	.	.	.	.	.	.	.	.	.	.	.	.	.	.	.	.	.	.	.
KCNJ15	X	X	.	.	.	.	.	.	.	.	.	.	.	.	.	.	.	.	.	X	.	X	X	.	.	.	.	.	.	.	.	.	.	.	.	.	.	.	.	.	.	.	.	.	.	.	.	.	.
KCNJ16	X	X	.	.	.	.	.	.	.	.	.	.	.	.	.	.	.	.	.	X	.	X	X	.	.	.	.	.	.	.	.	.	.	.	.	.	.	.	.	.	.	.	.	.	.	.	.	.	.
KCNK5	.	X	.	.	.	.	.	.	.	.	.	.	.	.	.	.	.	X	.	X	.	X	X	.	.	.	.	.	.	.	.	.	.	.	.	.	.	.	.	.	.	.	.	.	.	.	.	.	.
KCNE4	.	X	.	.	.	.	.	.	.	.	.	.	.	.	.	.	.	X	.	X	.	X	X	.	.	.	.	.	.	.	.	.	.	.	.	.	.	.	.	.	.	.	.	.	.	.	.	.	.
CNGA4	.	X	.	.	.	.	.	.	.	.	.	.	.	.	.	.	.	.	.	X	.	X	X	.	.	.	.	.	.	.	.	.	.	.	.	.	.	.	.	.	.	.	.	.	.	.	.	.	.
CNGA2	.	X	.	.	.	.	.	.	.	.	.	.	.	.	.	.	.	.	.	X	.	X	X	.	.	.	.	.	.	.	.	.	.	.	.	.	.	.	.	.	.	.	.	.	.	.	.	.	.
KCNQ1	X	X	.	.	.	.	.	.	.	.	.	.	.	.	.	X	.	X	.	X	X	X	X	.	.	.	.	X	.	.	.	.	.	X	.	.	.	.	.	.	.	.	.	.	.	.	.	.	.
KCNK2	X	X	.	.	.	.	.	.	.	.	.	.	.	.	.	.	.	X	X	X	.	X	X	.	.	.	.	.	.	.	.	.	.	.	.	.	.	.	.	.	.	.	.	.	.	.	.	.	.
KCNIP3	.	X	.	.	.	.	.	.	.	.	.	.	.	.	.	.	.	X	X	.	.	.	X	.	.	.	.	.	.	.	.	.	.	.	.	.	.	.	.	.	.	.	.	.	.	.	.	.	.
KCNIP2	.	X	.	.	.	X	.	.	.	.	.	.	.	.	.	.	.	X	X	X	.	X	X	.	.	.	.	.	.	.	.	.	.	.	.	.	.	.	.	.	.	.	.	.	.	.	.	.	.
KCNE3	.	X	.	.	.	.	.	.	.	.	.	.	.	.	.	X	.	X	X	X	.	X	X	.	.	.	.	.	.	.	.	.	.	.	.	.	.	.	.	.	.	.	.	.	.	.	.	.	.
KCNE5	.	X	.	.	.	.	.	.	.	.	.	.	.	.	.	X	.	X	X	X	.	X	X	.	.	.	.	.	.	.	.	.	.	.	.	.	.	.	.	.	.	.	.	.	.	.	.	.	.
KCNE1	.	X	.	.	.	.	.	.	.	.	.	.	.	.	X	X	.	X	X	X	.	X	X	.	.	.	.	.	.	.	.	.	.	.	.	.	.	.	.	.	.	.	.	.	.	.	.	.	.
KCNE2	.	X	.	.	.	.	.	.	.	.	.	.	.	.	.	X	.	X	X	X	.	X	X	.	.	.	.	.	.	.	.	.	.	.	.	.	.	.	.	.	.	.	.	.	.	.	.	.	.
SCN4B	.	X	.	.	.	.	.	.	.	.	.	.	.	.	.	X	.	X	X	X	.	.	.	.	.	.	.	.	.	.	.	.	.	X	.	.	.	.	.	.	.	.	.	.	.	.	.	.	.
SCN5A	.	X	.	.	.	.	.	.	.	.	.	.	.	.	X	X	.	X	.	X	.	.	.	.	.	.	.	.	.	.	.	.	.	X	.	.	.	.	.	.	.	.	.	.	.	.	.	.	.
SCN1B	.	X	.	.	.	.	.	.	.	.	.	X	.	.	.	X	.	X	X	X	.	.	.	.	.	.	.	.	.	.	.	.	.	.	.	.	.	.	.	.	.	.	.	.	.	.	.	.	.
SCN8A	.	X	.	.	.	.	.	.	.	.	.	.	.	.	X	.	.	X	.	X	.	.	.	.	.	.	.	.	.	X	.	.	.	.	.	.	.	.	.	.	.	.	.	.	.	.	.	.	.
SCN2B	.	X	.	.	.	.	.	.	.	.	.	.	.	.	.	.	.	X	X	X	.	.	.	.	.	.	.	.	.	.	.	.	.	.	.	.	.	.	.	.	.	.	.	.	.	.	.	.	.
SCN2A	.	X	.	.	.	.	.	.	.	.	.	.	.	.	.	.	.	X	.	X	.	.	.	.	.	.	.	.	.	.	.	.	.	.	.	.	.	.	.	.	.	.	.	.	.	.	.	.	.
SCN11A	.	X	.	.	.	.	.	.	.	.	.	.	.	.	.	.	.	X	.	X	.	.	.	.	.	.	.	.	.	.	.	.	.	.	.	.	.	.	.	.	.	.	.	.	.	.	.	.	.
SCN10A	.	X	.	.	.	.	.	.	.	.	.	.	.	.	.	.	.	X	.	X	.	.	.	.	.	.	.	.	.	.	.	.	.	.	.	.	.	.	.	.	.	.	.	.	.	.	.	.	.
SCN9A	.	X	.	.	.	.	.	.	.	.	.	.	.	.	.	.	.	X	.	X	.	.	.	.	.	.	.	.	.	.	.	.	.	.	.	.	.	.	.	.	.	.	.	.	.	.	.	.	.
SCN7A	.	X	.	.	.	.	.	.	.	.	.	.	.	.	.	.	.	X	.	X	.	.	.	.	.	.	.	.	.	.	.	.	.	.	.	.	.	.	.	.	.	.	.	.	.	.	.	.	.
SCN3A	.	X	.	.	.	.	.	.	.	.	.	.	.	.	.	.	.	X	.	X	.	.	.	.	.	.	.	.	.	.	.	.	.	.	.	.	.	.	.	.	.	.	.	.	.	.	.	.	.
SCN4A	.	X	.	.	.	.	.	.	.	.	.	.	.	.	.	.	.	X	.	X	.	.	.	.	.	.	.	.	.	.	.	.	.	.	.	.	.	.	.	.	.	.	.	.	.	.	.	.	.
ACTN2	X	.	.	.	.	.	.	.	.	.	.	.	.	.	X	X	.	X	.	.	.	.	.	.	.	.	.	.	.	.	.	.	.	.	.	.	.	.	.	.	.	.	.	.	.	.	.	.	.
AKAP9	X	.	.	.	.	.	.	.	.	.	.	.	.	.	.	X	.	X	X	.	.	.	.	.	.	.	.	.	.	.	.	.	.	.	.	.	.	.	.	.	.	.	.	.	.	.	.	.	.
ABCC9	X	X	.	.	.	.	.	.	.	.	.	.	.	.	X	.	.	X	X	.	.	.	X	.	.	.	.	.	.	.	.	.	.	.	.	.	.	.	.	.	.	.	.	.	.	.	.	.	.
KCNK4	X	X	.	.	.	.	.	.	.	.	.	.	.	.	.	.	.	X	.	.	.	.	X	.	.	.	.	.	.	.	.	.	.	.	.	.	.	.	.	.	.	.	.	.	.	.	.	.	.
KCNK10	X	X	.	.	.	.	.	.	.	.	.	.	.	.	.	.	.	X	.	.	.	.	X	.	.	.	.	.	.	.	.	.	.	.	.	.	.	.	.	.	.	.	.	.	.	.	.	.	.
KCNK16	X	X	.	.	.	.	.	.	.	.	.	.	.	.	.	.	.	X	.	.	.	.	X	.	.	.	.	.	.	.	.	.	.	.	.	.	.	.	.	.	.	.	.	.	.	.	.	.	.
KCNK7	X	X	.	.	.	.	.	.	.	.	.	.	.	.	.	.	.	X	.	.	.	.	X	.	.	.	.	.	.	.	.	.	.	.	.	.	.	.	.	.	.	.	.	.	.	.	.	.	.
KCNK13	X	X	.	.	.	.	.	.	.	.	.	.	.	.	.	.	.	X	.	.	.	.	X	.	.	.	.	.	.	.	.	.	.	.	.	.	.	.	.	.	.	.	.	.	.	.	.	.	.
KCNK15	.	X	.	.	.	.	.	.	.	.	.	.	.	.	.	.	.	X	.	.	.	.	X	.	.	.	.	.	.	.	.	.	.	.	.	.	.	.	.	.	.	.	.	.	.	.	.	.	.
KCNIP4	.	X	.	.	.	.	.	.	.	.	.	.	.	.	.	.	.	X	X	.	.	.	X	.	.	.	.	.	.	.	.	.	.	.	.	.	.	.	.	.	.	.	.	.	.	.	.	.	.
KCNJ10	X	X	.	.	.	.	.	.	.	X	X	.	.	.	.	.	.	.	.	X	.	X	X	.	.	.	.	.	.	X	X	.	.	.	.	.	.	.	.	.	.	.	.	.	.	.	.	.	.
KCNC2	X	X	.	.	.	.	.	.	.	.	.	.	.	.	.	X	.	.	.	X	X	X	X	.	.	.	.	.	.	.	.	.	.	.	.	.	.	.	.	.	.	X	.	.	.	.	.	.	.
KCNA2	X	X	.	.	.	.	.	.	.	.	.	.	.	X	.	.	.	.	.	X	X	X	X	.	.	.	.	.	.	.	.	.	.	.	.	.	.	.	.	.	.	.	.	.	.	.	.	.	.
KCNA1	X	X	.	.	.	.	.	.	.	.	.	.	.	.	.	.	.	.	.	X	X	X	X	.	.	.	.	.	.	.	.	.	.	.	.	.	.	.	.	.	.	.	.	.	.	.	.	.	.
VAMP2	X	.	.	.	.	.	.	.	.	.	.	.	.	.	.	.	.	.	.	.	.	.	.	.	.	.	.	.	.	.	.	.	.	X	.	.	.	.	.	.	.	.	.	.	.	X	.	.	.
CPLX2	.	.	.	.	.	.	.	.	.	.	.	.	.	.	.	.	.	.	.	.	.	.	.	.	.	.	.	.	.	.	.	.	.	.	.	.	.	.	.	.	.	.	.	.	.	X	.	.	.
SNAP25	X	.	.	.	.	.	.	.	.	.	.	.	.	.	.	.	.	.	.	.	.	.	.	.	.	.	.	.	X	X	.	.	.	X	.	.	.	.	.	.	.	.	.	.	.	.	.	.	.
STX1A	X	.	.	.	.	.	.	.	.	.	.	.	.	.	.	.	.	.	X	.	.	.	.	.	.	.	.	.	.	.	.	.	.	.	.	.	.	.	.	.	.	.	.	.	.	.	.	.	.
RIMS2	.	.	.	.	.	.	.	.	.	.	.	.	.	.	.	.	.	.	.	.	.	.	.	.	.	.	.	.	.	.	.	.	.	.	.	.	.	.	.	.	.	.	.	.	.	.	.	.	.
PCLO	.	.	.	.	.	.	.	.	.	.	.	.	.	.	.	.	.	.	.	.	.	.	.	.	.	.	.	.	.	.	.	.	.	.	.	.	.	.	.	.	.	.	.	.	.	.	.	.	.
SLC18A2	X	.	.	.	.	.	.	.	.	.	.	.	.	.	.	.	.	.	.	.	.	.	.	.	.	.	.	.	.	X	.	.	.	.	.	.	.	.	.	.	.	.	.	.	.	.	.	.	.
SLC6A3	X	.	.	.	.	.	.	.	.	.	.	.	.	.	.	.	.	.	.	.	.	.	.	X	X	.	.	.	.	X	.	.	.	.	.	.	.	.	.	.	X	X	.	.	.	.	.	.	.
SLC5A7	X	.	.	.	.	.	.	.	.	.	.	.	.	.	.	.	.	.	.	.	.	.	.	X	X	.	.	.	.	.	.	.	.	.	.	.	.	.	.	.	.	.	.	.	.	.	.	.	.
FGF7	.	.	.	.	.	.	.	.	.	.	.	.	.	.	.	.	.	.	.	.	.	.	.	X	X	.	.	X	.	.	.	.	.	.	.	.	.	.	.	.	.	.	.	.	.	.	.	.	.
LIPC	.	.	.	.	.	.	.	.	.	.	.	.	.	.	.	.	.	.	.	.	.	.	.	X	X	.	.	.	.	.	.	.	.	.	.	.	.	.	.	.	.	.	.	.	.	.	.	.	.
PLA2G5	.	.	.	.	.	.	.	.	.	.	.	.	.	.	.	.	.	.	.	.	.	.	.	X	X	.	.	.	.	.	.	.	.	.	.	.	.	.	.	.	.	.	.	.	.	.	.	.	.
PLA2G2D	.	.	.	.	.	.	.	.	.	.	.	.	.	.	.	.	.	.	.	.	.	.	.	X	X	.	.	.	.	.	.	.	.	.	.	.	.	.	.	.	.	.	.	.	.	.	.	.	.
AZIN2	.	.	.	.	.	.	.	.	.	.	.	.	.	.	.	.	.	.	.	.	.	.	.	X	X	.	.	.	.	.	.	.	.	.	.	.	.	.	.	.	.	.	.	.	.	.	.	.	.
SMPD3	.	.	.	.	.	.	.	.	.	.	.	.	.	.	.	.	.	.	.	.	.	.	.	X	X	.	.	.	.	.	.	.	.	.	.	.	.	.	.	.	.	.	.	.	.	.	.	.	.
LPCAT2	.	.	.	.	.	.	.	.	.	.	.	.	.	.	.	.	.	.	.	.	.	.	.	X	X	.	.	.	.	.	.	.	.	.	.	.	.	.	.	.	.	.	.	.	.	.	.	.	.
SGMS1	.	.	.	.	.	.	.	.	.	.	.	.	.	.	.	.	.	.	.	.	.	.	.	X	X	.	.	.	.	.	.	.	.	.	.	.	.	.	.	.	.	.	.	.	.	.	.	.	.
PLA2G6	.	.	.	.	.	.	.	X	.	.	.	.	.	.	.	X	.	.	.	.	.	.	.	X	X	.	.	.	.	.	.	.	.	.	.	.	.	.	.	.	.	.	.	.	.	.	.	.	.
PLA2G1B	.	.	.	.	.	.	.	.	.	.	.	.	.	.	.	X	.	.	.	.	.	.	.	X	X	.	.	.	.	.	.	.	.	.	.	.	.	.	.	.	.	.	.	.	X	.	.	.	.
PLA2G10	.	.	.	.	.	.	.	.	.	.	.	.	.	.	.	X	.	.	.	.	.	.	.	X	X	.	.	.	.	.	.	.	.	.	.	.	.	.	.	.	.	.	.	.	.	.	.	.	.
SLC27A1	.	.	.	.	.	.	.	.	.	.	.	.	.	.	.	.	.	.	.	.	.	.	.	X	X	.	.	.	.	.	.	.	.	.	.	.	.	.	.	.	.	.	.	.	.	.	.	.	.
AKR1C4	.	.	.	.	.	.	.	.	.	.	.	.	.	.	.	.	.	.	.	.	.	.	.	.	X	.	.	.	.	.	.	.	.	.	.	.	.	.	.	.	.	.	.	.	.	.	.	.	.
APOA2	.	.	.	.	.	.	.	.	.	.	.	.	.	.	.	.	.	.	.	.	.	.	.	X	X	.	.	.	.	.	.	.	.	.	.	.	.	.	.	.	.	.	.	.	.	.	.	.	.
APOA4	.	.	.	.	.	.	.	.	.	.	.	.	.	.	.	.	.	.	.	.	.	.	.	X	X	.	.	.	.	.	.	.	.	.	.	.	.	.	.	.	.	.	.	.	.	.	.	.	.
CETP	.	.	.	.	.	.	.	.	.	.	.	.	.	.	.	.	.	.	.	.	.	.	.	X	X	.	.	.	.	.	.	.	.	.	.	.	.	.	.	.	.	.	.	.	.	.	.	.	.
APOA5	.	.	.	.	.	.	.	.	.	.	.	.	.	.	.	.	.	.	.	.	.	.	.	X	X	.	.	.	.	.	.	.	.	.	.	.	.	.	.	.	.	.	.	.	.	.	.	.	.
ACHE	X	.	.	.	.	X	.	.	.	.	.	.	.	.	.	.	.	.	.	.	.	.	.	X	X	.	.	.	.	.	.	.	.	.	.	.	.	X	X	.	.	.	.	.	.	.	.	.	X
BCHE	X	.	.	.	.	X	.	.	.	.	.	.	.	.	.	.	.	.	.	.	.	.	.	X	X	.	.	.	.	.	.	.	.	.	.	.	.	.	.	.	.	.	.	.	.	.	.	.	.
SPHK1	.	.	.	.	.	.	.	.	X	.	.	.	.	.	.	.	.	.	.	.	.	.	.	.	X	.	.	.	.	.	.	.	.	.	.	.	.	.	.	.	.	.	.	.	.	.	.	.	.
SNCAIP	.	.	.	.	.	.	.	.	.	.	.	.	.	.	.	.	.	.	.	.	.	.	.	.	X	.	.	.	.	.	.	.	.	.	.	.	.	.	.	.	.	.	.	.	.	.	.	.	.
CLN3	.	.	.	.	.	.	.	.	.	.	.	.	.	.	.	.	.	.	.	.	.	.	.	X	X	.	.	.	.	.	.	.	.	.	.	.	.	.	.	.	.	.	.	.	.	.	.	.	.
NLGN4X	.	.	.	.	.	.	.	.	.	.	.	.	.	.	.	.	.	.	.	.	.	.	.	.	X	.	.	.	.	.	X	.	.	.	.	.	.	.	.	.	.	.	.	.	.	.	.	.	.
NLGN4Y	.	.	.	.	.	.	.	.	.	.	.	.	.	.	.	.	.	.	.	.	.	.	.	.	X	.	.	.	.	.	.	.	.	.	.	.	.	.	.	.	.	.	.	.	.	.	.	.	.
C2CD4D	.	.	.	.	.	.	.	.	.	.	.	.	.	.	.	.	.	.	.	.	.	.	.	.	.	.	.	.	.	.	.	.	.	.	.	.	.	.	.	.	.	.	.	.	.	.	.	.	.
SYT14P1	.	.	.	.	.	.	.	.	.	.	.	.	.	.	.	.	.	.	.	.	.	.	.	.	.	.	.	.	.	.	.	.	.	.	.	.	.	.	.	.	.	.	.	.	.	.	.	.	.
SYT14	.	.	.	.	.	.	.	.	.	.	.	.	.	.	.	.	.	.	.	.	.	.	.	.	.	.	.	.	.	.	.	.	.	.	.	.	.	.	.	.	.	.	.	.	.	.	.	.	.
C2CD4A	.	.	.	.	.	.	.	.	.	.	.	.	.	.	.	.	.	.	.	.	.	.	.	.	.	.	.	.	.	.	.	.	.	.	.	.	.	.	.	.	.	.	.	.	.	.	.	.	.
C2CD4C	.	.	.	.	.	.	.	.	.	.	.	.	.	.	.	.	.	.	.	.	.	.	.	.	.	.	.	.	.	.	.	.	.	.	.	.	.	.	.	.	.	.	.	.	.	.	.	.	.
TC2N	.	.	.	.	.	.	.	.	.	.	.	.	.	.	.	.	.	.	.	.	.	.	.	.	.	.	.	.	.	.	.	.	.	.	.	.	.	.	.	.	.	.	.	.	.	.	.	.	.
SYT16	.	.	.	.	.	.	.	.	.	.	.	.	.	.	.	.	.	.	.	.	.	.	.	.	.	.	.	.	.	.	.	.	.	.	.	.	.	.	.	.	.	.	.	.	.	.	.	.	.
RPH3AL	.	.	.	.	.	.	.	.	.	.	.	.	.	.	.	.	.	.	.	.	.	.	.	.	.	.	.	.	.	.	.	.	.	.	.	.	.	.	.	.	.	.	.	.	.	.	.	.	.
SYTL2	.	.	.	.	.	.	.	.	.	.	.	.	.	.	.	.	.	.	.	.	.	.	.	.	.	.	.	.	.	.	.	.	.	.	.	.	.	.	.	.	.	.	.	.	.	.	.	.	.
CHAT	X	.	.	.	.	.	.	.	.	.	.	.	.	.	.	.	.	.	.	.	.	.	.	X	X	.	.	.	.	.	.	.	.	X	.	.	.	.	.	.	.	.	.	.	.	.	.	.	.
COMT	X	.	.	.	.	.	.	.	.	.	.	.	.	.	.	.	.	.	.	.	.	.	.	.	X	.	.	.	.	.	.	.	.	.	.	.	.	.	.	.	.	.	.	.	.	.	.	.	.
PDE1B	.	.	.	.	.	.	.	.	X	.	.	.	.	.	.	.	.	.	.	.	.	.	.	X	X	.	.	.	.	X	.	.	.	.	.	.	.	.	.	.	.	.	.	.	.	.	.	.	.
SLC44A4	.	.	.	.	.	.	.	.	.	.	.	.	.	.	.	.	.	.	.	.	.	.	.	X	X	.	.	.	.	.	.	.	.	.	.	.	.	.	.	.	.	.	.	.	.	.	.	.	.
SLC44A5	.	.	.	.	.	.	.	.	.	.	.	.	.	.	.	.	.	.	.	.	.	.	.	X	X	.	.	.	.	.	.	.	.	.	.	.	.	.	.	.	.	.	.	.	.	.	.	.	.
SLC44A3	.	.	.	.	.	.	.	.	.	.	.	.	.	.	.	.	.	.	.	.	.	.	.	X	X	.	.	.	.	.	.	.	.	.	.	.	.	.	.	.	.	.	.	.	.	.	.	.	.
SLC44A1	.	.	.	.	.	.	.	.	.	.	.	.	.	.	.	.	.	.	.	.	.	.	.	X	X	.	.	.	.	.	.	.	.	.	.	.	.	.	.	.	.	.	.	.	.	.	.	.	.
SLC44A2	.	.	.	.	.	.	.	.	.	.	.	.	.	.	.	.	.	.	.	.	.	.	.	X	X	.	.	.	.	.	.	.	.	.	.	.	.	.	.	.	.	.	.	.	.	.	.	.	.
CPT1C	.	.	.	.	.	.	.	.	.	.	.	.	.	.	.	.	.	.	.	.	.	.	.	.	X	.	.	.	.	.	.	X	.	.	.	.	.	.	.	.	.	.	.	.	.	.	.	.	.
SPHK2	.	.	.	.	.	.	.	.	X	.	.	.	.	.	.	.	.	.	.	.	.	.	.	.	X	.	.	.	.	.	.	.	.	.	.	.	.	.	.	.	.	.	.	.	.	.	.	.	.
RNF180	.	.	.	.	.	.	.	.	.	.	.	.	.	.	.	.	.	.	.	.	.	.	.	.	X	.	.	.	.	.	X	.	.	.	.	.	.	.	.	.	.	.	.	.	.	.	.	.	.
ASAH2B	.	.	.	.	.	.	.	.	.	.	.	.	.	.	.	.	.	.	.	.	.	.	.	.	X	.	.	.	.	.	.	.	.	.	.	.	.	.	.	.	.	.	.	.	.	.	.	.	.
SGPP2	.	.	.	.	.	.	.	.	.	.	.	.	.	.	.	.	.	.	.	.	.	.	.	.	X	.	.	.	.	.	.	.	.	.	.	.	.	.	.	.	.	.	.	.	.	.	.	.	.
ACER1	.	.	.	.	.	.	.	.	.	.	.	.	.	.	.	.	.	.	.	.	.	.	.	.	X	.	.	.	.	.	.	.	.	.	.	.	.	.	.	.	.	.	.	.	.	.	.	.	.
DEGS2	.	.	.	.	.	.	.	.	.	.	.	.	.	.	.	.	.	.	.	.	.	.	.	.	X	.	.	.	.	.	.	.	.	.	.	.	.	.	.	.	.	.	.	.	.	.	.	.	.
CBR4	.	.	.	.	.	.	.	.	.	.	.	.	.	.	.	.	.	.	.	.	.	.	.	.	X	.	.	.	.	.	.	.	.	.	.	.	.	.	.	.	.	.	.	.	.	.	.	.	.
SGPP1	.	.	.	.	.	.	.	.	.	.	.	.	.	.	.	.	.	.	.	.	.	.	.	.	X	.	.	.	.	.	.	.	.	.	.	.	.	.	.	.	.	.	.	.	.	.	.	.	.
AKR1B10	.	.	.	.	.	.	.	.	.	.	.	.	.	.	.	.	.	.	.	.	.	.	.	.	X	.	.	.	.	.	.	.	.	.	.	.	.	.	.	.	.	.	.	.	.	.	.	.	.
ASAH2	.	.	.	.	.	.	.	.	.	.	.	.	.	.	.	.	.	.	.	.	.	.	.	.	X	.	.	.	.	.	.	.	.	.	.	.	.	.	.	.	.	.	.	.	.	.	.	.	.
ACER3	.	.	.	.	.	.	.	.	.	.	.	.	.	.	.	.	.	.	.	.	.	.	.	.	X	.	.	.	.	.	.	.	.	.	.	.	.	.	.	.	.	.	.	.	.	.	.	.	.
CROT	.	.	.	.	.	.	.	.	.	.	.	.	.	.	.	.	.	.	.	.	.	.	.	.	X	.	.	.	.	.	.	.	.	.	.	.	.	.	.	.	.	.	.	.	.	.	.	.	.
ICMT	.	.	.	.	.	.	.	.	.	.	.	.	.	.	.	.	.	.	.	.	.	.	.	.	X	.	.	.	.	.	.	.	.	.	.	.	.	.	.	.	.	.	.	.	.	.	.	.	.
AKR1C3	.	.	.	.	.	.	.	.	.	.	.	.	.	.	.	.	.	.	.	.	.	.	.	.	X	.	.	.	.	.	.	.	.	.	.	.	.	.	.	.	.	.	.	.	.	.	.	.	.
SPR	.	.	.	.	.	.	.	.	.	.	.	.	.	.	.	.	.	.	.	.	.	.	.	.	X	.	.	.	.	.	.	.	.	.	.	.	.	.	.	.	.	.	.	.	.	.	.	.	.
SHMT1	.	.	.	.	.	.	.	.	.	.	.	.	.	.	.	.	.	.	.	.	.	.	.	.	X	.	.	.	.	.	.	.	.	.	.	.	.	.	.	.	.	.	.	.	.	.	.	.	.
GBA	.	.	.	.	.	.	.	.	.	.	.	.	.	.	.	.	.	.	.	.	.	.	.	.	X	.	.	.	.	.	.	.	.	.	.	.	.	.	.	.	.	.	.	.	.	.	.	.	.
DNMT3B	.	.	.	.	.	.	.	.	.	.	.	.	.	.	.	.	.	.	.	.	.	.	.	.	X	.	.	.	.	.	.	.	.	.	.	.	.	.	.	.	.	.	.	.	.	.	.	.	.
DNMT1	.	.	.	.	.	.	.	.	.	.	.	.	.	.	.	.	.	.	.	.	.	.	.	.	X	.	.	.	.	.	.	.	.	.	.	.	.	.	.	.	.	.	.	.	.	.	.	.	.
AKR1C2	.	.	.	.	.	.	.	.	.	.	.	.	.	.	.	.	.	.	.	.	.	.	.	.	X	.	.	.	.	.	.	.	.	.	.	.	.	.	.	.	.	.	.	.	.	.	.	.	.
CRAT	.	.	.	.	.	.	.	.	.	.	.	.	.	.	.	.	.	.	.	.	.	.	.	.	X	.	.	.	.	.	.	.	.	.	.	.	.	.	.	.	.	.	.	.	.	.	.	.	.
AKR1C1	.	.	.	.	.	.	.	.	.	.	.	.	.	.	.	.	.	.	.	.	.	.	.	.	X	.	.	.	.	.	.	.	.	.	.	.	.	.	.	.	.	.	.	.	.	.	.	.	.
HDC	.	.	.	.	.	.	.	.	.	.	.	.	.	.	.	.	.	.	.	.	.	.	.	X	X	.	.	.	.	.	.	.	.	.	.	.	.	.	.	.	.	.	.	.	.	.	.	.	.
PRG3	.	.	.	.	.	.	.	.	.	.	.	.	.	.	.	.	.	.	.	.	.	.	.	X	X	.	.	.	.	.	.	.	.	.	.	.	.	.	.	.	.	.	.	.	.	X	.	.	.
ENPP6	.	.	.	.	.	.	.	.	.	.	.	.	.	.	.	.	.	.	.	.	.	.	.	X	X	.	.	.	.	.	.	.	.	.	.	.	.	.	X	.	.	.	.	.	.	.	.	.	.
LPCAT1	.	.	.	.	.	.	.	.	.	.	.	.	.	.	.	.	.	.	.	.	.	.	.	X	X	.	.	.	.	.	.	.	.	.	.	.	.	.	.	.	.	.	.	.	.	.	.	.	X
SMPD2	.	.	.	.	.	.	.	.	.	.	.	.	.	.	.	.	.	.	.	.	.	.	.	X	X	.	.	.	.	.	.	.	.	.	.	.	.	.	.	.	.	.	.	.	.	.	.	.	.
GPLD1	.	.	.	.	.	.	.	.	.	.	.	.	.	.	.	.	.	.	X	.	.	.	.	X	X	.	.	.	.	.	.	.	.	.	.	.	.	.	.	.	.	.	.	.	.	.	.	.	.
SARDH	.	.	.	.	.	X	.	.	.	.	.	.	.	.	.	.	.	.	.	.	.	.	.	X	X	.	.	.	.	.	.	.	.	.	.	.	.	.	.	.	.	.	.	.	.	.	.	.	.
SAT2	.	.	.	.	.	.	.	.	.	.	.	.	.	.	.	.	.	.	.	.	.	.	.	X	X	.	.	.	.	.	.	.	.	.	.	.	.	.	.	.	.	.	.	.	.	.	.	.	.
AGMAT	.	.	.	.	.	.	.	.	.	.	.	.	.	.	.	.	.	.	.	.	.	.	.	X	X	.	.	.	.	.	.	.	.	.	.	.	.	.	.	.	.	.	.	.	.	.	.	.	.
SMOX	.	.	.	.	.	.	.	.	.	.	.	.	.	.	.	.	.	.	.	.	.	.	.	X	X	.	.	.	.	.	.	.	.	.	.	.	.	.	.	.	.	.	.	.	.	.	.	.	.
SRM	.	.	.	.	.	.	.	.	.	.	.	.	.	.	.	.	.	.	.	.	.	.	.	X	X	.	.	.	.	.	.	.	.	.	.	.	.	.	.	.	.	.	.	.	.	.	.	.	.
SMS	.	.	.	.	.	.	.	.	.	.	.	.	.	.	.	.	.	.	.	.	.	.	.	X	X	.	.	.	.	.	.	.	.	.	.	.	.	.	.	.	.	.	.	.	.	.	.	.	.
SAT1	.	.	.	.	.	.	.	.	.	.	.	.	.	.	.	.	.	.	.	.	.	.	.	X	X	.	.	.	.	.	.	.	.	.	.	.	.	.	.	.	.	.	.	.	.	.	.	.	.
ODC1	.	.	.	.	.	.	.	.	.	.	.	.	.	.	.	.	.	.	.	.	.	.	.	X	X	.	.	.	.	.	.	.	.	.	.	.	.	.	.	.	.	.	.	.	.	.	.	.	.
AMD1	.	.	.	.	.	.	.	.	.	.	.	.	.	.	.	.	.	.	.	.	.	.	.	X	X	.	.	.	.	.	.	.	.	.	.	.	.	.	.	.	.	.	.	.	.	.	.	.	.
ALDH7A1	.	.	.	.	.	.	.	.	.	.	.	.	.	.	.	.	.	.	.	.	.	.	.	X	X	.	.	.	.	.	.	.	.	.	.	.	.	.	.	.	.	.	.	.	.	.	.	.	.
PLA2G3	.	.	.	.	.	.	.	.	.	.	.	.	.	.	.	.	.	.	.	.	.	.	.	X	X	.	.	.	.	.	.	.	.	.	.	.	.	.	.	.	.	.	.	.	.	X	.	.	.
BHMT	.	.	.	.	.	.	.	.	.	.	.	.	.	.	.	.	.	.	.	.	.	.	.	X	X	.	.	.	.	.	.	.	.	.	.	.	.	.	.	.	.	.	.	.	.	.	.	.	.
ENPP7	.	.	.	.	.	.	.	.	.	.	.	.	.	.	.	.	.	.	.	.	.	.	.	X	X	.	.	.	.	.	.	.	.	.	.	.	.	.	.	.	.	.	.	.	.	.	.	.	.
LPCAT4	.	.	.	.	.	.	.	.	.	.	.	.	.	.	.	.	.	.	.	.	.	.	.	X	X	.	.	.	.	.	.	.	.	.	.	.	.	.	.	.	.	.	.	.	.	.	.	.	.
PAOX	.	.	.	.	.	.	.	.	.	.	.	.	.	.	.	.	.	.	.	.	.	.	.	X	X	.	.	.	.	.	.	.	.	.	.	.	.	.	.	.	.	.	.	.	.	.	.	.	.
ABHD3	.	.	.	.	.	.	.	.	.	.	.	.	.	.	.	.	.	.	.	.	.	.	.	X	X	.	.	.	.	.	.	.	.	.	.	.	.	.	.	.	.	.	.	.	.	.	.	.	.
SGMS2	.	.	.	.	.	.	.	.	.	.	.	.	.	.	.	.	.	.	.	.	.	.	.	X	X	.	.	.	.	.	.	.	.	.	.	.	.	.	.	.	.	.	.	.	.	.	.	.	.
PHOSPHO1	.	.	.	.	.	.	.	.	.	.	.	.	.	.	.	.	.	.	.	.	.	.	.	X	X	.	.	.	.	.	.	.	.	.	.	.	.	.	.	.	.	.	.	.	.	.	.	.	.
MBOAT1	.	.	.	.	.	.	.	.	.	.	.	.	.	.	.	.	.	.	.	.	.	.	.	X	X	.	.	.	.	.	.	.	.	.	.	.	.	.	.	.	.	.	.	.	.	.	.	.	.
SAMD8	.	.	.	.	.	.	.	.	.	.	.	.	.	.	.	.	.	.	.	.	.	.	.	X	X	.	.	.	.	.	.	.	.	.	.	.	.	.	.	.	.	.	.	.	.	.	.	.	.
GPAT4	.	.	.	.	.	.	.	.	.	.	.	.	.	.	.	.	.	.	.	.	.	.	.	X	X	.	.	.	.	.	.	.	.	.	.	.	.	.	.	.	.	.	.	.	.	.	.	.	.
MBOAT2	.	.	.	.	.	.	.	.	.	.	.	.	.	.	.	.	.	.	.	.	.	.	.	X	X	.	.	.	.	.	.	.	.	.	.	.	.	.	.	.	.	.	.	.	.	.	.	.	.
PLA2G12A	.	.	.	.	.	.	.	.	.	.	.	.	.	.	.	.	.	.	.	.	.	.	.	X	X	.	.	.	.	.	.	.	.	.	.	.	.	.	.	.	.	.	.	.	.	.	.	.	.
PLBD1	.	.	.	.	.	.	.	.	.	.	.	.	.	.	.	.	.	.	.	.	.	.	.	X	X	.	.	.	.	.	.	.	.	.	.	.	.	.	.	.	.	.	.	.	.	.	.	.	.
LPIN3	.	.	.	.	.	.	.	.	.	.	.	.	.	.	.	.	.	.	.	.	.	.	.	X	X	.	.	.	.	.	.	.	.	.	.	.	.	.	.	.	.	.	.	.	.	.	.	.	.
PLA2G2F	.	.	.	.	.	.	.	.	.	.	.	.	.	.	.	.	.	.	.	.	.	.	.	X	X	.	.	.	.	.	.	.	.	.	.	.	.	.	.	.	.	.	.	.	.	.	.	.	.
CHDH	.	.	.	.	.	.	.	.	.	.	.	.	.	.	.	.	.	.	.	.	.	.	.	X	X	.	.	.	.	.	.	.	.	.	.	.	.	.	.	.	.	.	.	.	.	.	.	.	.
AZIN1	.	.	.	.	.	.	.	.	.	.	.	.	.	.	.	.	.	.	.	.	.	.	.	X	X	.	.	.	.	.	.	.	.	.	.	.	.	.	.	.	.	.	.	.	.	.	.	.	.
PNPLA8	.	.	.	.	.	.	.	.	.	.	.	.	.	.	.	.	.	.	.	.	.	.	.	X	X	.	.	.	.	.	.	.	.	.	.	.	.	.	.	.	.	.	.	.	.	.	.	.	.
PLA2G2E	.	.	.	.	.	.	.	.	.	.	.	.	.	.	.	.	.	.	.	.	.	.	.	X	X	.	.	.	.	.	.	.	.	.	.	.	.	.	.	.	.	.	.	.	.	.	.	.	.
DMGDH	.	.	.	.	.	.	.	.	.	.	.	.	.	.	.	.	.	.	.	.	.	.	.	X	X	.	.	.	.	.	.	.	.	.	.	.	.	.	.	.	.	.	.	.	.	.	.	.	.
SMPDL3B	.	.	.	.	.	.	.	.	.	.	.	.	.	.	.	.	.	.	.	.	.	.	.	X	X	.	.	.	.	.	.	.	.	.	.	.	.	.	.	.	.	.	.	.	.	.	.	.	.
PLA2G15	.	.	.	.	.	.	.	.	.	.	.	.	.	.	.	.	.	.	.	.	.	.	.	X	X	.	.	.	.	.	.	.	.	.	.	.	.	.	.	.	.	.	.	.	.	.	.	.	.
LPIN1	.	.	.	.	.	.	.	.	.	.	.	.	.	.	.	.	.	.	.	.	.	.	.	X	X	.	.	.	.	.	.	.	.	.	.	.	.	.	.	.	.	.	.	.	.	.	.	.	.
PLA2G16	.	.	.	.	.	.	.	.	.	.	.	.	.	.	.	.	.	.	.	.	.	.	.	X	X	.	.	.	.	.	.	.	.	.	.	.	.	.	.	.	.	.	.	.	.	.	.	.	.
SMPDL3A	.	.	.	.	.	.	.	.	.	.	.	.	.	.	.	.	.	.	.	.	.	.	.	X	X	.	.	.	.	.	.	.	.	.	.	.	.	.	.	.	.	.	.	.	.	.	.	.	.
PNPLA6	.	.	.	.	.	.	.	.	.	.	.	.	.	.	.	.	.	.	.	.	.	.	.	X	X	.	.	.	.	.	.	.	.	.	.	.	.	.	.	.	.	.	.	.	.	.	.	.	.
SPTLC1	.	.	.	.	.	.	.	.	.	.	.	.	.	.	.	.	.	.	.	.	.	.	.	X	X	.	.	.	.	.	.	.	.	.	.	.	.	.	.	.	.	.	.	.	.	.	.	.	.
PEMT	.	.	.	.	.	.	.	.	.	.	.	.	.	.	.	.	.	.	.	.	.	.	.	X	X	.	.	.	.	.	.	.	.	.	.	.	.	.	.	.	.	.	.	.	.	.	.	.	.
CEPT1	.	.	.	.	.	.	.	.	.	.	.	.	.	.	.	.	.	.	.	.	.	.	.	X	X	.	.	.	.	.	.	.	.	.	.	.	.	.	.	.	.	.	.	.	.	.	.	.	.
LPCAT3	.	.	.	.	.	.	.	.	.	.	.	.	.	.	.	.	.	.	.	.	.	.	.	X	X	.	.	.	.	.	.	.	.	.	.	.	.	.	.	.	.	.	.	.	.	.	.	.	.
LPIN2	.	.	.	.	.	.	.	.	.	.	.	.	.	.	.	.	.	.	.	.	.	.	.	X	X	.	.	.	.	.	.	.	.	.	.	.	.	.	.	.	.	.	.	.	.	.	.	.	.
SPTLC2	.	.	.	.	.	.	.	.	.	.	.	.	.	.	.	.	.	.	.	.	.	.	.	X	X	.	.	.	.	.	.	.	.	.	.	.	.	.	.	.	.	.	.	.	.	.	.	.	.
PCYT1B	.	.	.	.	.	.	.	.	.	.	.	.	.	.	.	.	.	.	.	.	.	.	.	X	X	.	.	.	.	.	.	.	.	.	.	.	.	.	.	.	.	.	.	.	.	.	.	.	.
SMPD1	.	.	.	.	.	.	.	.	.	.	.	.	.	.	.	.	.	.	.	.	.	.	.	X	X	.	.	.	.	.	.	.	.	.	.	.	.	.	.	.	.	.	.	.	.	.	.	.	.
PON1	.	.	.	.	.	.	.	.	.	.	.	.	.	.	.	.	.	.	.	.	.	.	.	X	X	.	.	.	.	.	.	.	.	.	.	.	.	.	.	.	.	.	.	.	.	.	.	.	.
PLA2G2A	.	.	.	.	.	.	.	.	.	.	.	.	.	.	.	.	.	.	.	.	.	.	.	X	X	.	.	.	.	.	.	.	.	.	.	.	.	.	.	.	.	.	.	.	.	.	.	.	.
DHPS	.	.	.	.	.	.	.	.	.	.	.	.	.	.	.	.	.	.	.	.	.	.	.	X	X	.	.	.	.	.	.	.	.	.	.	.	.	.	.	.	.	.	.	.	.	.	.	.	.
CHKB	.	.	.	.	.	.	.	.	.	.	.	.	.	.	.	.	.	.	.	.	.	.	.	X	X	.	.	.	.	.	.	.	.	.	.	.	.	.	.	.	.	.	.	.	.	.	.	.	.
CDS1	.	.	.	.	.	.	.	.	.	.	.	.	.	.	.	.	.	.	.	.	.	.	.	X	X	.	.	.	.	.	.	.	.	.	.	.	.	.	.	.	.	.	.	.	.	.	.	.	.
CHKA	.	.	.	.	.	.	.	.	.	.	.	.	.	.	.	.	.	.	.	.	.	.	.	X	X	.	.	.	.	.	.	.	.	.	.	.	.	.	.	.	.	.	.	.	.	.	.	.	.
MAOB	.	.	.	.	.	.	.	.	.	.	.	.	.	.	.	.	.	.	.	.	.	.	.	.	X	.	.	.	.	.	.	.	.	.	.	.	.	.	.	.	.	.	.	.	.	.	.	.	.
MAOA	X	.	.	.	.	.	.	.	.	.	.	.	.	.	.	.	.	.	.	.	.	.	.	X	X	.	.	.	.	.	.	.	.	X	.	.	.	.	.	.	.	.	.	.	.	.	.	.	.
DDC	.	.	.	.	.	.	.	.	.	.	.	.	.	.	.	.	.	.	.	.	.	.	.	X	X	.	.	.	.	.	.	.	.	X	.	.	.	.	.	.	.	.	.	.	.	.	.	.	.
TPH2	.	.	.	.	.	.	.	.	.	.	.	.	.	.	.	.	.	.	.	.	.	.	.	X	X	.	.	.	.	.	.	.	.	X	.	.	.	.	.	.	.	.	.	.	.	.	.	.	.
HTR1A	.	.	.	.	.	.	X	.	.	.	.	.	.	X	.	.	.	.	.	.	.	.	.	.	X	.	.	.	.	.	.	.	.	X	.	.	.	.	.	.	.	.	.	.	.	.	.	.	.
HTR1B	.	.	.	.	.	.	X	.	.	.	.	.	.	X	.	.	.	.	.	.	.	.	.	.	.	.	.	.	.	.	.	.	.	.	.	.	.	.	.	.	.	.	.	.	.	.	.	.	.
HTR1D	.	.	.	.	.	.	X	.	.	.	.	.	.	X	.	.	.	.	.	.	.	.	.	.	.	.	.	.	.	.	.	.	.	.	.	.	.	.	.	.	.	.	.	.	.	.	.	.	.
HTR1E	.	.	.	.	.	.	X	.	.	.	.	.	.	.	.	.	.	.	.	.	.	.	.	.	.	.	.	.	.	.	.	.	.	.	.	.	.	.	.	.	.	.	.	.	.	.	.	.	.
HTR1F	.	.	.	.	.	.	X	.	.	.	.	.	.	.	.	.	.	.	.	.	.	.	.	.	.	.	.	.	.	.	.	.	.	.	.	.	.	.	.	.	.	.	.	.	.	.	.	.	.
PLA2G4B	.	.	.	.	.	.	.	.	.	.	.	.	.	.	.	.	.	.	.	.	.	.	.	X	X	.	.	.	.	.	.	.	.	.	.	.	.	.	.	.	.	.	.	.	.	.	.	.	.
PLA2G4D	.	.	.	.	.	.	.	.	.	.	.	.	.	.	.	.	.	.	.	.	.	.	.	X	X	.	.	.	.	.	.	.	.	.	.	.	.	.	.	.	.	.	.	.	.	.	.	.	.
PLA2G4F	.	.	.	.	.	.	.	.	.	.	.	.	.	.	.	.	.	.	.	.	.	.	.	X	X	.	.	.	.	.	.	.	.	.	.	.	.	.	.	.	.	.	.	.	.	.	.	.	.
PLA2G4C	.	.	.	.	.	.	.	.	.	.	.	.	.	.	.	.	.	.	.	.	.	.	.	X	X	.	.	.	.	.	.	.	.	.	.	.	.	.	.	.	.	.	.	.	.	.	.	.	.
PLA2G4E	.	.	.	.	.	.	.	.	.	.	.	.	.	.	.	.	.	.	.	.	.	.	.	X	X	.	.	.	.	.	.	.	.	.	.	.	.	.	.	.	.	.	.	.	.	.	.	.	.
ARAF	.	.	.	.	.	.	.	.	.	.	.	.	.	.	.	.	.	.	.	.	.	.	.	.	.	.	.	.	.	.	.	.	.	.	.	.	.	.	.	.	.	.	.	.	.	.	.	.	.
NRAS	.	.	.	.	.	.	.	.	.	.	.	.	.	.	.	.	.	.	.	.	.	.	.	.	.	.	.	.	.	.	.	.	.	.	.	.	.	.	.	.	.	.	.	.	.	.	.	.	.
CASK	X	.	.	X	X	.	.	.	.	.	.	.	.	.	.	X	.	.	.	.	.	.	.	.	.	.	.	.	.	.	.	.	.	.	.	.	.	X	.	.	.	.	.	.	.	.	.	.	.
RIMS1	X	.	.	.	.	.	.	.	.	X	X	.	.	.	.	.	.	.	.	.	.	.	.	.	.	.	.	.	.	.	.	.	.	.	.	.	.	.	.	.	.	.	.	.	.	.	.	.	.
NLGN1	.	.	.	.	.	.	.	.	.	.	.	.	.	X	.	.	.	.	.	.	.	.	.	.	X	.	.	.	.	.	.	X	.	.	.	.	.	.	.	.	.	.	.	.	.	.	.	.	.
STX4	.	.	.	.	.	.	.	.	.	.	.	.	.	X	.	.	.	.	.	.	.	.	.	.	.	.	.	.	X	.	.	.	.	.	.	.	.	.	.	.	.	.	.	.	.	.	.	.	.
RAB8A	.	.	.	.	.	.	.	.	.	.	.	.	.	.	.	.	.	.	.	.	.	.	.	.	.	.	.	.	.	.	.	.	.	.	.	.	.	.	.	.	.	.	.	.	.	.	.	.	.
GIPC1	.	.	.	.	.	.	.	.	.	.	.	.	.	.	.	.	.	.	.	.	.	.	.	.	.	.	.	.	.	.	.	.	.	.	.	.	.	.	.	.	.	.	.	.	.	.	.	.	.
STON2	.	.	.	.	.	.	.	.	.	.	.	.	.	.	.	.	.	.	.	.	.	.	.	.	.	.	.	.	.	.	.	.	.	.	.	.	.	.	.	.	.	.	.	.	.	.	.	.	.
PLD2	.	.	.	.	.	.	.	.	.	.	.	.	.	.	.	.	.	.	.	.	.	.	.	.	.	.	.	.	.	.	.	.	.	.	.	.	.	.	.	.	.	.	.	.	.	.	.	.	.
PICALM	.	.	.	.	.	.	.	.	.	.	.	.	.	.	.	.	.	.	.	.	.	.	.	.	.	.	.	.	.	.	.	.	.	.	.	.	.	.	.	.	.	.	.	.	.	.	.	.	.
CPLX3	.	.	.	.	.	.	.	.	.	.	.	.	.	.	.	.	.	.	.	.	.	.	.	.	.	.	.	.	.	.	.	.	.	.	.	.	.	.	.	.	.	.	.	.	.	.	.	.	.
DTNBP1	.	.	.	.	.	.	.	.	.	.	.	.	.	.	.	.	.	.	.	.	.	.	.	.	.	.	.	.	.	.	.	.	.	.	.	.	.	.	.	.	.	.	.	.	.	.	.	.	.
SYT17	.	.	.	.	.	.	.	.	.	.	.	.	.	.	.	.	.	.	.	.	.	.	.	.	.	.	.	.	.	.	.	.	.	.	.	.	.	.	.	.	.	.	.	.	.	.	.	.	.
LIN7A	X	.	.	.	.	.	.	.	.	.	.	.	.	.	.	.	.	.	.	.	.	.	.	.	.	.	.	.	.	.	.	.	.	.	.	.	.	.	.	.	.	.	.	.	.	.	.	.	.
STX11	.	.	.	.	.	.	.	.	.	.	.	.	.	.	.	.	.	.	.	.	.	.	.	.	.	.	.	.	.	.	.	.	.	.	.	.	.	.	.	.	.	.	.	.	.	X	.	.	.
SNAP23	.	.	.	.	.	.	.	.	.	.	.	.	.	.	.	.	.	.	.	.	.	.	.	.	.	.	.	.	.	.	.	.	.	.	.	.	.	.	.	.	.	.	.	.	.	X	.	.	.
RAB3B	.	.	.	.	.	.	.	.	.	.	.	.	.	.	.	X	.	.	.	.	.	.	.	.	.	.	.	.	.	.	.	.	.	.	.	.	.	.	.	.	.	.	.	.	.	.	.	.	.
SYT6	.	.	.	.	.	.	.	.	.	.	.	.	.	.	.	.	.	.	.	.	.	.	.	.	.	.	.	.	.	.	.	.	.	.	.	.	.	.	.	.	.	.	.	.	.	.	.	.	.
STX2	.	.	.	.	.	.	.	.	.	.	.	.	.	.	.	.	.	.	.	.	.	.	.	.	.	.	.	.	.	.	.	.	.	.	.	.	.	.	.	.	.	.	.	.	.	.	.	.	.
SYT8	.	.	.	.	.	.	.	.	.	.	.	.	.	.	.	.	.	.	.	.	.	.	.	.	.	.	.	.	.	.	.	.	.	.	.	.	.	.	.	.	.	.	.	.	.	.	.	.	.
TOR1A	.	.	.	.	.	.	.	.	.	.	.	.	.	.	.	.	.	.	.	.	.	.	.	.	.	.	.	.	.	.	.	.	.	.	.	.	.	.	.	.	.	.	.	.	.	.	.	.	.
SYT10	.	.	.	.	.	.	.	.	.	.	.	.	.	.	.	.	.	.	.	.	.	.	.	.	.	.	.	.	.	.	.	.	.	.	.	.	.	.	.	.	.	.	.	.	.	.	.	.	.
SYT9	.	.	.	.	.	.	.	.	.	.	.	.	.	.	.	.	.	.	.	.	.	.	.	.	.	.	.	.	.	.	.	.	.	.	.	.	.	.	.	.	.	.	.	.	.	.	.	.	.
SYT2	.	.	.	.	.	.	.	.	.	.	.	.	.	.	.	.	.	.	.	.	.	.	.	.	.	.	.	.	.	.	.	.	.	.	.	.	.	.	.	.	.	.	.	.	.	.	.	.	.
TRIM9	.	.	.	.	.	.	.	.	.	.	.	.	.	.	.	.	.	.	.	.	.	.	.	.	.	.	.	.	.	.	.	.	.	.	.	.	.	.	.	.	.	.	.	.	.	.	.	.	.
STX1B	.	.	.	.	.	.	.	.	.	.	.	.	.	.	.	.	.	.	.	.	.	.	.	.	.	.	.	.	.	.	.	.	.	.	.	.	.	.	.	.	.	.	.	.	.	.	.	.	.
SYTL4	.	.	.	.	.	.	.	.	.	.	.	.	.	.	.	.	.	.	.	.	.	.	.	.	.	.	.	.	.	.	.	.	.	.	.	.	.	.	.	.	.	.	.	.	.	.	.	.	.
CADPS2	.	.	.	.	.	.	.	.	.	.	.	.	.	.	.	.	.	.	.	.	.	.	.	.	.	.	.	.	.	.	.	.	.	.	.	.	.	.	.	.	.	.	.	.	.	.	.	.	.
SYTL1	.	.	.	.	.	.	.	.	.	.	.	.	.	.	.	.	.	.	.	.	.	.	.	.	.	.	.	.	.	.	.	.	.	.	.	.	.	.	.	.	.	.	.	.	.	.	.	.	.
SYT3	.	.	.	.	.	.	.	.	.	.	.	.	.	.	.	.	.	.	.	.	.	.	.	.	.	.	.	.	.	.	.	.	.	.	.	.	.	.	.	.	.	.	.	.	.	.	.	.	.
SYT13	.	.	.	.	.	.	.	.	.	.	.	.	.	.	.	.	.	.	.	.	.	.	.	.	.	.	.	.	.	.	.	.	.	.	.	.	.	.	.	.	.	.	.	.	.	.	.	.	.
SYT11	.	.	.	.	.	.	.	.	.	.	.	.	.	.	.	.	.	.	.	.	.	.	.	.	.	.	.	.	.	.	.	.	.	.	.	.	.	.	.	.	.	.	.	.	.	.	.	.	.
RPH3A	.	.	.	.	.	.	.	.	.	.	.	.	.	.	.	.	.	.	.	.	.	.	.	.	.	.	.	.	.	.	.	.	.	.	.	.	.	.	.	.	.	.	.	.	.	.	.	.	.
ADGRL1	.	.	.	.	.	.	.	.	.	.	.	.	.	.	.	.	.	.	.	.	.	.	.	.	.	.	.	.	.	.	.	.	.	.	.	.	.	.	.	.	.	.	.	.	.	.	.	.	.
SNPH	.	.	.	.	.	.	.	.	.	.	.	.	.	.	.	.	.	.	.	.	.	.	.	.	.	.	.	.	.	.	.	.	.	.	.	.	.	.	.	.	.	.	.	.	.	.	.	.	.
OTOF	.	.	.	.	.	.	.	.	.	.	.	.	.	.	.	.	.	.	.	.	.	.	.	.	.	.	.	.	.	.	.	.	.	.	.	.	.	.	.	.	.	.	.	.	.	.	.	.	.
SNAP29	.	.	.	.	.	.	.	.	.	.	.	.	.	.	.	.	.	.	.	.	.	.	.	.	.	.	.	.	.	.	.	.	.	.	.	.	.	.	.	.	.	.	.	.	.	.	.	.	.
DOC2A	.	.	.	.	.	.	.	.	.	.	.	.	.	.	.	.	.	.	.	.	.	.	.	.	.	.	.	.	.	.	.	.	.	.	.	.	.	.	.	.	.	.	.	.	.	.	.	.	.
SYT5	.	.	.	.	.	.	.	.	.	.	.	.	.	.	.	.	.	.	.	.	.	.	.	.	.	.	.	.	.	.	.	.	.	.	.	.	.	.	.	.	.	.	.	.	.	.	.	.	.
DOC2B	.	.	.	.	.	.	.	.	.	.	.	.	.	.	.	.	.	.	.	.	.	.	.	.	.	.	.	.	.	.	.	.	.	.	.	.	.	.	.	.	.	.	.	.	.	.	.	.	.
UNC13A	.	.	.	.	.	.	.	.	.	.	.	.	.	.	.	.	.	.	.	.	.	.	.	.	.	.	.	.	.	.	.	.	.	.	.	.	.	.	.	.	.	.	.	.	.	.	.	.	.
STX3	.	.	.	.	.	.	.	.	.	.	.	.	.	X	.	.	.	.	.	.	.	.	.	.	.	.	.	.	.	.	.	.	.	.	.	.	.	.	.	.	.	.	.	.	.	.	.	.	.
SYT12	.	.	.	.	.	.	.	.	.	.	.	.	.	.	.	.	.	.	.	.	.	.	.	.	.	.	.	.	.	.	.	.	.	.	.	.	.	.	.	.	.	.	.	.	.	.	.	.	.
SNAP47	.	.	.	.	.	.	.	.	.	.	.	.	.	.	.	.	.	.	.	.	.	.	.	.	.	.	.	.	.	.	.	.	.	.	.	.	.	.	.	.	.	.	.	.	.	.	.	.	.
DGKI	.	.	.	.	.	.	.	.	.	.	.	.	.	.	.	.	.	.	.	.	.	.	.	.	.	.	.	.	.	.	.	.	.	.	.	.	.	.	.	.	.	.	.	.	.	.	.	.	.
SYP	.	.	.	.	.	.	.	.	.	.	.	.	.	.	.	.	.	.	.	.	.	.	.	.	.	.	.	.	.	.	.	.	.	.	.	.	.	.	.	.	.	.	.	.	.	.	.	.	.
RAB3A	X	.	.	.	.	.	.	.	.	.	.	.	.	.	.	.	.	.	.	.	.	.	.	.	.	.	.	.	.	.	.	.	.	.	.	.	.	.	.	.	.	.	.	.	.	.	.	.	.
STXBP1	X	.	.	.	.	.	.	.	.	.	.	.	.	.	.	.	.	.	.	.	.	.	.	.	.	.	.	.	X	.	.	.	.	.	.	.	.	.	.	.	.	.	.	.	.	.	.	.	.
SYT1	X	.	.	.	.	.	.	.	.	.	.	.	.	.	.	.	.	.	.	.	.	.	.	.	.	.	.	.	.	.	.	.	.	.	.	.	.	.	.	.	.	.	.	.	.	.	.	.	.
DNAJC5	X	.	.	.	.	.	.	.	.	.	.	.	.	.	.	.	.	.	.	.	.	.	.	.	.	.	.	.	.	.	.	.	.	.	.	.	.	.	.	.	.	.	.	.	.	.	.	.	.
OPHN1	.	.	.	.	.	.	.	.	.	.	.	.	.	.	.	.	.	.	.	.	.	.	.	.	.	.	.	.	.	.	.	.	.	.	.	.	.	.	.	.	.	.	.	.	.	.	.	.	.
PFN2	.	.	.	.	.	.	.	.	.	.	.	.	.	.	.	.	.	.	.	.	.	.	.	.	.	.	.	.	.	.	.	.	.	.	.	.	.	.	.	.	.	.	.	.	.	.	.	.	.
PTPRN2	.	.	.	.	.	.	.	.	.	.	.	.	.	.	.	.	.	.	.	.	.	.	.	.	.	.	.	.	.	.	.	.	.	.	.	.	.	.	.	.	.	.	.	.	.	.	.	.	.
NAPA	.	.	.	.	.	.	.	.	.	.	.	.	.	.	.	.	.	.	.	.	.	.	.	.	.	.	.	.	X	.	.	.	.	.	.	.	.	.	.	.	.	.	.	.	.	.	.	.	.
SEPT5	.	.	.	.	.	.	.	.	.	.	.	.	.	.	.	.	.	.	.	.	.	.	.	.	.	.	.	.	.	.	.	.	.	.	.	.	.	.	.	.	.	.	.	.	.	.	.	.	.
SYT7	.	.	.	.	.	.	.	.	.	.	.	.	.	.	.	.	.	.	.	.	.	.	.	.	.	.	.	.	.	.	.	.	.	.	.	.	.	.	.	.	.	.	.	.	.	.	.	.	.
WNT7A	.	.	.	.	.	.	.	.	.	.	.	X	X	.	.	.	.	.	.	.	.	.	.	.	.	.	.	.	.	.	.	.	.	.	.	.	.	.	.	X	.	.	.	X	.	.	X	.	.
SCRIB	.	.	.	.	.	.	.	.	.	.	.	.	.	.	.	.	.	.	.	.	.	.	.	.	.	.	.	.	X	.	.	.	.	.	.	.	.	.	.	X	.	.	.	.	.	.	.	.	.
SLC6A4	.	.	.	.	.	.	.	.	.	.	.	.	.	.	.	.	.	.	.	.	.	.	.	.	.	.	.	.	.	.	.	.	.	X	.	.	.	.	.	.	.	X	.	.	.	.	.	.	.
APBA1	X	.	.	.	.	X	.	.	.	.	.	.	.	.	.	.	.	.	.	.	.	.	.	.	.	.	.	.	.	X	.	.	.	.	.	.	.	.	.	.	.	.	.	.	.	.	.	.	.
APBA2	.	.	.	.	.	X	.	.	.	.	.	.	.	.	.	.	.	.	.	.	.	.	.	.	.	.	.	.	.	X	.	.	.	.	.	.	.	.	.	.	.	.	.	.	.	.	.	.	.
HCRT	.	.	.	.	.	.	.	X	.	.	.	.	.	.	.	X	.	.	.	.	.	.	.	.	.	.	.	.	.	.	.	.	.	.	.	.	.	.	.	.	.	.	.	.	.	.	.	.	.
ABAT	X	.	.	.	.	.	.	.	.	.	.	.	.	.	.	X	.	.	.	.	.	.	.	.	.	.	.	.	.	X	X	.	.	.	.	.	.	.	.	.	.	.	.	.	.	.	.	.	.
PARK7	.	.	.	.	.	.	.	.	.	.	.	.	.	.	.	X	.	.	.	.	.	.	.	.	.	.	.	.	.	X	X	.	.	.	.	.	.	.	.	.	.	.	.	.	.	.	.	.	.
DNM1	.	.	.	.	.	.	.	.	.	.	.	.	.	.	.	.	.	.	.	.	.	.	.	.	.	.	.	.	X	X	X	.	.	.	.	.	.	.	.	.	.	.	.	.	.	.	.	.	.
SPTBN2	.	.	.	.	.	.	.	.	.	.	.	.	.	.	.	.	.	.	.	.	.	.	.	.	.	.	.	.	.	.	X	.	.	.	.	.	.	.	.	.	.	.	.	.	.	.	.	.	.
NRXN3	.	.	.	.	.	.	.	.	.	.	.	.	.	.	.	.	.	.	X	.	.	.	.	.	.	.	.	.	.	.	X	.	.	.	.	.	.	.	.	.	.	.	.	.	.	.	.	.	.
NRXN2	.	.	.	.	.	.	.	.	.	.	.	.	.	.	.	.	.	.	X	.	.	.	.	.	.	.	.	.	.	.	X	.	.	.	.	.	.	.	.	.	.	.	.	.	.	.	.	.	.
NPTN	X	.	.	.	.	.	.	X	.	.	.	.	.	.	.	.	.	.	.	.	.	.	.	.	.	.	.	.	.	.	.	.	.	.	.	.	.	.	.	.	.	.	.	.	.	.	.	.	.
PPFIA3	X	.	.	.	.	.	.	.	.	.	.	.	.	.	.	.	.	.	.	.	.	.	.	.	.	.	.	.	.	.	.	.	.	.	.	.	.	.	.	.	.	.	.	.	.	.	.	.	.
PICK1	X	.	.	.	.	.	.	.	.	.	.	.	.	.	.	.	.	.	.	.	.	.	.	.	.	.	.	.	.	.	.	.	.	.	.	.	.	.	.	.	.	.	.	.	.	.	.	.	.
PDE4B	.	.	.	.	.	.	.	.	.	.	.	.	.	.	X	.	.	.	.	.	.	.	.	.	.	.	.	.	.	.	.	.	.	.	.	.	.	.	.	.	.	.	.	.	.	.	.	X	.
MT3	.	.	.	.	X	.	.	.	.	.	.	.	.	.	.	.	.	.	.	.	.	.	.	.	.	.	.	.	.	.	.	.	.	.	.	.	.	.	.	.	.	.	.	.	.	.	.	.	.
VTI1B	.	.	.	.	.	.	.	.	.	.	.	.	.	.	.	.	.	.	X	.	.	.	.	.	.	.	.	.	.	.	.	.	.	.	.	.	.	.	.	.	.	.	.	.	.	.	.	.	.
GRM2	.	.	.	.	.	.	X	.	.	.	.	.	.	.	.	.	.	.	X	.	.	.	.	.	.	.	.	.	.	.	.	.	.	.	.	.	.	.	.	.	.	.	.	.	.	.	.	.	.
GRM3	.	.	.	.	.	.	X	.	.	.	.	.	.	.	.	.	.	.	X	.	.	.	.	.	.	.	.	.	.	.	.	.	.	.	.	.	.	.	.	.	.	.	.	.	.	.	.	.	.
GRM8	.	.	.	.	.	.	X	.	.	X	X	.	.	.	.	.	.	.	.	.	.	.	.	.	.	.	.	.	.	.	.	.	.	.	.	.	.	.	.	.	.	.	.	.	.	.	.	.	.
GRM4	.	.	.	.	.	.	X	.	.	.	.	.	.	.	.	.	.	.	.	.	.	.	.	.	.	.	.	.	.	.	.	.	.	.	.	.	.	.	.	.	.	.	.	.	.	.	.	.	.
NPY1R	.	.	.	.	.	.	X	.	.	.	.	.	.	.	.	.	.	.	.	.	.	.	.	.	.	.	.	.	.	X	.	.	.	.	.	.	.	.	.	.	.	.	.	.	.	.	.	.	.
SEMA4C	.	.	.	.	.	.	.	.	.	.	.	.	.	X	.	.	.	.	.	.	.	.	.	.	.	.	.	.	.	.	.	.	.	.	.	.	.	.	.	.	.	.	.	.	.	.	.	.	.
CNTNAP4	.	.	.	.	.	.	.	.	.	.	.	.	.	X	.	.	.	.	.	.	.	.	.	.	.	.	.	.	.	.	.	.	.	.	.	.	.	.	.	.	.	.	.	.	.	.	.	.	.
BSN	.	.	.	.	.	.	.	.	.	.	.	.	.	.	.	.	.	.	.	.	.	.	.	.	.	.	.	.	.	.	.	.	.	.	.	.	.	.	.	.	.	.	.	.	.	.	.	.	.
SCAMP5	.	.	.	.	.	.	.	.	.	.	.	.	.	.	.	.	.	.	.	.	.	.	.	.	.	.	.	.	.	.	.	.	.	.	.	.	.	.	.	.	.	.	.	.	.	.	.	.	.
NCOA2	.	.	.	.	.	.	.	.	.	.	.	.	.	.	.	.	.	.	.	.	.	.	.	.	.	.	.	.	.	X	.	.	.	.	.	.	.	.	.	.	.	.	.	.	.	.	.	.	.
RIMS4	.	.	.	.	.	.	.	.	.	.	.	.	.	.	.	.	.	.	.	.	.	.	.	.	.	.	.	.	.	.	.	.	.	.	.	.	.	.	.	.	.	.	.	.	.	.	.	.	.
ERC1	.	.	.	.	.	.	.	.	.	.	.	.	.	.	.	.	.	.	.	.	.	.	.	.	.	.	.	.	.	.	.	.	.	.	.	.	.	.	.	.	.	.	.	.	.	.	.	.	.
ERC2	.	.	.	.	.	.	.	.	.	.	.	.	.	.	.	.	.	.	.	.	.	.	.	.	.	.	.	.	.	.	.	.	.	.	.	.	.	.	.	.	.	.	.	.	.	.	.	.	.
STXBP5	.	.	.	.	.	.	.	.	.	.	.	.	.	.	.	.	.	.	.	.	.	.	.	.	.	.	.	.	.	.	.	X	.	.	.	.	.	.	.	.	.	.	.	.	.	.	.	.	.
CBARP	.	.	.	.	.	.	.	.	.	.	.	.	.	.	.	.	.	.	.	.	.	.	.	.	.	.	.	.	.	.	.	.	.	.	.	.	.	.	.	.	.	.	.	.	.	.	.	.	.
SYNGR3	.	.	.	.	.	.	.	.	.	.	.	.	.	.	.	.	.	.	.	.	.	.	.	.	.	.	.	.	.	.	.	.	.	.	.	.	.	.	.	.	.	.	.	.	.	.	.	.	.
SYPL2	.	.	.	.	.	.	.	.	.	.	.	.	.	.	.	.	.	.	.	.	.	.	.	.	.	.	.	.	.	.	.	.	.	.	.	.	.	.	.	.	.	.	.	.	.	.	.	.	.
SLC6A17	.	.	.	.	.	.	.	.	.	.	.	.	.	.	.	.	.	.	.	.	.	.	.	.	.	.	.	.	.	.	.	.	.	.	.	.	.	.	.	.	.	.	.	.	.	.	.	.	.
KCTD8	.	.	.	.	.	.	.	.	.	.	.	.	.	.	.	.	.	.	.	.	.	.	.	.	.	.	.	.	.	.	.	.	.	.	.	.	.	.	.	.	.	.	.	.	.	.	.	.	.
ZNRF2	.	.	.	.	.	.	.	.	.	.	.	.	.	.	.	.	.	.	.	.	.	.	.	.	.	.	.	.	.	.	.	.	.	.	.	.	.	.	.	.	.	.	.	.	.	.	.	.	.
LGI3	.	.	.	.	.	.	.	.	.	.	.	.	.	.	.	.	.	.	.	.	.	.	.	.	.	.	.	.	.	.	.	.	.	.	.	.	.	.	.	.	.	.	.	.	.	.	.	.	.
SYNPR	.	.	.	.	.	.	.	.	.	.	.	.	.	.	.	.	.	.	.	.	.	.	.	.	.	.	.	.	.	.	.	.	.	.	.	.	.	.	.	.	.	.	.	.	.	.	.	.	.
LRRC4B	.	.	.	.	.	.	.	.	.	.	.	.	.	.	.	.	.	.	.	.	.	.	.	.	.	.	.	.	.	.	.	.	.	.	.	.	.	.	.	.	.	.	.	.	.	.	.	.	.
ZNRF1	.	.	.	.	.	.	.	.	.	.	.	.	.	.	.	.	.	.	.	.	.	.	.	.	.	.	.	.	.	.	.	.	.	.	.	.	.	.	.	.	.	.	.	.	.	.	.	.	.
KCTD16	.	.	.	.	.	.	.	.	.	.	.	.	.	.	.	.	.	.	.	.	.	.	.	.	.	.	.	.	.	.	.	.	.	.	.	.	.	.	.	.	.	.	.	.	.	.	.	.	.
MFF	.	.	.	.	.	.	.	.	.	.	.	.	.	.	.	.	.	.	.	.	.	.	.	.	.	.	.	.	.	.	.	.	.	.	.	.	.	.	.	.	.	.	.	.	.	.	.	.	.
SVOP	.	.	.	.	.	.	.	.	.	.	.	.	.	.	.	.	.	.	.	.	.	.	.	.	.	.	.	.	.	.	.	.	.	.	.	.	.	.	.	.	.	.	.	.	.	.	.	.	.
SYNGR4	.	.	.	.	.	.	.	.	.	.	.	.	.	.	.	.	.	.	.	.	.	.	.	.	.	.	.	.	.	.	.	.	.	.	.	.	.	.	.	.	.	.	.	.	.	.	.	.	.
WDR7	.	.	.	.	.	.	.	.	.	.	.	.	.	.	.	.	.	.	.	.	.	.	.	.	.	.	.	.	.	.	.	.	.	.	.	.	.	.	.	.	.	.	.	.	.	.	.	.	.
DMXL2	.	.	.	.	.	.	.	.	.	.	.	.	.	.	.	.	.	.	.	.	.	.	.	.	.	.	.	.	.	.	.	.	.	.	.	.	.	.	.	.	.	.	.	.	.	.	.	.	.
SV2C	.	.	.	.	.	.	.	.	.	.	.	.	.	.	.	.	.	.	.	.	.	.	.	.	.	.	.	.	.	.	.	.	.	.	.	.	.	.	.	.	.	.	.	.	.	.	.	.	.
COPS5	.	.	.	.	.	.	.	.	.	.	.	.	.	.	.	.	.	.	.	.	.	.	.	.	.	.	.	.	.	.	.	.	.	.	.	.	.	.	.	.	.	.	.	.	.	.	.	.	.
RABAC1	.	.	.	.	.	.	.	.	.	.	.	.	.	.	.	.	.	.	.	.	.	.	.	.	.	.	.	.	.	.	.	.	.	.	.	.	.	.	.	.	.	.	.	.	.	.	.	.	.
DNM1L	.	.	.	.	.	.	.	.	.	.	.	.	.	.	.	.	.	.	.	.	.	.	.	.	.	.	.	.	.	.	.	.	.	.	.	.	.	.	.	.	.	.	.	.	.	.	.	.	.
SV2B	.	.	.	.	.	.	.	.	.	.	.	.	.	.	.	.	.	.	.	.	.	.	.	.	.	.	.	.	.	.	.	.	.	.	.	.	.	.	.	.	.	.	.	.	.	.	.	.	.
SYNGR2	.	.	.	.	.	.	.	.	.	.	.	.	.	.	.	.	.	.	.	.	.	.	.	.	.	.	.	.	.	.	.	.	.	.	.	.	.	.	.	.	.	.	.	.	.	.	.	.	.
FOSL1	.	.	.	.	.	.	.	.	.	.	.	.	.	.	.	.	.	.	.	.	.	.	.	.	.	.	.	.	.	.	.	.	.	.	.	.	.	.	.	.	.	.	.	.	.	.	.	.	.
SYPL1	.	.	.	.	.	.	.	.	.	.	.	.	.	.	.	.	.	.	.	.	.	.	.	.	.	.	.	.	.	.	.	.	.	.	.	.	.	.	.	.	.	.	.	.	.	.	.	.	.
LAMP1	.	.	.	.	.	.	.	.	.	.	.	.	.	.	.	.	.	.	.	.	.	.	.	.	.	.	.	.	.	.	.	.	.	.	.	.	.	.	.	.	.	.	.	.	.	.	.	.	.
PCDH8	.	.	.	.	.	.	.	.	.	.	.	.	.	.	.	.	.	.	.	.	.	.	.	.	.	.	.	.	.	.	.	.	.	.	.	.	.	.	.	.	.	.	.	.	.	.	.	.	.
SLC18A1	.	.	.	.	.	.	.	.	.	.	.	.	.	.	.	X	.	.	.	.	.	.	.	.	.	.	.	.	.	.	.	.	.	.	.	.	.	.	.	.	.	.	.	.	.	.	.	.	.
SLC6A1	X	.	.	.	.	.	.	.	.	.	.	.	.	.	.	X	.	.	.	.	.	.	.	.	.	.	.	.	.	.	.	.	.	.	.	.	.	.	.	.	.	.	.	.	.	.	.	.	.
SLC6A13	X	.	.	.	.	.	.	.	.	.	.	.	.	.	.	.	.	.	.	.	.	.	.	.	.	.	.	.	.	.	.	.	.	.	.	.	.	.	.	.	.	.	.	.	.	.	.	.	.
SLC6A11	X	.	.	.	.	.	.	.	.	.	.	.	.	.	.	.	.	.	.	.	.	.	.	.	.	.	.	.	.	.	.	.	.	.	.	.	.	.	.	.	.	.	.	.	.	.	.	.	.
SLC6A12	X	.	.	.	.	.	.	.	.	.	.	.	.	.	.	.	.	.	.	.	.	.	.	.	.	.	.	.	.	.	.	.	.	.	.	.	.	.	.	.	.	.	.	.	.	.	.	.	.
PDZD11	.	.	.	.	.	.	.	.	.	.	.	.	.	.	.	.	X	.	.	.	.	.	.	.	.	.	.	.	.	.	.	.	.	.	.	.	.	.	.	.	.	.	.	.	.	.	.	.	.
SLC1A3	X	.	.	.	.	.	.	.	.	.	.	.	.	.	.	.	.	.	.	.	.	.	.	.	.	.	.	X	.	.	.	.	.	X	.	.	.	X	.	.	.	.	.	.	.	.	.	.	.
SLC17A7	X	.	.	.	.	.	.	.	.	.	.	.	.	.	.	.	.	.	.	.	.	.	.	.	.	.	.	.	.	.	.	.	.	.	.	.	.	.	.	.	.	.	.	.	.	.	.	.	X
SLC38A2	X	.	.	.	.	.	.	.	.	.	.	.	.	.	.	.	.	.	.	.	.	.	.	.	.	.	.	.	.	.	.	.	.	.	.	.	.	.	.	.	.	.	.	.	.	.	.	.	.
SLC1A7	X	.	.	.	.	.	.	.	.	.	.	.	.	.	.	.	.	.	.	.	.	.	.	.	.	.	.	.	.	.	.	.	.	.	.	.	.	.	.	.	.	.	.	.	.	.	.	.	.
SLC1A1	X	.	.	.	.	.	.	.	.	.	.	.	.	.	.	.	.	.	.	.	.	.	.	.	.	.	.	.	.	.	.	.	.	.	.	.	.	.	.	.	.	.	.	.	.	.	.	.	.
SLC1A6	X	.	.	.	.	.	.	.	.	.	.	.	.	.	.	.	.	.	.	.	.	.	.	.	.	.	.	.	.	.	.	.	.	.	.	.	.	.	.	.	.	.	.	.	.	.	.	.	.
SYN2	X	.	.	.	.	.	.	.	.	.	.	.	.	.	.	.	.	.	.	.	.	.	.	.	.	.	.	.	X	.	.	.	.	.	.	.	.	.	.	.	.	.	.	.	.	.	.	.	.
GAD2	X	.	.	.	.	.	.	.	.	.	.	.	.	.	.	.	.	.	.	.	.	.	.	.	.	.	.	.	.	.	.	.	.	.	.	.	.	.	X	.	.	.	.	.	.	.	.	.	.
PPFIA1	X	.	.	.	.	.	.	.	.	.	.	.	.	.	.	.	.	.	.	.	.	.	.	.	.	.	.	.	.	.	.	.	.	.	.	.	.	.	.	.	.	.	.	.	.	.	.	.	.
GAD1	X	.	.	.	.	.	.	.	.	.	.	.	.	.	.	.	.	.	.	.	.	.	.	.	.	.	.	.	.	.	.	.	.	.	.	.	.	.	.	.	.	.	.	.	.	.	.	.	.
PPFIA4	X	.	.	.	.	.	.	.	.	.	.	.	.	.	.	.	.	.	.	.	.	.	.	.	.	.	.	.	.	.	.	.	.	.	.	.	.	.	.	.	.	.	.	.	.	.	.	.	.
LIN7B	X	.	.	.	.	.	.	.	.	.	.	.	.	.	.	.	.	.	.	.	.	.	.	.	.	.	.	.	.	.	.	.	.	.	.	.	.	.	.	.	.	.	.	.	.	.	.	.	.
GLS2	X	.	.	.	.	.	.	.	.	.	.	.	.	.	.	.	.	.	.	.	.	.	.	.	.	.	.	.	.	.	.	.	.	.	.	.	.	.	.	.	.	.	.	.	.	.	.	.	.
NAAA	X	.	.	.	.	.	.	.	.	.	.	.	.	.	.	.	.	.	.	.	.	.	.	.	.	.	.	.	.	.	.	.	.	.	.	.	.	.	.	.	.	.	.	.	.	.	.	.	.
BZRAP1	X	.	.	.	.	.	.	.	.	.	.	.	.	.	.	.	.	.	.	.	.	.	.	.	.	.	.	.	.	.	.	.	.	.	.	.	.	.	.	.	.	.	.	.	.	.	.	.	.
ALDH5A1	X	.	.	.	.	.	.	.	.	.	.	.	.	.	.	.	.	.	.	.	.	.	.	.	.	.	.	.	.	.	.	.	.	.	.	.	.	.	.	.	.	.	.	.	.	.	.	.	.
SYN3	X	.	.	.	.	.	.	.	.	.	.	.	.	.	.	.	.	.	.	.	.	.	.	.	.	.	.	.	.	.	.	.	.	.	.	.	.	.	.	.	.	.	.	.	.	.	.	.	.
SLC1A2	X	.	.	.	.	.	.	.	.	.	.	.	.	.	.	.	.	.	.	.	.	.	.	.	.	.	.	.	.	.	X	.	.	.	.	.	.	.	.	.	.	.	.	.	.	.	.	.	.
SLC32A1	X	.	.	.	.	.	.	.	.	.	.	.	.	.	.	.	.	.	.	.	.	.	.	.	.	.	.	.	.	.	.	.	.	.	.	.	.	.	.	.	.	.	.	.	.	.	.	.	.
SOX9	.	.	.	.	.	.	.	.	.	.	.	.	X	.	.	.	.	.	.	.	.	.	.	.	.	.	.	.	.	.	.	.	.	.	.	.	.	.	.	.	X	.	.	.	.	.	.	.	X
WNT11	.	.	.	.	.	.	.	.	.	.	.	.	X	.	.	.	.	.	.	.	.	.	.	.	.	.	.	.	.	.	.	.	.	.	.	.	.	.	.	X	X	.	.	.	X	.	X	.	.
YAP1	.	.	.	.	.	.	.	.	.	.	.	.	.	.	.	.	.	.	.	.	.	.	.	.	.	.	.	.	.	.	.	.	.	.	.	.	.	.	.	X	.	.	.	.	.	.	.	.	.
BMP4	.	.	.	.	.	.	.	.	.	.	.	.	X	.	.	X	.	.	.	.	.	.	.	.	.	.	.	.	.	.	.	.	.	.	.	.	.	.	.	X	X	X	.	.	.	.	.	.	X
BMP2	.	.	.	.	.	.	.	.	.	.	.	.	X	.	.	.	.	.	.	.	.	.	.	.	.	.	.	.	.	.	.	X	.	.	.	.	.	.	.	X	X	X	.	.	.	.	.	.	.
BMPR1A	.	.	.	.	.	.	.	.	.	.	.	.	.	.	.	.	.	.	.	.	.	.	.	.	.	.	.	.	.	.	.	X	.	.	.	.	.	.	.	X	X	X	.	.	.	.	.	.	.
TCF7L2	.	.	.	.	.	.	.	.	.	.	.	.	X	.	.	.	.	.	.	.	.	.	.	.	.	.	.	.	.	.	.	.	.	.	.	.	.	.	.	X	X	X	.	.	.	.	X	.	.
SOX2	.	.	.	.	.	.	.	.	.	.	.	.	X	.	.	.	.	.	.	.	.	.	.	.	.	.	.	.	.	.	.	.	.	X	.	.	.	.	.	X	X	X	.	.	.	.	.	.	.
WNT4	.	.	.	.	.	.	.	.	.	.	.	.	X	.	.	.	.	.	.	.	.	.	.	.	.	.	.	.	.	.	.	.	.	.	.	.	.	.	.	X	X	X	.	.	.	.	X	.	.
PAX6	.	.	.	.	.	.	.	.	.	X	X	X	X	.	.	.	.	.	.	.	.	.	.	.	.	.	.	.	.	.	.	.	.	.	.	.	.	.	.	.	X	X	.	.	.	.	.	.	X
NKX2-1	.	.	.	.	.	.	.	.	.	.	.	X	X	.	.	.	.	.	.	.	.	.	.	.	.	.	.	.	.	X	.	.	.	.	.	.	.	.	.	.	X	X	.	.	.	.	.	.	.
ARX	.	.	.	.	.	.	.	.	.	.	.	X	X	.	.	.	.	.	.	.	.	.	.	.	.	.	.	.	.	.	.	.	.	.	.	.	.	.	.	.	.	X	.	.	.	.	.	.	.
GATA2	.	.	.	.	.	.	.	X	.	.	.	X	X	.	.	.	.	.	.	.	.	.	.	.	.	.	.	.	.	.	.	.	.	X	.	.	.	.	.	.	X	X	.	.	.	X	.	.	.
FGF8	.	.	.	.	.	.	.	.	.	.	.	X	X	.	.	.	.	.	.	.	.	.	.	.	.	.	.	.	.	.	.	.	.	.	.	.	.	.	.	.	X	X	.	.	.	.	.	.	.
GSX1	.	.	.	.	.	.	.	.	.	.	.	X	X	.	.	.	.	.	.	.	.	.	.	.	.	.	.	.	.	.	.	.	.	.	.	.	.	.	.	.	X	X	X	.	.	.	.	.	.
ISL1	.	.	.	.	.	.	.	.	.	.	.	X	X	.	.	.	.	.	.	.	.	.	.	.	.	.	.	.	.	.	.	.	.	.	.	.	.	.	.	.	X	X	.	.	.	.	.	.	.
SALL1	.	.	.	.	.	.	.	.	.	.	.	X	X	.	.	.	.	.	.	.	.	.	.	.	.	.	.	.	.	.	.	.	.	.	.	.	.	.	.	.	X	X	.	.	.	.	.	.	.
GLI2	.	.	.	.	.	.	.	.	.	.	.	X	X	.	.	.	.	.	.	.	.	.	.	.	.	.	.	.	.	.	.	.	.	.	.	.	.	.	.	X	X	X	.	.	.	.	.	.	.
LHX3	.	.	.	.	.	.	.	.	.	.	.	X	X	.	.	.	.	.	.	.	.	.	.	.	.	.	.	.	.	.	.	.	.	.	.	.	.	.	.	.	X	X	.	.	.	.	.	.	.
HES1	.	.	.	.	.	.	.	.	.	.	.	.	X	.	.	.	.	.	.	.	.	.	.	.	.	.	.	.	.	.	.	.	.	X	.	.	.	.	.	.	X	X	.	.	.	.	.	.	.
SLC2A2	.	.	.	.	.	.	.	.	.	.	.	.	.	.	.	.	.	.	.	.	.	.	.	.	.	.	.	.	.	.	.	.	.	.	.	.	.	.	.	.	X	.	.	.	.	.	.	.	.
PDX1	.	.	.	.	.	.	.	.	.	.	.	.	.	.	.	.	.	.	.	.	.	.	.	.	.	.	.	.	.	.	.	.	.	.	.	.	.	.	.	.	X	.	.	.	.	.	.	.	.
INS	.	.	.	.	.	.	.	.	.	.	.	.	.	X	.	.	.	.	.	.	.	.	.	.	.	.	.	.	.	.	.	.	.	.	.	.	.	.	.	.	X	.	.	.	.	.	.	.	.
PAX4	.	.	.	.	.	.	.	.	.	.	.	.	.	.	.	.	.	.	.	.	.	.	.	.	.	.	.	.	.	.	.	.	.	.	.	.	.	.	.	.	X	.	.	.	.	.	.	.	X
IAPP	.	.	.	.	.	.	.	.	.	.	.	.	.	.	.	.	.	.	.	.	.	.	.	.	.	.	.	.	.	.	.	.	.	.	.	.	.	.	.	.	X	.	.	.	.	.	.	.	.
HNF4A	.	.	.	.	.	.	.	.	.	.	.	.	.	.	.	.	.	.	.	.	.	.	.	.	.	.	.	.	.	.	.	.	.	.	.	.	.	.	.	.	X	.	.	.	.	.	.	.	.
RFX6	.	.	.	.	.	.	.	.	.	.	.	.	.	.	.	.	.	.	.	.	.	.	.	.	.	.	.	.	.	.	.	.	.	.	.	.	.	.	.	.	X	.	.	.	.	.	.	.	.
PKLR	.	.	.	.	.	.	.	.	.	.	.	.	.	.	.	.	.	.	.	.	.	.	.	.	.	.	.	.	.	.	.	.	.	.	.	.	.	.	.	.	X	.	.	.	.	.	.	.	.
HNF4G	.	.	.	.	.	.	.	.	.	.	.	.	.	.	.	.	.	.	.	.	.	.	.	.	.	.	.	.	.	.	.	.	.	.	.	.	.	.	.	.	X	.	.	.	.	.	.	.	.
NR5A2	.	.	.	.	.	.	.	.	.	.	.	.	.	.	.	.	.	.	.	.	.	.	.	.	.	.	.	.	.	.	.	.	.	.	.	.	.	.	.	.	X	.	.	.	.	.	.	.	.
FOXA3	.	.	.	.	.	.	.	.	.	.	.	.	.	.	.	.	.	.	.	.	.	.	.	.	.	.	.	.	.	.	.	.	.	.	.	.	.	.	.	.	X	.	.	.	.	.	.	.	.
MNX1	.	.	.	.	.	.	.	.	.	.	.	X	X	.	.	.	.	.	.	.	.	.	.	.	.	.	.	.	.	.	.	.	.	.	.	.	.	.	.	.	X	.	.	.	.	.	.	.	.
NKX6-1	.	.	.	.	.	.	.	.	.	.	.	X	X	.	.	.	.	.	.	.	.	.	.	.	.	.	.	.	.	.	.	.	.	.	.	.	.	.	.	.	X	.	.	.	.	.	.	.	.
NKX2-2	.	.	.	.	.	.	.	.	.	.	.	X	X	.	.	.	.	.	.	.	.	.	.	.	.	.	.	.	.	.	.	.	.	X	.	.	.	.	.	.	X	.	.	.	.	.	.	.	.
NKX6-2	.	.	.	.	.	.	.	.	.	.	.	X	X	.	.	.	.	.	.	.	.	.	.	.	.	.	.	.	.	.	.	.	.	.	.	.	.	.	.	.	X	.	.	.	.	.	.	.	.
NEUROD1	.	.	.	.	.	.	.	.	.	.	.	.	X	.	.	.	.	.	.	.	.	.	.	.	.	.	.	.	.	.	.	.	.	X	.	.	.	.	.	.	X	.	.	.	.	.	.	.	X
FOXA2	.	.	.	.	.	.	.	.	.	.	.	.	X	.	.	.	.	.	.	.	.	.	.	.	.	.	.	.	.	X	X	.	.	.	.	.	.	.	.	.	X	.	.	.	.	.	.	.	.
ONECUT1	.	.	.	.	.	.	.	.	.	.	.	.	X	.	.	.	.	.	.	.	.	.	.	.	.	.	.	.	.	.	.	.	.	.	.	.	.	.	.	.	X	.	.	.	.	.	.	.	.
ONECUT2	.	.	.	.	.	.	.	.	.	.	.	.	X	.	.	.	.	.	.	.	.	.	.	.	.	.	.	.	.	.	.	.	.	.	.	.	.	.	.	.	X	.	.	.	.	.	.	.	.
LEF1	.	.	.	.	.	.	.	.	.	.	.	X	.	.	.	.	.	.	.	.	.	.	.	.	.	.	.	.	.	.	.	.	.	.	.	.	.	.	.	X	.	X	X	.	.	.	X	.	.
FZD5	.	.	.	.	.	X	.	.	.	.	.	.	X	.	.	.	.	.	.	.	.	.	.	.	.	.	.	.	.	.	.	.	.	.	.	.	.	.	.	X	.	.	.	X	.	.	X	.	.
FZD4	.	.	.	.	.	.	.	.	.	.	.	.	.	.	.	.	.	.	.	.	.	.	.	.	.	.	.	.	.	X	.	.	.	.	.	.	.	.	.	X	.	.	.	X	.	.	X	.	X
FZD7	.	.	.	.	.	.	.	.	.	.	.	.	.	.	.	.	.	.	.	.	.	.	.	.	.	.	.	.	.	.	.	.	.	.	.	.	.	.	.	X	.	.	.	X	.	.	X	.	.
FZD10	.	.	.	.	.	.	.	.	.	.	.	.	.	.	.	.	.	.	.	.	.	.	.	.	.	.	.	.	.	.	.	.	.	.	.	.	.	.	.	X	.	.	.	X	.	.	X	.	.
LRP6	.	.	.	.	.	.	.	X	.	.	.	X	.	.	.	.	.	.	.	.	.	.	.	.	.	.	.	.	.	.	.	.	.	.	.	.	.	.	.	.	.	X	.	.	.	.	.	.	X
PDPK1	X	.	.	.	.	.	.	.	.	.	.	.	.	.	.	X	.	.	.	.	.	.	.	.	.	.	.	.	.	.	.	.	.	.	.	.	.	.	.	.	X	.	.	.	.	.	.	X	.
PLCG1	.	.	.	.	.	.	.	.	X	.	.	.	.	.	.	X	.	.	.	.	.	.	.	.	.	.	.	.	.	.	.	.	.	.	.	.	.	.	.	.	.	.	.	.	.	.	.	X	.
RPS27A	.	.	.	.	.	.	.	.	.	.	.	.	.	.	.	.	X	.	.	.	.	.	.	.	.	.	.	.	.	.	.	.	.	.	X	.	.	.	.	.	.	.	.	.	.	.	X	X	.
UBA52	.	.	.	.	.	.	.	.	.	.	.	.	.	.	.	.	X	.	.	.	.	.	.	.	.	.	.	X	.	.	.	.	.	.	X	.	.	.	.	.	.	.	.	.	.	.	X	X	.
PSMA6	.	.	.	.	.	.	.	.	.	.	.	.	.	.	X	.	.	.	.	.	.	.	.	X	.	.	.	.	.	.	.	.	.	.	.	.	.	.	.	.	.	.	.	.	.	.	X	X	.
PSMB7	.	.	.	.	.	.	.	.	.	.	.	.	.	.	.	.	.	.	.	.	.	.	.	X	.	.	.	.	.	.	.	.	.	.	.	.	.	.	.	.	.	.	.	.	.	.	X	X	.
PSMB6	.	.	.	.	.	.	.	.	.	.	.	.	.	.	.	.	.	.	.	.	.	.	.	X	.	.	.	.	.	.	.	.	.	.	.	.	.	.	.	.	.	.	.	.	.	.	X	X	.
PSMB5	.	.	.	.	.	.	.	.	.	.	.	.	.	.	.	.	.	.	.	.	.	.	.	X	.	.	.	.	.	.	.	.	.	.	.	.	.	.	.	.	.	.	.	.	.	.	X	X	.
PSMB4	.	.	.	.	.	.	.	.	.	.	.	.	.	.	.	.	.	.	.	.	.	.	.	X	.	.	.	.	.	.	.	.	.	.	.	.	.	.	.	.	.	.	.	.	.	.	X	X	.
PSMB3	.	.	.	.	.	.	.	.	.	.	.	.	.	.	.	.	.	.	.	.	.	.	.	X	.	.	.	.	.	.	.	.	.	.	.	.	.	.	.	.	.	.	.	.	.	.	X	X	.
PSMB1	.	.	.	.	.	.	.	.	.	.	.	.	.	.	.	.	.	.	.	.	.	.	.	X	.	.	.	.	.	.	.	.	.	.	.	.	.	.	.	.	.	.	.	.	.	.	X	X	.
PSMA1	.	.	.	.	.	.	.	.	.	.	.	.	.	.	.	.	.	.	.	.	.	.	.	X	.	.	.	.	.	.	.	.	.	.	.	.	.	.	.	.	.	.	.	.	.	.	X	X	.
PSMA5	.	.	.	.	.	.	.	.	.	.	.	.	.	.	.	.	.	.	.	.	.	.	.	X	.	.	.	.	.	.	.	.	.	.	.	.	.	.	.	.	.	.	.	.	.	.	X	X	.
PSMC6	.	.	.	.	.	.	.	.	.	.	.	.	.	.	.	.	.	.	.	.	.	.	.	X	.	.	.	.	.	.	.	.	.	.	.	.	.	.	.	.	.	.	.	.	.	.	X	X	.
PSMC5	.	.	.	.	.	.	.	.	.	.	.	.	.	.	.	.	.	.	.	.	.	.	.	X	.	.	.	.	.	.	.	.	.	.	.	.	.	.	.	.	.	.	.	.	.	.	X	X	.
PSMC4	.	.	.	.	.	.	.	.	.	.	.	.	.	.	.	.	.	.	.	.	.	.	.	X	.	.	.	.	.	.	.	.	.	.	.	.	.	.	.	.	.	.	.	.	.	.	X	X	.
PSMC1	.	.	.	.	.	.	.	.	.	.	.	.	.	.	.	.	.	.	.	.	.	.	.	X	.	.	.	.	.	.	.	.	.	.	.	.	.	.	.	.	.	.	.	.	.	.	X	X	.
PSMC2	.	.	.	.	.	.	.	.	.	.	.	.	.	.	.	.	.	.	.	.	.	.	.	X	.	.	.	.	.	.	.	.	.	.	.	.	.	.	.	.	.	.	.	.	.	.	X	X	.
PSMB11	.	.	.	.	.	.	.	.	.	.	.	.	.	.	.	.	.	.	.	.	.	.	.	X	.	.	.	.	.	.	.	.	.	.	.	.	.	.	.	.	.	.	.	.	.	.	X	X	.
PSME4	.	.	.	.	.	.	.	.	.	.	.	.	.	.	.	.	.	.	.	.	.	.	.	X	.	.	.	.	.	.	.	.	.	.	.	.	.	.	.	.	.	.	.	.	.	.	X	X	.
PSMF1	.	.	.	.	.	.	.	.	.	.	.	.	.	.	.	.	.	.	.	.	.	.	.	X	.	.	.	.	.	.	.	.	.	.	.	.	.	.	.	.	.	.	.	.	.	.	X	X	.
PSME2	.	.	.	.	.	.	.	.	.	.	.	.	.	.	.	.	.	.	.	.	.	.	.	X	.	.	.	.	.	.	.	.	.	.	.	.	.	.	.	.	.	.	.	.	.	.	X	X	.
PSMB10	.	.	.	.	.	.	.	.	.	.	.	.	.	.	.	.	.	.	.	.	.	.	.	X	.	.	.	.	.	.	.	.	.	.	.	.	.	.	.	.	.	.	.	.	.	.	X	X	.
PSMB8	.	.	.	.	.	.	.	.	.	.	.	.	.	.	.	.	.	.	.	.	.	.	.	X	.	.	.	.	.	.	.	.	.	.	.	.	.	.	.	.	.	.	.	.	.	.	X	X	.
PSMB9	.	.	.	.	.	.	.	.	.	.	.	.	.	.	.	.	.	.	.	.	.	.	.	X	.	.	.	.	.	.	.	.	.	.	.	.	.	.	.	.	.	.	.	.	.	.	X	X	.
PSMD14	.	.	.	.	.	.	.	.	.	.	.	.	.	.	.	.	.	.	.	.	.	.	.	X	.	.	.	.	.	.	.	.	.	.	.	.	.	.	.	.	.	.	.	.	.	.	X	X	.
PSMD6	.	.	.	.	.	.	.	.	.	.	.	.	.	.	.	.	.	.	.	.	.	.	.	X	.	.	.	.	.	.	.	.	.	.	.	.	.	.	.	.	.	.	.	.	.	.	X	X	.
PSMD10	.	.	.	.	.	.	.	.	.	.	.	.	.	.	.	.	.	.	.	.	.	.	.	X	.	.	.	.	.	.	.	.	.	.	.	.	.	.	.	.	.	.	.	.	.	.	X	X	.
PSMD9	.	.	.	.	.	.	.	.	.	.	.	.	.	.	.	.	.	.	.	.	.	.	.	X	.	.	.	.	.	.	.	.	.	.	.	.	.	.	.	.	.	.	.	.	.	.	X	X	.
PSMD8	.	.	.	.	.	.	.	.	.	.	.	.	.	.	.	.	.	.	.	.	.	.	.	X	.	.	.	.	.	.	.	.	.	.	.	.	.	.	.	.	.	.	.	.	.	.	X	X	.
PSMD7	.	.	.	.	.	.	.	.	.	.	.	.	.	.	.	.	.	.	.	.	.	.	.	X	.	.	.	.	.	.	.	.	.	.	.	.	.	.	.	.	.	.	.	.	.	.	X	X	.
PSMD1	.	.	.	.	.	.	.	.	.	.	.	.	.	.	.	.	.	.	.	.	.	.	.	X	.	.	.	.	.	.	.	.	.	.	.	.	.	.	.	.	.	.	.	.	.	.	X	X	.
PSMD5	.	.	.	.	.	.	.	.	.	.	.	.	.	.	.	.	.	.	.	.	.	.	.	X	.	.	.	.	.	.	.	.	.	.	.	.	.	.	.	.	.	.	.	.	.	.	X	X	.
AKT1	.	.	.	.	.	.	.	.	.	.	.	.	.	.	.	X	.	.	.	.	.	.	.	.	.	.	.	.	.	.	.	.	.	.	.	.	.	.	.	.	X	.	.	.	.	.	.	.	.
GSK3B	.	.	.	.	.	.	.	.	.	.	.	.	.	.	.	.	.	.	.	.	.	.	.	.	.	.	.	.	.	.	.	.	.	.	.	.	.	.	.	X	.	.	.	.	.	.	.	.	.
APC	.	.	.	.	.	.	.	.	.	.	.	.	X	.	.	.	.	.	.	.	.	.	.	.	.	.	X	.	.	.	.	.	.	.	.	.	.	.	.	X	.	.	.	.	.	.	.	.	.
MYC	.	.	.	.	.	.	.	.	.	.	.	.	.	.	.	.	.	.	.	.	.	.	.	.	.	.	.	.	.	.	.	.	X	.	.	.	.	.	.	X	.	.	.	.	.	.	.	.	.
PPP2CA	.	.	.	.	.	.	.	.	.	.	.	.	.	.	.	.	.	.	.	.	.	.	.	.	.	.	.	.	.	.	.	.	.	.	.	.	.	.	.	X	.	.	.	.	.	.	.	.	.
PPP2R1B	.	.	.	.	.	.	.	.	.	.	.	.	.	.	.	.	.	.	.	.	.	.	.	.	.	.	.	.	.	.	.	.	.	.	.	.	.	.	.	X	.	.	.	.	.	.	.	.	.
PPP2CB	.	.	.	.	.	.	.	.	.	.	.	.	.	.	.	.	.	.	.	.	.	.	.	.	.	.	.	.	.	.	.	.	.	.	.	.	.	.	.	X	.	.	.	.	.	.	.	.	.
PPP2R1A	.	.	.	.	.	.	.	.	.	.	.	.	.	.	.	.	.	.	.	.	.	.	.	.	.	.	.	.	.	.	.	.	.	.	.	.	.	.	.	X	.	.	.	.	.	.	.	.	.
AKT2	.	.	.	.	.	.	.	.	.	.	.	.	.	X	.	.	.	.	.	.	.	.	.	.	.	.	.	.	.	.	.	.	.	.	.	.	.	.	.	.	.	.	.	.	.	.	.	.	.
DKK1	.	.	.	.	.	.	.	.	.	.	.	.	.	.	.	.	.	.	.	.	.	.	.	.	.	.	.	.	.	.	.	.	.	.	.	.	.	.	.	.	.	.	.	.	.	.	.	.	.
MIB2	.	.	.	.	.	.	.	.	.	.	.	.	.	.	.	.	.	.	.	.	.	.	.	.	.	.	.	.	.	.	.	.	.	.	.	.	.	.	.	.	.	.	.	.	.	.	.	.	.
ZFYVE9	.	.	.	.	.	.	.	.	.	.	.	.	.	.	.	.	.	.	.	.	.	.	.	.	.	.	.	.	.	.	.	.	.	.	.	.	.	.	.	.	.	.	.	.	.	.	.	.	.
DERL2	.	.	.	.	.	.	.	.	.	.	.	.	.	.	.	.	.	.	.	.	.	.	.	.	.	.	.	.	.	.	.	.	.	.	.	.	.	.	.	.	.	.	.	.	.	.	.	.	.
CASP9	.	.	.	.	.	.	.	.	.	.	.	.	.	.	.	.	.	.	.	.	.	.	.	.	.	.	.	.	.	.	.	.	.	.	.	.	.	.	.	.	.	.	.	.	.	.	.	.	.
PORCN	.	.	.	.	.	.	.	.	.	.	.	.	.	.	.	.	.	.	.	.	.	.	.	.	.	.	.	.	.	.	.	X	.	.	.	.	.	.	.	.	.	.	.	.	.	.	.	.	.
HDAC11	.	.	.	.	.	.	.	.	.	.	.	.	.	.	.	.	.	.	.	.	.	.	.	.	.	.	.	.	.	.	.	.	.	.	.	.	.	.	.	.	.	.	.	.	.	.	.	.	.
HDAC10	.	.	.	.	.	.	.	.	.	.	.	.	.	.	.	.	.	.	.	.	.	.	.	.	.	.	.	.	.	.	.	.	.	.	.	.	.	.	.	.	.	.	.	.	.	.	.	.	.
PTPN11	.	.	.	.	.	.	.	.	.	.	.	.	.	.	.	.	.	.	.	.	.	.	.	.	.	.	.	.	.	.	.	.	.	.	.	.	.	.	.	.	.	.	.	.	.	.	.	.	.
RICTOR	.	.	.	.	.	.	.	.	.	.	.	.	.	.	.	.	.	.	.	.	.	.	.	.	.	.	.	.	.	.	.	.	.	.	.	.	.	.	.	.	.	.	.	.	.	.	.	.	.
NAPEPLD	.	.	.	.	.	.	.	.	.	.	.	.	.	.	.	.	.	.	.	.	.	.	.	.	.	.	.	.	.	.	.	.	.	.	.	.	.	.	.	.	.	.	.	.	.	.	.	.	.
AKT1S1	.	.	.	.	.	.	.	.	.	.	.	.	.	.	.	.	.	.	.	.	.	.	.	.	.	.	.	.	.	.	.	.	.	.	.	.	.	.	.	.	.	.	.	.	.	.	.	.	.
TBL1XR1	.	.	.	.	.	.	.	.	.	.	.	.	.	.	.	.	.	.	.	.	.	.	.	.	.	.	.	.	.	.	.	.	.	.	.	.	.	.	.	.	.	.	.	.	.	.	.	.	.
MLST8	.	.	.	.	.	.	.	.	.	.	.	.	.	.	.	.	.	.	.	.	.	.	.	.	.	.	.	.	.	.	.	.	.	.	.	.	.	.	.	.	.	.	.	.	.	.	.	.	.
MIB1	.	.	.	.	.	.	.	.	.	.	.	.	.	.	.	.	.	.	.	.	.	.	.	.	.	.	.	.	.	.	.	.	.	.	.	.	.	.	.	.	.	.	.	.	.	.	.	.	.
HDAC8	.	.	.	.	.	.	.	.	.	.	.	.	.	.	.	.	.	.	.	.	.	.	.	.	.	.	.	.	.	.	.	.	.	.	.	.	.	.	.	.	.	.	.	.	.	.	.	.	.
DHH	.	.	.	.	.	.	.	.	.	.	.	.	.	.	.	.	.	.	.	.	.	.	.	.	.	.	.	.	.	.	.	.	.	.	.	.	.	.	.	.	.	.	.	.	.	.	.	.	.
HEYL	.	.	.	.	.	.	.	.	.	.	.	.	.	.	.	.	.	.	.	.	.	.	.	.	.	.	.	.	.	.	.	.	.	.	.	.	.	.	.	.	.	.	.	.	.	.	.	.	.
FGFR1OP2	.	.	.	.	.	.	.	.	.	.	.	.	.	.	.	.	.	.	.	.	.	.	.	.	.	.	.	.	.	.	.	.	.	.	.	.	.	.	.	.	.	.	.	.	.	.	.	.	.
NCBP2	.	.	.	.	.	.	.	.	.	.	.	.	.	.	.	.	.	.	.	.	.	.	.	.	.	.	.	.	.	.	.	.	.	.	.	.	.	.	.	.	.	.	.	.	.	.	.	.	.
ERLIN2	.	.	.	.	.	.	.	.	.	.	.	.	.	.	.	.	.	.	.	.	.	.	.	.	.	.	.	.	.	.	.	.	.	.	.	.	.	.	.	.	.	.	.	.	.	.	.	.	.
FGFR1OP	.	.	.	.	.	.	.	.	.	.	.	.	.	.	.	.	.	.	.	.	.	.	.	.	.	.	.	.	.	.	.	.	.	.	.	.	.	.	.	.	.	.	.	.	.	.	.	.	.
CNTRL	.	.	.	.	.	.	.	.	.	.	.	.	.	.	.	.	.	.	.	.	.	.	.	.	.	.	.	.	.	.	.	.	.	.	.	.	.	.	.	.	.	.	.	.	.	.	.	.	.
CPSF6	.	.	.	.	.	.	.	.	.	.	.	.	.	.	.	.	.	.	.	.	.	.	.	.	.	.	.	.	.	.	.	.	.	.	.	.	.	.	.	.	.	.	.	.	.	.	.	.	.
NRG3	.	.	.	.	.	.	.	.	.	.	.	.	.	.	.	.	.	.	.	.	.	.	.	.	.	.	.	.	.	.	.	.	.	.	.	.	.	.	.	.	.	.	.	.	.	.	.	.	.
AKT3	.	.	.	.	.	.	.	.	.	.	.	.	.	.	.	.	.	.	.	.	.	.	.	.	.	.	.	.	.	.	.	.	.	.	.	.	.	.	.	.	.	.	.	.	.	.	.	.	.
GAB2	.	.	.	.	.	.	.	.	.	.	.	.	.	.	.	.	.	.	.	.	.	.	.	.	.	.	.	.	.	.	.	.	.	.	.	.	.	.	.	.	.	.	.	.	.	.	.	.	.
BAG4	.	.	.	.	.	.	.	.	.	.	.	.	.	.	.	.	.	.	.	.	.	.	.	.	.	.	.	.	.	.	.	.	.	.	.	.	.	.	.	.	.	.	.	.	.	.	.	.	.
LRRFIP1	.	.	.	.	.	.	.	.	.	.	.	.	.	.	.	.	.	.	.	.	.	.	.	.	.	.	.	.	.	.	.	.	.	.	.	.	.	.	.	.	.	.	.	.	.	.	.	.	.
HDAC3	.	.	.	.	.	.	.	.	.	.	.	.	.	.	.	.	.	.	.	.	.	.	.	.	.	.	.	.	.	.	.	.	.	.	.	.	.	.	.	.	.	.	.	.	.	.	.	.	.
TRIM24	.	.	.	.	.	.	.	.	.	.	.	.	.	.	.	.	.	.	.	.	.	.	.	.	.	.	.	.	.	.	.	.	.	.	.	.	.	.	.	.	.	.	.	.	.	.	.	.	.
PIK3R3	.	.	.	.	.	.	.	.	.	.	.	.	.	.	.	.	.	.	.	.	.	.	.	.	.	.	.	.	.	.	.	.	.	.	.	.	.	.	.	.	.	.	.	.	.	.	.	.	.
ZMYM2	.	.	.	.	.	.	.	.	.	.	.	.	.	.	.	.	.	.	.	.	.	.	.	.	.	.	.	.	.	.	.	.	.	.	.	.	.	.	.	.	.	.	.	.	.	.	.	.	.
TTR	.	.	.	.	.	.	.	.	.	.	.	.	.	.	.	.	.	.	.	.	.	.	.	.	.	.	.	.	.	.	.	.	.	.	.	.	.	.	.	.	.	.	.	.	.	.	.	.	.
TBL1X	.	.	.	.	.	.	.	.	.	.	.	.	.	.	.	.	.	.	.	.	.	.	.	.	.	.	.	.	.	.	.	.	.	.	.	.	.	.	.	.	.	.	.	.	.	.	.	.	.
STAT5A	.	.	.	.	.	.	.	.	.	.	.	.	.	.	.	.	.	.	.	.	.	.	.	.	.	.	.	.	.	.	.	.	.	.	.	.	.	.	.	.	.	.	.	.	.	.	.	.	.
SEL1L	.	.	.	.	.	.	.	.	.	.	.	.	.	.	.	.	.	.	.	.	.	.	.	.	.	.	.	.	.	.	.	.	.	.	.	.	.	.	.	.	.	.	.	.	.	.	.	.	.
RBP1	.	.	.	.	.	.	.	.	.	.	.	.	.	.	.	.	.	.	.	.	.	.	.	.	.	.	.	.	.	.	.	.	.	.	.	.	.	.	.	.	.	.	.	.	.	.	.	.	.
POLR2L	.	.	.	.	.	.	.	.	.	.	.	.	.	.	.	.	.	.	.	.	.	.	.	.	.	.	.	.	.	.	.	.	.	.	.	.	.	.	.	.	.	.	.	.	.	.	.	.	.
POLR2J	.	.	.	.	.	.	.	.	.	.	.	.	.	.	.	.	.	.	.	.	.	.	.	.	.	.	.	.	.	.	.	.	.	.	.	.	.	.	.	.	.	.	.	.	.	.	.	.	.
POLR2I	.	.	.	.	.	.	.	.	.	.	.	.	.	.	.	.	.	.	.	.	.	.	.	.	.	.	.	.	.	.	.	.	.	.	.	.	.	.	.	.	.	.	.	.	.	.	.	.	.
POLR2H	.	.	.	.	.	.	.	.	.	.	.	.	.	.	.	.	.	.	.	.	.	.	.	.	.	.	.	.	.	.	.	.	.	.	.	.	.	.	.	.	.	.	.	.	.	.	.	.	.
POLR2G	.	.	.	.	.	.	.	.	.	.	.	.	.	.	.	.	.	.	.	.	.	.	.	.	.	.	.	.	.	.	.	.	.	.	.	.	.	.	.	.	.	.	.	.	.	.	.	.	.
POLR2F	.	.	.	.	.	.	.	.	.	.	.	.	.	.	.	.	.	.	.	.	.	.	.	.	.	.	.	.	.	.	.	.	.	.	.	.	.	.	.	.	.	.	.	.	.	.	.	.	.
POLR2E	.	.	.	.	.	.	.	.	.	.	.	.	.	.	.	.	.	.	.	.	.	.	.	.	.	.	.	.	.	.	.	.	.	.	.	.	.	.	.	.	.	.	.	.	.	.	.	.	.
POLR2D	.	.	.	.	.	.	.	.	.	.	.	.	.	.	.	.	.	.	.	.	.	.	.	.	.	.	.	.	.	.	.	.	.	.	.	.	.	.	.	.	.	.	.	.	.	.	.	.	.
POLR2C	.	.	.	.	.	.	.	.	.	.	.	.	.	.	.	.	.	.	.	.	.	.	.	.	.	.	.	.	.	.	.	.	.	.	.	.	.	.	.	.	.	.	.	.	.	.	.	.	.
POLR2B	.	.	.	.	.	.	.	.	.	.	.	.	.	.	.	.	.	.	.	.	.	.	.	.	.	.	.	.	.	.	.	.	.	.	.	.	.	.	.	.	.	.	.	.	.	.	.	.	.
POLR2A	.	.	.	.	.	.	.	.	.	.	.	.	.	.	.	.	.	.	.	.	.	.	.	.	.	.	.	.	.	.	.	.	.	.	.	.	.	.	.	.	.	.	.	.	.	.	.	.	.
NCBP1	.	.	.	.	.	.	.	.	.	.	.	.	.	.	.	.	.	.	.	.	.	.	.	.	.	.	.	.	.	.	.	.	.	.	.	.	.	.	.	.	.	.	.	.	.	.	.	.	.
NR4A1	.	.	.	.	.	.	.	.	.	.	.	.	.	.	.	.	.	.	.	.	.	.	.	.	.	.	.	.	.	.	.	.	.	.	.	.	.	.	.	.	.	.	.	.	.	.	.	.	.
GTF2F2	.	.	.	.	.	.	.	.	.	.	.	.	.	.	.	.	.	.	.	.	.	.	.	.	.	.	.	.	.	.	.	.	.	.	.	.	.	.	.	.	.	.	.	.	.	.	.	.	.
KAT2A	.	.	.	.	.	.	.	.	.	.	.	.	.	.	.	.	.	.	.	.	.	.	.	.	.	.	.	.	.	.	.	.	.	.	.	.	.	.	.	.	.	.	.	.	.	.	.	.	.
FOXO3	.	.	.	.	.	.	.	.	.	.	.	.	.	.	.	.	.	.	.	.	.	.	.	.	.	.	.	.	.	.	.	.	.	.	.	.	.	.	.	.	.	.	.	.	.	.	.	.	.
CTBP2	.	.	.	.	.	.	.	.	.	.	.	.	.	.	.	.	.	.	.	.	.	.	.	.	.	.	.	.	.	.	.	.	.	.	.	.	.	.	.	.	.	.	.	.	.	.	.	.	.
CDK8	.	.	.	.	.	.	.	.	.	.	.	.	.	.	.	.	.	.	.	.	.	.	.	.	.	.	.	.	.	.	.	.	.	.	.	.	.	.	.	.	.	.	.	.	.	.	.	.	.
CD80	.	.	.	.	.	.	.	.	.	.	.	.	.	.	.	.	.	.	.	.	.	.	.	.	.	.	.	.	.	.	.	.	.	.	.	.	.	.	.	.	.	.	.	.	.	.	.	.	.
CCNC	.	.	.	.	.	.	.	.	.	.	.	.	.	.	.	.	.	.	.	.	.	.	.	.	.	.	.	.	.	.	.	.	.	.	.	.	.	.	.	.	.	.	.	.	.	.	.	.	.
CD19	.	.	.	.	.	.	.	.	.	.	.	.	.	.	.	.	.	.	.	.	.	.	.	.	.	.	.	.	.	.	.	.	.	.	.	.	.	.	.	.	.	.	.	.	.	.	.	.	.
HDAC9	.	.	.	.	.	.	.	.	.	.	.	.	.	.	.	.	.	.	.	.	.	.	.	.	.	.	.	.	.	.	.	.	.	X	.	.	.	.	.	.	.	.	.	.	.	.	.	.	.
STAT1	.	.	.	.	.	.	.	.	.	.	.	.	.	.	.	.	.	.	.	.	.	.	.	.	.	.	.	.	.	.	.	.	.	.	.	.	.	.	.	.	.	.	.	.	.	.	.	.	.
HDAC7	.	.	.	.	.	.	.	.	.	.	.	.	.	.	.	.	.	.	.	.	.	.	.	.	.	.	.	.	.	.	.	.	.	.	.	.	.	.	.	.	.	.	.	.	.	.	.	.	.
FOXO4	.	.	.	.	.	.	.	.	.	.	.	.	.	.	.	.	.	.	.	.	.	.	.	.	.	.	.	.	.	.	.	.	.	.	.	.	.	.	.	.	.	.	.	.	.	.	.	.	.
HDAC5	.	.	.	.	.	.	.	.	.	.	.	.	.	.	.	.	.	.	.	.	.	.	.	.	.	.	.	.	.	.	.	.	.	.	.	.	.	.	.	.	.	.	.	.	.	.	.	.	.
LRP5	.	.	.	.	.	.	.	.	.	.	.	.	.	.	.	.	.	.	.	.	.	.	.	.	.	.	.	.	.	.	.	.	.	.	.	.	.	.	.	.	.	.	.	.	.	.	.	.	X
CREBBP	.	.	.	.	.	.	.	.	.	.	.	.	.	.	.	.	.	.	.	.	.	.	.	.	.	.	.	.	.	.	.	.	.	X	.	.	.	.	.	.	.	.	.	.	.	.	.	.	.
CSNK1A1	.	.	.	.	.	.	.	.	.	.	.	.	.	.	.	.	.	.	.	.	.	.	.	.	.	.	.	.	.	.	.	.	.	.	.	.	.	.	.	.	.	.	.	.	.	.	.	.	.
AMER1	.	.	.	.	.	.	.	.	.	.	.	.	.	.	.	.	.	.	.	.	.	.	.	.	.	.	.	.	.	.	.	.	.	.	.	.	.	.	.	.	.	.	.	.	.	.	.	.	.
KREMEN1	.	.	.	.	.	.	.	.	.	.	.	.	.	.	.	.	.	.	.	.	.	.	.	.	.	.	.	.	.	.	.	.	.	.	.	.	.	.	.	.	.	.	.	.	.	.	.	.	.
TNKS2	.	.	.	.	.	.	.	.	.	.	.	.	.	.	.	.	.	.	.	.	.	.	.	.	.	.	.	.	.	.	.	.	.	.	.	.	.	.	.	.	.	.	.	.	.	.	.	.	.
DKK2	.	.	.	.	.	.	.	.	.	.	.	.	.	.	.	.	.	.	.	.	.	.	.	.	.	.	.	.	.	.	.	.	.	.	.	.	.	.	.	.	.	.	.	.	.	.	.	.	.
DKK4	.	.	.	.	.	.	.	.	.	.	.	.	.	.	.	.	.	.	.	.	.	.	.	.	.	.	.	.	.	.	.	.	.	.	.	.	.	.	.	.	.	.	.	.	.	.	.	.	.
PPP2R5E	.	.	.	.	.	.	.	.	.	.	.	.	.	.	.	.	.	.	.	.	.	.	.	.	.	.	.	.	.	.	.	.	.	.	.	.	.	.	.	.	.	.	.	.	.	.	.	.	.
PPP2R5D	.	.	.	.	.	.	.	.	.	.	.	.	.	.	.	.	.	.	.	.	.	.	.	.	.	.	.	.	.	.	.	.	.	.	.	.	.	.	.	.	.	.	.	.	.	.	.	.	.
PPP2R5C	.	.	.	.	.	.	.	.	.	.	.	.	.	.	.	.	.	.	.	.	.	.	.	.	.	.	.	.	.	.	.	.	.	.	.	.	.	.	.	.	.	.	.	.	.	.	.	.	.
CTBP1	.	.	.	.	.	.	.	.	.	.	.	.	.	.	.	.	.	.	.	.	.	.	.	.	.	.	.	.	.	.	.	.	.	.	.	.	.	.	.	.	.	.	.	.	.	.	.	.	.
PPP2R5B	.	.	.	.	.	.	.	.	.	.	.	.	.	.	.	.	.	.	.	.	.	.	.	.	.	.	.	.	.	.	.	.	.	.	.	.	.	.	.	.	.	.	.	.	.	.	.	.	.
ZNRF3	.	.	.	.	.	.	.	.	.	.	.	.	.	.	.	.	.	.	.	.	.	.	.	.	.	.	.	.	.	.	.	.	.	.	.	.	.	.	.	.	.	.	.	.	.	.	X	.	.
CCDC88C	.	.	.	.	.	.	.	.	.	.	.	.	.	.	.	.	.	.	.	.	.	.	.	.	.	.	.	.	.	.	.	.	.	.	.	.	.	.	.	.	.	.	.	.	.	.	.	.	.
BCL9L	.	.	.	.	.	.	.	.	.	.	.	.	.	.	.	.	.	.	.	.	.	.	.	.	.	.	.	.	.	.	.	.	.	.	.	.	.	.	.	.	.	.	.	.	.	.	.	.	.
HIST3H2BB	.	.	.	.	.	.	.	.	.	.	.	.	.	.	.	.	.	.	.	.	.	.	.	.	.	.	.	.	.	.	.	.	.	.	.	.	.	.	.	.	.	.	.	.	.	.	.	.	.
HIST4H4	.	.	.	.	.	.	.	.	.	.	.	.	.	.	.	.	.	.	.	.	.	.	.	.	.	.	.	.	.	.	.	.	.	.	.	.	.	.	.	.	.	.	.	.	.	.	.	.	.
HIST1H2BK	.	.	.	.	.	.	.	.	.	.	.	.	.	.	.	.	.	.	.	.	.	.	.	.	.	.	.	.	.	.	.	.	.	.	.	.	.	.	.	.	.	.	.	.	.	.	.	.	.
SOX7	.	.	.	.	.	.	.	.	.	.	.	.	.	.	.	.	.	.	.	.	.	.	.	.	.	.	.	.	.	.	.	.	.	.	.	.	.	.	.	.	.	.	.	.	.	.	.	.	.
CXXC4	.	.	.	.	.	.	.	.	.	.	.	.	.	.	.	.	.	.	.	.	.	.	.	.	.	.	.	.	.	.	.	.	.	.	.	.	.	.	.	.	.	.	.	.	.	.	.	.	.
CTNNBIP1	.	.	.	.	.	.	.	.	.	.	.	.	.	.	.	.	.	.	.	.	.	.	.	.	.	.	.	.	.	.	.	.	.	.	.	.	.	.	.	.	.	.	.	.	.	.	.	.	.
LGR4	.	.	.	.	.	.	.	.	.	.	.	.	.	.	.	.	.	.	.	.	.	.	.	.	.	.	.	.	.	.	.	.	.	.	.	.	.	.	.	.	.	.	.	.	.	.	.	.	.
DACT1	.	.	.	.	.	.	.	.	.	.	.	.	.	.	.	.	.	.	.	.	.	.	.	.	.	.	.	.	.	.	.	.	.	.	.	.	.	.	.	.	.	.	.	.	.	.	.	.	.
PYGO1	.	.	.	.	.	.	.	.	.	.	.	.	.	.	.	.	.	.	.	.	.	.	.	.	.	.	.	.	.	.	.	.	.	.	.	.	.	.	.	.	.	.	.	.	.	.	.	.	.
FRAT2	.	.	.	.	.	.	.	.	.	.	.	.	.	.	.	.	.	.	.	.	.	.	.	.	.	.	.	.	.	.	.	.	.	.	.	.	.	.	.	.	.	.	.	.	.	.	.	.	.
WIF1	.	.	.	.	.	.	.	.	.	.	.	.	.	.	.	.	.	.	.	.	.	.	.	.	.	.	.	.	.	.	.	.	.	.	.	.	.	.	.	.	.	.	.	.	.	.	.	.	.
KAT5	.	.	.	.	.	.	.	.	.	.	.	.	.	.	.	.	.	.	.	.	.	.	.	.	.	.	.	.	.	.	.	.	.	.	.	.	.	.	.	.	.	.	.	.	.	.	.	.	.
FRAT1	.	.	.	.	.	.	.	.	.	.	.	.	.	.	.	.	.	.	.	.	.	.	.	.	.	.	.	.	.	.	.	.	.	.	.	.	.	.	.	.	.	.	.	.	.	.	.	.	.
USP34	.	.	.	.	.	.	.	.	.	.	.	.	.	.	.	.	.	.	.	.	.	.	.	.	.	.	.	.	.	.	.	.	.	.	.	.	.	.	.	.	.	.	.	.	.	.	.	.	.
SOX13	.	.	.	.	.	.	.	.	.	.	.	.	.	.	.	.	.	.	.	.	.	.	.	.	.	.	.	.	.	.	.	.	.	.	.	.	.	.	.	.	.	.	.	.	.	.	.	.	.
ASH2L	.	.	.	.	.	.	.	.	.	.	.	.	.	.	.	.	.	.	.	.	.	.	.	.	.	.	.	.	.	.	.	.	.	.	.	.	.	.	.	.	.	.	.	.	.	.	.	.	.
HIST1H2BJ	.	.	.	.	.	.	.	.	.	.	.	.	.	.	.	.	.	.	.	.	.	.	.	.	.	.	.	.	.	.	.	.	.	.	.	.	.	.	.	.	.	.	.	.	.	.	.	.	.
RUVBL1	.	.	.	.	.	.	.	.	.	.	.	.	.	.	.	.	.	.	.	.	.	.	.	.	.	.	.	.	.	.	.	.	.	.	.	.	.	.	.	.	.	.	.	.	.	.	.	.	.
HIST1H4L	.	.	.	.	.	.	.	.	.	.	.	.	.	.	.	.	.	.	.	.	.	.	.	.	.	.	.	.	.	.	.	.	.	.	.	.	.	.	.	.	.	.	.	.	.	.	.	.	.
HIST1H4E	.	.	.	.	.	.	.	.	.	.	.	.	.	.	.	.	.	.	.	.	.	.	.	.	.	.	.	.	.	.	.	.	.	.	.	.	.	.	.	.	.	.	.	.	.	.	.	.	.
HIST1H4B	.	.	.	.	.	.	.	.	.	.	.	.	.	.	.	.	.	.	.	.	.	.	.	.	.	.	.	.	.	.	.	.	.	.	.	.	.	.	.	.	.	.	.	.	.	.	.	.	.
HIST1H4H	.	.	.	.	.	.	.	.	.	.	.	.	.	.	.	.	.	.	.	.	.	.	.	.	.	.	.	.	.	.	.	.	.	.	.	.	.	.	.	.	.	.	.	.	.	.	.	.	.
HIST1H4C	.	.	.	.	.	.	.	.	.	.	.	.	.	.	.	.	.	.	.	.	.	.	.	.	.	.	.	.	.	.	.	.	.	.	.	.	.	.	.	.	.	.	.	.	.	.	.	.	.
HIST1H4J	.	.	.	.	.	.	.	.	.	.	.	.	.	.	.	.	.	.	.	.	.	.	.	.	.	.	.	.	.	.	.	.	.	.	.	.	.	.	.	.	.	.	.	.	.	.	.	.	.
HIST1H4K	.	.	.	.	.	.	.	.	.	.	.	.	.	.	.	.	.	.	.	.	.	.	.	.	.	.	.	.	.	.	.	.	.	.	.	.	.	.	.	.	.	.	.	.	.	.	.	.	.
HIST1H4F	.	.	.	.	.	.	.	.	.	.	.	.	.	.	.	.	.	.	.	.	.	.	.	.	.	.	.	.	.	.	.	.	.	.	.	.	.	.	.	.	.	.	.	.	.	.	.	.	.
HIST1H4D	.	.	.	.	.	.	.	.	.	.	.	.	.	.	.	.	.	.	.	.	.	.	.	.	.	.	.	.	.	.	.	.	.	.	.	.	.	.	.	.	.	.	.	.	.	.	.	.	.
HIST1H4A	.	.	.	.	.	.	.	.	.	.	.	.	.	.	.	.	.	.	.	.	.	.	.	.	.	.	.	.	.	.	.	.	.	.	.	.	.	.	.	.	.	.	.	.	.	.	.	.	.
HIST2H2BE	.	.	.	.	.	.	.	.	.	.	.	.	.	.	.	.	.	.	.	.	.	.	.	.	.	.	.	.	.	.	.	.	.	.	.	.	.	.	.	.	.	.	.	.	.	.	.	.	.
HIST1H2BO	.	.	.	.	.	.	.	.	.	.	.	.	.	.	.	.	.	.	.	.	.	.	.	.	.	.	.	.	.	.	.	.	.	.	.	.	.	.	.	.	.	.	.	.	.	.	.	.	.
HIST1H2BC	.	.	.	.	.	.	.	.	.	.	.	.	.	.	.	.	.	.	.	.	.	.	.	.	.	.	.	.	.	.	.	.	.	.	.	.	.	.	.	.	.	.	.	.	.	.	.	.	.
HIST1H2BI	.	.	.	.	.	.	.	.	.	.	.	.	.	.	.	.	.	.	.	.	.	.	.	.	.	.	.	.	.	.	.	.	.	.	.	.	.	.	.	.	.	.	.	.	.	.	.	.	.
HIST1H2BH	.	.	.	.	.	.	.	.	.	.	.	.	.	.	.	.	.	.	.	.	.	.	.	.	.	.	.	.	.	.	.	.	.	.	.	.	.	.	.	.	.	.	.	.	.	.	.	.	.
HIST1H2BE	.	.	.	.	.	.	.	.	.	.	.	.	.	.	.	.	.	.	.	.	.	.	.	.	.	.	.	.	.	.	.	.	.	.	.	.	.	.	.	.	.	.	.	.	.	.	.	.	.
HIST1H2BF	.	.	.	.	.	.	.	.	.	.	.	.	.	.	.	.	.	.	.	.	.	.	.	.	.	.	.	.	.	.	.	.	.	.	.	.	.	.	.	.	.	.	.	.	.	.	.	.	.
HIST1H2BM	.	.	.	.	.	.	.	.	.	.	.	.	.	.	.	.	.	.	.	.	.	.	.	.	.	.	.	.	.	.	.	.	.	.	.	.	.	.	.	.	.	.	.	.	.	.	.	.	.
HIST1H2BN	.	.	.	.	.	.	.	.	.	.	.	.	.	.	.	.	.	.	.	.	.	.	.	.	.	.	.	.	.	.	.	.	.	.	.	.	.	.	.	.	.	.	.	.	.	.	.	.	.
HIST1H2BL	.	.	.	.	.	.	.	.	.	.	.	.	.	.	.	.	.	.	.	.	.	.	.	.	.	.	.	.	.	.	.	.	.	.	.	.	.	.	.	.	.	.	.	.	.	.	.	.	.
HIST2H2AC	.	.	.	.	.	.	.	.	.	.	.	.	.	.	.	.	.	.	.	.	.	.	.	.	.	.	.	.	.	.	.	.	.	.	.	.	.	.	.	.	.	.	.	.	.	.	.	.	.
HIST1H2AB	.	.	.	.	.	.	.	.	.	.	.	.	.	.	.	.	.	.	.	.	.	.	.	.	.	.	.	.	.	.	.	.	.	.	.	.	.	.	.	.	.	.	.	.	.	.	.	.	.
HIST1H2AJ	.	.	.	.	.	.	.	.	.	.	.	.	.	.	.	.	.	.	.	.	.	.	.	.	.	.	.	.	.	.	.	.	.	.	.	.	.	.	.	.	.	.	.	.	.	.	.	.	.
TRRAP	.	.	.	.	.	.	.	.	.	.	.	.	.	.	.	.	.	.	.	.	.	.	.	.	.	.	.	.	.	.	.	.	.	.	.	.	.	.	.	.	.	.	.	.	.	.	.	.	.
KMT2D	.	.	.	.	.	.	.	.	.	.	.	.	.	.	.	.	.	.	.	.	.	.	.	.	.	.	.	.	.	.	.	.	.	.	.	.	.	.	.	.	.	.	.	.	.	.	.	.	.
TLE4	.	.	.	.	.	.	.	.	.	.	.	.	.	.	.	.	.	.	.	.	.	.	.	.	.	.	.	.	.	.	.	.	.	.	.	.	.	.	.	.	.	.	.	.	.	.	.	.	.
TLE3	.	.	.	.	.	.	.	.	.	.	.	.	.	.	.	.	.	.	.	.	.	.	.	.	.	.	.	.	.	.	.	.	.	.	.	.	.	.	.	.	.	.	.	.	.	.	.	.	.
TLE2	.	.	.	.	.	.	.	.	.	.	.	.	.	.	.	.	.	.	.	.	.	.	.	.	.	.	.	.	.	.	.	.	.	.	.	.	.	.	.	.	.	.	.	.	.	.	.	.	.
TERT	.	.	.	.	.	.	.	.	.	.	.	.	.	.	.	.	.	.	.	.	.	.	.	.	.	.	.	.	.	.	.	.	.	.	.	.	.	.	.	.	.	.	.	.	.	.	.	.	.
SRY	.	.	.	.	.	.	.	.	.	.	.	.	.	.	.	.	.	.	.	.	.	.	.	.	.	.	.	.	.	.	.	.	.	.	.	.	.	.	.	.	.	.	.	.	.	.	.	.	.
RBBP5	.	.	.	.	.	.	.	.	.	.	.	.	.	.	.	.	.	.	.	.	.	.	.	.	.	.	.	.	.	.	.	.	.	.	.	.	.	.	.	.	.	.	.	.	.	.	.	.	.
HIST1H2BB	.	.	.	.	.	.	.	.	.	.	.	.	.	.	.	.	.	.	.	.	.	.	.	.	.	.	.	.	.	.	.	.	.	.	.	.	.	.	.	.	.	.	.	.	.	.	.	.	.
HIST1H2BD	.	.	.	.	.	.	.	.	.	.	.	.	.	.	.	.	.	.	.	.	.	.	.	.	.	.	.	.	.	.	.	.	.	.	.	.	.	.	.	.	.	.	.	.	.	.	.	.	.
H2AFZ	.	.	.	.	.	.	.	.	.	.	.	.	.	.	.	.	.	.	.	.	.	.	.	.	.	.	.	.	.	.	.	.	.	.	.	.	.	.	.	.	.	.	.	.	.	.	.	.	.
HIST1H2AD	.	.	.	.	.	.	.	.	.	.	.	.	.	.	.	.	.	.	.	.	.	.	.	.	.	.	.	.	.	.	.	.	.	.	.	.	.	.	.	.	.	.	.	.	.	.	.	.	.
HIST1H2AE	.	.	.	.	.	.	.	.	.	.	.	.	.	.	.	.	.	.	.	.	.	.	.	.	.	.	.	.	.	.	.	.	.	.	.	.	.	.	.	.	.	.	.	.	.	.	.	.	.
CSNK2B	.	.	.	.	.	.	.	.	.	.	.	.	.	.	.	.	.	.	.	.	.	.	.	.	.	.	.	.	.	.	.	.	.	.	.	.	.	.	.	.	.	.	.	.	.	.	.	.	.
CSNK2A2	.	.	.	.	.	.	.	.	.	.	.	.	.	.	.	.	.	.	.	.	.	.	.	.	.	.	.	.	.	.	.	.	.	.	.	.	.	.	.	.	.	.	.	.	.	.	.	.	.
CSNK2A1	.	.	.	.	.	.	.	.	.	.	.	.	.	.	.	.	.	.	.	.	.	.	.	.	.	.	.	.	.	.	.	.	.	.	.	.	.	.	.	.	.	.	.	.	.	.	.	.	.
XIAP	.	.	.	.	.	.	.	.	.	.	.	.	.	.	.	.	.	.	.	.	.	.	.	.	.	.	.	.	.	.	.	.	.	.	.	.	.	.	.	.	.	.	.	.	.	.	.	.	.
BCL9	.	.	.	.	.	.	.	.	.	.	.	.	.	.	.	.	.	.	.	.	.	.	.	.	.	.	.	.	.	.	.	.	.	.	.	.	.	.	.	.	.	.	.	.	.	.	.	.	.
RNF43	.	.	.	.	.	.	.	.	.	.	.	.	.	.	.	.	.	.	.	.	.	.	.	.	.	.	.	.	.	.	.	.	.	.	X	.	.	.	.	.	.	.	.	.	.	.	.	.	.
HECW1	.	.	.	.	.	.	.	.	.	.	.	.	.	.	.	.	.	.	.	.	.	.	.	.	.	.	.	.	.	.	.	.	.	.	X	.	.	.	.	.	.	.	.	.	.	.	.	.	.
RNF146	.	.	.	.	.	.	.	.	.	.	.	.	.	.	.	.	.	.	.	.	.	.	.	.	.	.	.	.	.	.	.	.	.	.	X	.	.	.	.	.	.	.	.	.	.	.	.	.	.
ITGB1	.	.	.	.	.	X	.	.	.	.	.	.	X	.	.	.	.	.	.	.	.	.	.	.	.	.	.	.	X	.	.	X	.	.	.	.	.	X	.	.	.	.	.	.	.	.	.	.	.
RAC1	.	.	.	.	.	.	.	.	.	.	.	X	.	X	.	.	.	.	.	.	.	.	.	.	.	.	.	X	.	.	.	.	.	.	.	.	.	.	.	.	.	.	.	.	.	.	X	.	.
AP2B1	X	.	.	.	.	X	.	.	.	.	.	.	.	.	.	.	.	.	.	.	.	.	.	.	.	.	.	X	.	.	.	.	.	.	.	.	.	.	.	.	.	.	.	.	.	.	X	.	.
NTRK1	.	.	.	.	.	.	.	.	.	.	.	.	.	.	.	.	.	.	.	.	.	.	.	.	.	.	.	.	.	.	.	.	X	.	.	.	.	.	.	.	.	.	.	.	.	.	.	.	.
APOA1	.	.	.	.	.	X	.	.	.	.	.	.	.	.	.	.	.	.	.	.	.	.	.	X	X	.	.	.	.	.	.	.	.	.	.	.	.	.	.	.	X	.	.	.	.	.	.	.	.
APOE	.	.	.	.	.	X	.	.	.	.	.	.	.	.	.	X	.	.	.	.	.	.	.	.	.	.	.	.	.	.	.	.	.	.	.	.	.	.	.	.	.	.	.	.	.	.	.	.	.
PPP3CA	.	.	.	X	X	.	.	.	X	.	.	.	.	.	X	.	.	.	.	.	.	.	.	.	.	.	.	.	.	.	.	.	.	.	.	.	.	.	.	.	.	.	.	.	.	.	X	.	.
PPP3CB	.	.	.	.	.	.	.	.	X	.	.	.	.	.	X	.	.	.	.	.	.	.	.	.	.	.	.	.	.	X	.	.	.	.	.	.	.	.	.	.	.	.	.	.	.	.	X	.	.
GNAT3	X	.	.	.	.	.	.	.	.	.	.	.	.	.	.	.	.	.	.	.	.	.	.	.	.	.	.	.	.	.	.	.	.	.	.	.	.	.	.	.	.	.	.	.	.	.	.	.	.
GNAI3	X	.	.	.	.	.	.	.	.	.	.	.	.	.	.	.	.	.	.	.	.	.	.	.	.	.	.	.	.	.	.	.	.	.	.	.	.	.	.	.	.	.	.	.	.	.	.	.	.
GNAI1	X	.	.	.	.	.	.	.	.	.	.	.	.	.	.	.	.	.	.	.	.	.	.	.	.	.	.	.	.	.	.	.	.	.	.	.	.	.	.	.	.	.	.	.	.	.	.	.	.
GNAI2	X	.	.	.	.	.	.	.	.	.	.	.	.	.	.	.	.	.	.	.	.	.	.	.	.	.	.	.	.	.	.	.	.	.	.	.	.	.	.	.	.	.	.	.	.	.	.	.	.
GNB3	X	.	.	.	.	.	.	.	.	.	.	.	.	.	.	.	.	.	.	.	.	.	.	.	.	.	.	.	.	.	.	.	.	X	.	.	.	.	.	.	.	.	.	.	.	.	.	.	.
GNG2	X	.	.	.	.	.	.	.	.	.	.	.	.	.	.	.	.	.	.	.	.	.	.	.	.	.	.	.	.	.	.	.	.	.	.	.	.	.	.	.	.	.	.	.	.	.	X	.	.
GNG12	X	.	.	.	.	.	.	.	.	.	.	.	.	.	.	.	.	.	.	.	.	.	.	.	.	.	.	.	.	.	.	.	.	.	.	.	.	.	.	.	.	.	.	.	.	.	.	.	.
GNG3	X	.	.	.	.	.	.	X	.	.	.	.	.	.	.	.	.	.	.	.	.	.	.	.	.	.	.	.	.	.	.	.	.	.	.	.	.	.	.	.	.	.	.	.	.	.	.	.	.
GNG8	X	.	.	.	.	.	.	.	.	.	.	.	.	.	.	.	.	.	.	.	.	.	.	.	.	.	.	.	.	.	.	.	.	.	.	.	.	.	.	.	.	.	.	.	.	.	.	.	.
GNG13	X	.	.	.	.	.	.	.	.	.	.	.	.	.	.	.	.	.	.	.	.	.	.	.	.	.	.	.	.	.	.	.	.	.	.	.	.	.	.	.	.	.	.	.	.	.	.	.	.
GNGT2	X	.	.	.	.	.	.	.	.	.	.	.	.	.	.	.	.	.	.	.	.	.	.	.	.	.	.	.	.	.	.	.	.	.	.	.	.	.	.	.	.	.	.	.	.	.	.	.	.
GNGT1	X	.	.	.	.	.	.	.	.	.	.	.	.	.	.	.	.	.	.	.	.	.	.	.	.	.	.	.	.	.	.	.	.	.	.	.	.	.	.	.	.	.	.	.	.	.	.	.	.
GNG7	X	.	.	.	.	.	.	.	.	.	.	.	.	.	.	.	.	.	.	.	.	.	.	.	.	.	.	.	.	.	.	.	.	.	.	.	.	.	.	.	.	.	.	.	.	.	.	.	.
GNG10	X	.	.	.	.	.	.	.	.	.	.	.	.	.	.	.	.	.	.	.	.	.	.	.	.	.	.	.	.	.	.	.	.	.	.	.	.	.	.	.	.	.	.	.	.	.	.	.	.
GNB4	X	.	.	.	.	.	.	.	.	.	.	.	.	.	.	.	.	.	.	.	.	.	.	.	.	.	.	.	X	.	.	.	.	.	.	.	.	.	.	.	.	.	.	.	.	.	.	.	.
GNB5	X	.	.	.	.	.	.	.	.	.	.	.	.	.	.	.	.	.	.	.	.	.	.	.	.	.	.	.	X	.	.	.	.	.	.	.	.	.	.	.	.	.	.	.	.	.	.	.	.
ADCY5	X	.	.	.	.	.	.	X	.	.	.	.	.	.	.	.	.	.	.	.	.	.	.	.	.	.	.	.	.	X	.	.	.	.	.	.	.	.	.	.	.	.	.	.	.	.	.	.	.
GNB1	X	.	.	.	.	.	.	X	.	.	.	.	.	.	.	.	.	.	.	.	.	.	.	.	.	.	.	.	X	.	.	.	.	.	.	.	.	.	.	.	.	.	.	.	.	.	X	.	X
GNAO1	.	.	.	.	.	.	.	.	.	.	.	.	.	.	.	.	.	.	.	.	.	.	.	.	.	.	.	.	X	X	.	.	.	.	.	.	.	.	.	.	.	.	.	.	.	.	X	.	.
GNAS	.	.	.	.	.	.	.	.	X	.	.	.	.	.	.	.	.	.	.	.	.	.	.	.	.	.	.	.	.	.	.	.	.	.	.	.	.	.	.	.	.	.	.	.	.	.	.	.	.
PLCB4	.	.	.	.	.	.	.	.	X	.	.	.	.	.	.	.	.	.	.	.	.	.	.	.	.	.	.	.	.	.	.	.	.	.	.	.	.	.	.	.	.	.	.	.	.	.	.	.	.
GNAQ	.	.	.	.	.	.	.	.	X	.	.	X	.	.	.	.	.	.	.	.	.	.	.	.	.	.	.	.	.	.	.	.	.	.	.	.	.	.	.	.	.	.	.	.	.	.	.	.	.
GNA11	.	.	.	.	.	.	.	.	X	.	.	.	.	.	.	.	.	.	.	.	.	.	.	.	.	.	.	.	.	.	.	.	.	.	.	.	.	.	.	.	.	.	.	.	.	.	.	.	.
PLCB1	X	.	.	.	.	.	.	.	X	.	.	.	.	.	.	.	.	.	.	.	.	.	.	.	.	.	.	.	X	.	.	.	.	.	.	.	.	.	.	.	.	.	.	X	.	.	X	.	.
PRKCB	X	.	.	X	X	.	.	.	X	.	.	.	.	.	.	.	.	.	X	.	.	.	.	.	.	.	.	.	.	.	.	.	.	.	.	.	.	.	.	.	.	.	.	.	.	.	.	.	.
PRKCA	X	.	.	.	.	.	.	.	X	.	.	.	.	X	.	.	.	.	.	.	.	.	.	.	.	.	.	.	.	.	.	.	.	.	.	.	.	.	.	.	.	.	.	.	.	.	.	.	.
PLCB2	X	.	.	.	.	.	.	.	X	.	.	.	.	.	.	.	.	.	.	.	.	.	.	.	.	.	.	.	.	.	.	.	.	.	.	.	.	.	.	.	.	.	.	.	.	.	X	.	.
PLCB3	X	.	.	.	.	.	.	.	X	.	.	.	.	.	.	.	.	.	.	.	.	.	.	.	.	.	.	.	.	.	.	.	.	.	.	.	.	.	.	.	.	.	.	.	.	.	X	.	.
PRKCG	X	.	.	.	.	.	.	.	X	.	.	.	.	.	.	.	.	.	.	.	.	.	.	.	.	.	.	.	.	.	.	.	.	.	.	.	.	.	.	.	.	.	.	.	.	.	.	.	.
PRKACG	X	.	.	.	.	.	.	.	X	.	.	.	.	.	.	.	.	.	.	.	.	.	.	.	.	.	.	.	.	.	.	.	.	.	.	.	.	.	.	.	.	.	.	.	.	.	.	.	.
MAPK1	X	.	.	.	.	.	.	.	.	.	.	.	.	.	.	.	.	.	.	.	.	.	.	.	.	.	.	.	.	.	.	.	.	.	.	.	.	.	.	.	X	.	.	.	.	.	.	X	.
KRAS	.	.	.	.	.	.	.	.	.	.	.	.	.	.	.	.	.	.	.	.	.	.	.	.	.	.	.	.	.	.	.	.	.	.	.	.	.	.	.	.	.	.	.	.	.	.	.	.	.
BRAF	X	.	.	.	.	.	.	.	.	.	.	.	.	.	.	.	.	.	.	.	.	.	.	.	.	.	.	.	.	.	.	.	.	.	.	.	.	.	.	.	X	.	.	.	.	.	.	.	.
RAF1	X	.	.	.	.	.	.	.	.	.	.	.	.	.	.	.	X	.	.	.	.	.	.	.	.	.	.	.	.	.	.	.	.	.	.	.	.	.	.	.	X	.	.	.	.	.	.	.	.
CREB1	X	.	.	.	.	.	.	.	.	.	.	.	.	.	.	.	.	.	.	.	.	.	.	.	.	.	.	.	.	.	.	.	.	X	.	.	.	.	.	.	X	X	.	.	.	.	.	.	.
CAMK4	X	.	.	.	.	.	.	.	X	.	.	.	.	.	.	.	.	.	.	.	.	.	.	.	.	.	.	.	.	.	.	.	.	.	.	.	.	.	.	.	.	.	.	.	X	X	.	.	.
PRKACA	X	.	.	.	.	.	.	.	X	.	.	.	.	.	.	.	.	X	.	.	.	.	.	.	.	.	.	.	.	.	.	.	.	X	.	.	.	.	.	.	.	.	.	.	.	.	.	.	.
PRKACB	X	.	.	.	.	.	.	.	X	.	.	.	.	.	.	.	.	.	.	.	.	.	.	.	.	.	.	.	.	.	.	.	.	X	.	.	.	.	.	.	.	.	.	.	.	.	.	.	.
ADCY6	X	.	.	.	.	.	.	.	.	.	.	.	.	.	.	.	.	.	.	.	.	.	.	.	.	.	.	.	.	.	.	.	.	.	.	.	.	.	.	.	.	.	.	.	.	.	.	.	.
ADCY4	X	.	.	.	.	.	.	.	X	.	.	.	.	.	.	.	.	.	.	.	.	.	.	.	.	.	.	.	.	.	.	.	.	.	.	.	.	.	.	.	.	.	.	.	.	.	.	.	.
ADCY3	X	.	.	.	.	.	.	.	X	.	.	.	.	.	.	.	.	.	.	.	.	.	.	.	.	.	.	.	.	.	.	.	.	.	.	.	.	.	.	.	.	.	.	.	.	.	.	.	.
ADCY8	X	.	.	.	.	.	.	.	X	.	.	.	.	.	.	.	.	.	.	.	.	.	.	.	.	.	.	.	.	.	.	.	.	.	.	.	.	.	.	.	.	.	.	.	.	.	.	.	.
ADCY9	X	.	.	.	.	.	.	.	X	.	.	.	.	.	.	.	.	.	.	.	.	.	.	.	.	.	.	.	.	.	.	.	.	.	.	.	.	.	.	.	.	.	.	.	.	.	.	.	.
ADCY2	X	.	.	.	.	.	.	.	X	.	.	.	.	.	.	.	.	.	.	.	.	.	.	.	.	.	.	.	.	.	.	.	.	.	.	.	.	.	.	.	.	.	.	.	.	.	.	.	.
ADCY7	X	.	.	.	.	.	.	.	X	.	.	.	.	.	.	.	.	.	.	.	.	.	.	.	.	.	.	.	.	.	.	.	.	.	.	.	.	.	.	.	.	.	.	.	.	.	.	.	.
GCK	.	.	.	X	X	.	.	X	.	.	.	.	.	.	.	.	.	.	.	.	.	.	.	.	.	.	.	.	.	.	.	.	.	X	.	.	.	.	.	.	X	.	.	.	.	.	.	.	.
AVP	.	.	.	.	.	.	.	X	.	.	.	.	.	.	.	X	.	.	.	.	.	.	.	.	.	.	.	.	.	X	.	.	.	X	.	.	.	.	.	.	.	.	.	.	.	.	.	.	.
HTR2A	.	.	.	X	X	.	X	X	X	.	.	.	.	X	.	.	.	.	.	.	.	.	.	.	.	.	.	.	.	.	X	.	.	X	.	.	.	.	.	.	.	.	.	.	.	.	.	.	.
TACR1	.	.	.	.	.	.	X	X	X	.	.	.	.	.	.	.	.	.	.	.	.	.	.	.	.	.	.	.	.	.	.	.	.	X	.	.	.	.	.	.	.	.	.	.	.	.	.	.	.
P2RX7	.	X	.	X	X	.	X	X	X	.	.	.	.	.	.	X	.	.	.	.	.	.	.	.	.	.	.	.	.	.	.	.	.	.	.	.	.	.	.	.	.	.	.	.	.	.	.	.	.
ADRA1A	.	.	.	X	X	.	X	X	X	.	.	.	.	.	X	.	.	.	.	.	.	.	.	.	.	.	.	.	.	.	.	.	.	.	.	.	.	.	.	.	.	.	.	.	.	.	.	.	.
NMUR2	.	.	.	X	X	X	X	X	.	.	.	.	.	.	.	.	.	.	.	.	.	.	.	.	.	.	.	.	.	.	.	.	.	.	.	.	.	.	.	.	.	.	.	.	.	.	.	.	.
CYSLTR1	.	.	.	X	X	.	X	X	X	.	.	.	.	.	.	.	.	.	.	.	.	.	.	.	.	.	.	.	.	.	.	.	.	.	.	.	.	.	.	.	.	.	.	.	.	.	.	.	.
HTR2B	.	.	.	X	X	.	X	X	X	.	.	.	.	X	.	.	.	.	.	.	.	.	.	.	.	.	.	.	.	.	.	.	.	.	.	.	.	.	.	.	.	.	.	.	.	.	.	.	.
HTR2C	.	.	.	X	X	.	X	X	X	.	.	.	.	.	.	.	.	.	.	.	.	.	.	.	.	.	.	.	.	X	.	.	.	.	.	.	.	.	.	.	.	.	.	.	.	.	.	.	.
HTR3A	.	X	.	.	.	.	.	.	.	.	.	.	.	.	.	.	X	.	.	X	.	X	X	.	.	.	.	.	.	.	.	X	.	X	.	.	.	.	.	.	.	.	.	.	.	.	.	.	.
HTR3E	.	X	.	.	.	.	.	.	.	.	.	.	.	.	.	.	X	.	.	.	.	.	.	.	.	.	.	.	.	.	.	X	.	.	.	.	.	.	.	.	.	.	.	.	.	.	.	.	.
HTR3C	.	X	.	.	.	.	.	.	.	.	.	.	.	.	.	.	X	.	.	.	.	.	.	.	.	.	.	.	.	.	.	X	.	.	.	.	.	.	.	.	.	.	.	.	.	.	.	.	.
HTR3D	.	X	.	.	.	.	.	.	.	.	.	.	.	.	.	.	X	.	.	.	.	.	.	.	.	.	.	.	.	.	.	X	.	.	.	.	.	.	.	.	.	.	.	.	.	.	.	.	.
CHRNB4	X	X	.	.	.	.	X	.	.	.	.	.	.	.	.	.	.	.	.	.	.	.	.	.	.	.	.	.	.	X	X	X	.	X	.	.	.	.	.	.	.	.	.	.	.	.	.	.	.
CHRNA4	X	X	.	X	X	.	X	.	.	.	.	.	.	.	.	.	.	.	.	.	.	.	.	.	.	.	.	.	.	X	X	X	.	X	.	.	.	.	.	.	.	.	.	.	.	.	.	.	.
GRIN2C	X	X	.	.	.	.	X	.	X	.	.	.	.	.	.	.	.	.	.	.	.	.	.	.	.	.	.	.	.	.	.	X	.	.	.	.	.	.	.	.	.	.	.	.	.	.	.	.	.
GRIA2	X	.	.	.	.	.	X	.	.	.	.	.	.	.	.	.	.	.	.	.	.	.	.	.	.	.	.	.	.	.	.	X	.	.	.	.	.	.	.	.	.	.	.	.	.	.	.	.	.
GRIN2B	X	.	.	.	.	.	X	.	.	.	.	.	.	.	.	.	.	.	.	.	.	.	.	.	.	.	.	.	.	.	.	X	.	.	.	.	.	.	.	.	.	.	.	.	.	.	.	.	.
ANXA1	.	.	.	.	.	.	.	.	.	.	.	.	.	.	.	.	.	X	.	.	.	.	.	.	.	.	.	.	.	.	.	.	.	.	.	.	.	.	.	.	X	.	.	.	.	.	.	.	.
THY1	.	.	.	.	.	.	.	.	.	.	.	.	.	.	.	X	.	.	.	.	.	.	.	.	.	.	.	.	X	.	.	.	.	.	.	.	.	.	X	.	.	.	.	.	.	.	.	X	X
CNTN1	.	.	.	.	.	.	.	.	.	.	.	.	.	.	.	X	.	.	.	.	.	.	.	.	.	.	.	.	X	.	.	.	.	.	.	.	.	.	X	.	.	.	.	.	.	.	.	.	.
CD4	.	.	.	.	.	.	.	.	.	.	.	.	.	.	.	X	.	.	.	.	.	.	.	.	.	.	.	X	.	.	.	X	.	.	.	.	.	.	.	.	.	.	.	.	X	.	.	X	.
B2M	.	.	.	.	.	.	.	.	.	.	.	.	.	.	.	X	.	.	.	.	.	.	.	.	.	.	.	X	.	.	.	X	.	.	.	.	.	.	.	.	.	.	.	.	.	.	.	.	.
CREB3	.	.	.	.	.	.	.	.	.	.	.	.	.	X	.	X	.	.	.	.	.	.	.	.	.	.	.	X	.	.	.	.	.	.	.	.	.	.	.	.	.	.	.	.	.	.	.	.	.
ARF1	.	.	.	.	.	.	.	.	.	.	.	.	.	.	X	X	.	.	.	.	.	.	.	.	.	.	.	X	.	.	.	.	.	.	.	.	.	.	.	.	.	.	.	.	.	.	.	.	.
FGF14	.	.	.	.	.	.	.	.	.	.	.	.	.	.	.	X	.	X	.	.	.	.	.	.	.	.	.	X	.	.	.	.	.	.	.	.	.	.	.	.	.	.	.	.	.	.	.	.	.
MYLK	.	.	.	.	.	.	.	.	X	.	.	.	.	.	.	X	.	X	.	.	.	.	.	.	.	.	.	X	.	.	.	.	.	.	.	.	.	.	.	.	.	.	.	.	.	.	.	.	.
EDNRA	.	.	.	.	.	.	X	X	X	.	.	.	.	X	.	X	.	.	.	.	.	.	.	.	.	.	.	.	.	.	.	.	.	.	.	.	.	.	.	.	.	.	.	.	.	.	.	.	.
AGTR1	.	.	.	.	.	.	X	X	X	.	.	.	.	.	.	.	.	.	.	.	.	.	.	.	.	.	.	.	.	.	.	.	.	.	.	.	.	.	.	.	.	.	.	.	.	.	.	.	.
CCKBR	.	.	.	.	.	.	X	X	X	.	.	.	.	.	.	.	.	.	.	.	.	.	.	.	.	.	.	.	.	.	.	.	.	.	.	.	.	.	.	.	.	.	.	.	.	.	.	.	.
BDKRB2	.	.	.	.	.	.	X	X	X	.	.	.	.	.	.	.	.	.	.	.	.	.	.	.	.	.	.	.	.	.	.	.	.	.	.	.	.	.	.	.	.	.	.	.	.	.	.	.	.
ADRA1D	.	.	.	.	.	.	X	X	X	.	.	.	.	.	.	.	.	.	.	.	.	.	.	.	.	.	.	.	.	.	.	.	.	.	.	.	.	.	.	.	.	.	.	.	.	.	.	.	.
ADRA1B	.	.	.	.	.	.	X	X	X	.	.	.	.	.	.	.	.	.	.	.	.	.	.	.	.	.	.	.	.	.	.	.	.	.	.	.	.	.	.	.	.	.	.	.	.	.	.	.	.
EDNRB	.	.	.	.	.	X	X	X	X	.	.	.	.	.	.	.	.	.	.	.	.	.	.	.	.	.	.	.	.	.	.	.	.	.	.	.	.	.	.	.	.	.	.	.	.	.	.	.	.
OXTR	.	.	.	.	.	X	X	X	X	.	.	.	.	.	.	.	.	.	.	.	.	.	.	.	.	.	.	.	.	.	.	.	.	.	.	.	.	.	.	.	.	.	.	.	.	.	.	.	.
GALR2	.	.	.	.	.	X	X	X	.	.	.	.	.	.	.	X	.	.	.	.	.	.	.	.	.	.	.	.	.	.	.	.	.	.	.	.	.	.	.	.	.	.	.	.	.	.	.	.	.
AVPR1A	.	.	.	.	.	X	X	X	X	.	.	.	.	.	.	X	.	.	.	.	.	.	.	.	.	.	.	.	.	.	.	.	.	.	.	.	.	.	.	.	.	.	.	.	.	.	.	.	.
BDKRB1	.	.	.	.	.	X	X	X	X	.	.	.	.	.	.	X	.	.	.	.	.	.	.	.	.	.	.	.	.	.	.	.	.	.	.	.	.	.	.	.	.	.	.	.	.	.	.	.	.
HTR6	.	.	.	.	.	.	X	.	X	.	.	.	.	.	.	X	.	.	.	.	.	.	.	.	.	.	.	.	.	.	.	.	.	.	.	.	.	.	.	.	.	.	.	.	.	.	.	.	.
ADORA2A	.	.	.	.	.	.	X	.	X	.	.	.	.	X	.	X	.	.	.	.	.	.	.	.	.	.	.	.	.	.	.	.	.	.	.	.	.	.	.	.	.	.	.	.	.	.	.	.	.
TACR2	.	.	.	.	.	.	X	.	X	.	.	.	.	.	.	X	.	.	.	.	.	.	.	.	.	.	.	.	.	.	.	.	.	.	.	.	.	.	.	.	.	.	.	.	.	.	.	.	.
P2RX5	.	X	.	.	.	.	X	.	X	.	.	.	.	.	.	X	.	.	.	.	.	.	.	.	.	.	.	.	.	.	.	.	.	.	.	.	.	.	.	.	.	.	.	.	.	.	.	.	.
P2RX2	.	X	.	.	.	.	X	.	X	.	.	.	.	.	.	X	.	.	.	.	.	.	.	.	.	.	.	.	.	.	.	.	.	.	.	.	.	.	.	.	.	.	.	.	.	.	.	.	.
GRM5	.	.	.	.	.	.	X	.	X	.	.	.	.	.	.	.	.	.	.	.	.	.	.	.	.	.	.	.	.	X	.	.	.	.	.	.	.	.	.	.	.	.	.	.	.	.	.	.	.
HRH1	.	.	.	.	.	.	X	.	X	.	.	.	.	.	.	.	.	.	.	.	.	.	.	.	.	.	.	.	.	.	.	.	.	.	.	.	.	.	.	.	.	.	.	.	.	.	.	.	.
HRH2	.	.	.	.	.	.	X	.	X	.	.	.	.	.	.	.	.	.	.	.	.	.	.	.	.	.	.	.	.	.	.	.	.	.	.	.	.	.	.	.	.	.	.	.	.	.	.	.	.
NOS2	.	.	.	.	.	.	.	.	X	.	.	.	.	.	.	.	.	.	.	.	.	.	.	.	.	.	.	.	.	.	.	.	.	.	.	.	.	.	.	.	.	.	.	.	X	.	.	.	.
ITPKC	.	.	.	.	.	.	.	.	X	.	.	.	.	.	.	.	.	.	.	.	.	.	.	.	.	.	.	X	.	.	.	.	.	.	.	.	.	.	.	.	.	.	.	.	.	.	.	.	.
MYLK4	.	.	.	.	.	.	.	.	X	.	.	.	.	.	.	.	.	.	.	.	.	.	.	.	.	.	.	.	.	.	.	.	.	.	.	.	.	.	.	.	.	.	.	.	.	.	.	.	.
PLCD3	.	.	.	.	.	.	.	.	X	.	.	.	.	.	.	.	.	.	.	.	.	.	.	.	.	.	.	.	.	.	.	.	.	.	.	.	.	.	.	.	.	.	.	.	.	.	.	.	.
MYLK3	.	.	.	.	.	.	.	.	X	.	.	.	.	.	.	.	.	.	.	.	.	.	.	.	.	.	.	.	.	.	.	.	.	.	.	.	.	.	.	.	.	.	.	.	.	.	.	.	.
SLC25A31	.	.	.	.	.	.	.	.	X	.	.	.	.	.	.	.	.	.	.	.	.	.	.	.	.	.	.	.	.	.	.	.	.	.	.	.	.	.	.	.	.	.	.	.	.	.	.	.	.
VDAC3	.	.	.	.	.	.	.	.	X	.	.	.	.	.	.	.	.	.	.	.	.	.	.	.	.	.	.	.	.	.	.	.	.	.	.	.	.	.	.	.	.	.	.	.	.	.	.	.	.
PLCD1	.	.	.	.	.	.	.	.	X	.	.	.	.	.	.	.	.	.	.	.	.	.	.	.	.	.	.	.	.	.	.	.	.	.	.	.	.	.	.	.	.	.	.	.	.	.	.	.	.
PHKG2	.	.	.	.	.	.	.	.	X	.	.	.	.	.	.	.	.	.	.	.	.	.	.	.	.	.	.	.	.	.	.	.	.	.	.	.	.	.	.	.	.	.	.	.	.	.	.	.	.
PHKG1	.	.	.	.	.	.	.	.	X	.	.	.	.	.	.	.	.	.	.	.	.	.	.	.	.	.	.	.	.	.	.	.	.	.	.	.	.	.	.	.	.	.	.	.	.	.	.	.	.
PHKB	.	.	.	.	.	.	.	.	X	.	.	.	.	.	.	.	.	.	.	.	.	.	.	.	.	.	.	.	.	.	.	.	.	.	.	.	.	.	.	.	.	.	.	.	.	.	.	.	.
PHKA2	.	.	.	.	.	.	.	.	X	.	.	.	.	.	.	.	.	.	.	.	.	.	.	.	.	.	.	.	.	.	.	.	.	.	.	.	.	.	.	.	.	.	.	.	.	.	.	.	.
SLC25A6	.	.	.	.	.	.	.	.	X	.	.	.	.	.	.	.	.	.	.	.	.	.	.	.	.	.	.	.	.	.	.	.	.	.	.	.	.	.	.	.	.	.	.	.	.	.	.	.	.
PDE1C	.	.	.	.	.	.	.	.	X	.	.	.	.	.	.	.	.	.	.	.	.	.	.	.	.	.	.	.	.	.	.	.	.	.	.	.	.	.	.	.	.	.	.	.	.	.	.	.	.
GNA15	.	.	.	.	.	.	.	X	X	.	.	.	.	.	.	.	.	.	.	.	.	.	.	.	.	.	.	.	.	.	.	.	.	.	.	.	.	.	.	.	.	.	.	.	.	.	.	.	.
PLCE1	.	.	.	.	.	.	.	X	X	.	.	.	.	.	.	.	.	.	.	.	.	.	.	.	.	.	.	.	.	.	.	.	.	.	.	.	.	.	.	.	.	.	.	.	.	.	.	.	.
ITPKB	.	.	.	.	.	.	.	.	X	.	.	.	.	.	.	.	.	.	.	.	.	.	.	.	.	.	.	.	.	.	.	.	.	.	.	.	.	.	.	.	.	.	.	.	.	.	.	.	.
HTR5A	.	.	.	.	.	.	X	.	X	.	.	.	.	.	.	.	.	.	.	.	.	.	.	.	.	.	.	.	.	.	.	.	.	.	.	.	.	.	.	.	.	.	.	.	.	.	.	.	.
TBXA2R	.	.	.	.	.	.	X	X	X	.	.	.	.	.	.	.	.	.	.	.	.	.	.	.	.	.	.	.	.	.	.	.	.	.	.	.	.	.	.	.	.	.	.	.	.	.	.	.	.
CYSLTR2	.	.	.	.	.	.	X	.	X	.	.	.	.	.	.	.	.	.	.	.	.	.	.	.	.	.	.	.	.	.	.	.	.	.	.	.	.	.	.	.	.	.	.	.	.	.	.	.	.
P2RX6	.	X	.	.	.	.	X	.	X	.	.	.	.	.	.	.	.	.	.	.	.	.	.	.	.	.	.	.	.	.	.	.	.	.	.	.	.	.	.	.	.	.	.	.	.	.	.	.	.
LTB4R2	.	.	.	.	.	.	X	.	X	.	.	.	.	.	.	.	.	.	.	.	.	.	.	.	.	.	.	.	.	.	.	.	.	.	.	.	.	.	.	.	.	.	.	.	.	.	.	.	.
PTGFR	.	.	.	.	.	.	X	.	X	.	.	.	.	.	.	.	.	.	.	.	.	.	.	.	.	.	.	.	.	.	.	.	.	.	.	.	.	.	.	.	.	.	.	.	.	.	.	.	.
PTGER1	.	.	.	.	.	.	X	.	X	.	.	.	.	.	.	.	.	.	.	.	.	.	.	.	.	.	.	.	.	.	.	.	.	.	.	.	.	.	.	.	.	.	.	.	.	.	.	.	.
CHRM5	.	.	.	.	.	.	X	.	X	.	.	.	.	.	.	.	.	.	.	.	.	.	.	.	.	.	.	.	.	.	.	.	.	.	.	.	.	.	.	.	.	.	.	.	.	.	.	.	.
GRPR	.	.	.	.	.	.	X	.	X	.	.	.	.	.	.	.	.	.	.	.	.	.	.	.	.	.	.	.	.	.	.	.	.	.	.	.	.	.	.	.	.	.	.	.	.	.	.	.	.
GRIK4	X	.	.	.	.	.	X	.	.	.	.	.	.	.	.	.	.	.	.	.	.	.	.	.	.	.	.	.	.	.	.	X	.	.	.	.	.	.	.	.	.	.	.	.	.	.	.	.	.
GABBR1	X	.	.	.	.	.	X	.	.	.	.	.	.	.	.	X	.	.	.	.	.	.	.	.	.	.	.	.	.	.	.	X	.	.	.	.	.	.	.	.	.	.	.	.	.	.	.	.	.
GRIK1	X	.	.	.	.	.	X	.	.	.	.	.	.	.	.	X	.	.	.	.	.	.	.	.	.	.	.	.	.	.	.	X	.	.	.	.	.	.	.	.	.	.	.	.	.	.	.	.	.
GABRA5	X	.	.	.	.	.	X	.	.	.	.	.	.	.	.	.	X	.	.	.	.	.	.	.	.	.	.	X	.	.	.	.	.	.	.	.	.	.	.	.	.	.	.	.	.	.	.	.	.
GABRB1	X	.	.	.	.	.	X	.	.	.	.	X	.	.	.	.	X	.	.	.	.	.	.	.	.	.	.	.	.	.	.	.	.	.	.	.	.	.	.	.	.	.	.	.	.	.	.	.	.
GABRB2	X	.	.	.	.	.	X	.	.	.	.	.	.	.	.	.	X	.	.	.	.	.	.	.	.	.	.	.	.	.	.	.	.	.	.	.	.	.	.	.	.	.	.	.	.	.	.	.	.
GABRB3	X	.	.	.	.	.	X	.	.	.	.	.	.	.	.	.	X	.	.	.	.	.	.	.	.	.	.	.	.	.	.	.	.	.	.	.	.	.	.	.	.	.	.	.	.	.	.	.	.
GABRR2	X	.	.	.	.	.	X	.	.	X	X	.	.	.	.	.	X	.	.	.	.	.	.	.	.	.	.	.	.	.	.	.	.	.	.	.	.	.	.	.	.	.	.	.	.	.	.	.	.
GLRA2	.	.	.	.	.	.	X	.	.	.	.	.	.	.	.	.	X	.	.	.	.	.	.	.	.	.	.	.	.	.	.	.	.	.	.	.	.	.	.	.	.	.	.	.	.	.	.	.	.
GABRA1	X	.	.	.	.	.	X	.	.	.	.	.	.	.	.	.	X	.	.	.	.	.	.	.	.	.	.	.	.	.	.	.	.	X	.	.	.	.	.	.	.	.	.	.	.	.	.	.	.
GABRG2	X	.	.	.	.	.	X	.	.	.	.	.	.	.	.	.	X	.	.	.	.	.	.	.	.	.	.	.	.	.	X	.	.	.	.	.	.	.	.	.	.	.	.	.	.	.	.	.	.
GABRR3	X	.	.	.	.	.	X	.	.	.	.	.	.	.	.	.	X	.	.	.	.	.	.	.	.	.	.	.	.	.	.	.	.	.	.	.	.	.	.	.	.	.	.	.	.	.	.	.	.
GABRR1	X	.	.	.	.	.	X	.	.	.	.	.	.	.	.	.	X	.	.	.	.	.	.	.	.	.	.	.	.	.	.	.	.	.	.	.	.	.	.	.	.	.	.	.	.	.	.	.	.
GABRG3	X	.	.	.	.	.	X	.	.	.	.	.	.	.	.	.	X	.	.	.	.	.	.	.	.	.	.	.	.	.	.	.	.	.	.	.	.	.	.	.	.	.	.	.	.	.	.	.	.
GABRA6	X	.	.	.	.	.	X	.	.	.	.	.	.	.	.	.	X	.	.	.	.	.	.	.	.	.	.	.	.	.	.	.	.	.	.	.	.	.	.	.	.	.	.	.	.	.	.	.	.
GABRA3	X	.	.	.	.	.	X	.	.	.	.	.	.	.	.	.	X	.	.	.	.	.	.	.	.	.	.	.	.	.	.	.	.	.	.	.	.	.	.	.	.	.	.	.	.	.	.	.	.
GABRA4	X	.	.	.	.	.	X	.	.	.	.	.	.	.	.	.	X	.	.	.	.	.	.	.	.	.	.	.	.	.	.	.	.	.	.	.	.	.	.	.	.	.	.	.	.	.	.	.	.
LEP	.	.	.	.	.	.	X	.	.	.	.	X	.	.	.	X	.	.	.	.	.	.	.	.	.	.	.	.	.	.	X	.	.	.	.	.	.	.	.	.	.	.	.	.	X	.	.	.	.
ADRB2	.	.	.	.	.	.	X	.	X	.	.	.	.	.	.	X	.	.	X	.	.	.	.	.	.	.	.	.	.	.	.	.	.	.	.	.	.	.	.	.	.	.	.	.	.	.	.	.	.
NLGN3	.	.	.	.	.	.	.	.	.	.	.	.	.	.	.	X	.	.	.	.	.	.	.	.	X	.	.	.	.	.	X	.	.	.	.	.	.	.	.	.	.	.	.	.	.	.	.	.	.
SEMA7A	.	.	.	.	.	.	.	.	.	.	.	.	.	X	.	.	.	.	.	.	.	.	.	.	.	.	.	.	.	.	.	.	.	.	.	.	.	.	X	.	.	.	.	.	.	.	.	.	.
EFNA5	.	.	.	.	.	.	.	.	.	.	.	.	.	.	.	.	.	.	.	.	.	.	.	.	.	.	.	.	.	.	.	.	.	.	.	.	.	.	X	.	.	.	.	.	.	.	.	.	.
MFI2	.	.	.	.	.	.	.	.	.	.	.	.	.	.	.	.	.	.	.	.	.	.	.	.	.	.	.	.	.	.	.	.	.	.	.	.	.	.	X	.	.	.	.	.	.	.	.	.	.
SEMA5B	.	.	.	.	.	.	.	.	.	X	X	.	.	X	.	.	.	.	.	.	.	.	.	.	.	.	.	.	.	.	.	.	.	.	.	.	.	.	.	.	.	.	.	.	.	.	.	.	.
SLIT1	.	.	.	.	.	.	.	.	.	.	.	X	.	X	.	.	.	.	.	.	.	.	.	.	.	.	.	.	.	.	.	.	.	.	.	.	.	.	.	.	.	.	.	.	.	.	.	.	.
PLXNA3	.	.	.	.	.	.	.	.	.	.	.	X	.	X	.	.	.	.	.	.	.	.	.	.	.	.	.	.	.	.	.	.	.	.	.	.	.	.	.	.	.	.	.	.	.	.	.	.	.
TNR	.	.	.	.	.	.	.	.	.	.	.	.	.	.	.	.	.	.	.	.	.	.	.	.	.	.	.	.	.	X	.	.	.	.	.	.	.	X	.	.	.	.	.	.	.	.	.	.	.
ACTN4	.	.	.	.	.	.	.	.	.	.	.	.	.	.	X	X	.	.	.	.	.	.	.	.	.	.	.	.	.	.	.	.	.	.	.	.	.	.	.	.	.	.	.	.	.	.	.	.	.
AP1AR	.	.	.	.	.	.	.	.	.	.	.	.	.	.	.	.	.	.	.	.	.	.	.	.	.	.	.	.	.	.	.	.	.	.	.	.	.	.	.	.	.	.	.	.	.	.	.	.	.
GORASP1	.	.	.	.	.	.	.	.	.	.	.	.	.	.	.	.	.	.	.	.	.	.	.	.	.	.	.	.	.	.	.	.	.	.	.	.	.	.	.	.	.	.	.	.	.	.	.	.	.
NRXN1	.	.	.	.	.	.	.	.	.	.	.	X	.	X	.	.	.	.	X	.	.	.	.	.	.	.	.	.	.	.	X	.	.	.	.	.	.	.	.	.	.	.	.	.	.	.	.	.	.
NPY	.	.	.	X	X	.	.	.	.	.	.	X	.	.	.	.	.	.	X	.	.	.	.	.	.	.	.	.	.	.	X	.	.	.	.	.	.	.	.	.	.	.	.	.	.	.	.	.	.
SHANK1	.	.	.	.	.	.	.	.	.	.	.	.	.	.	.	.	.	.	.	.	.	.	.	.	.	.	.	.	.	.	X	X	.	.	.	.	.	.	.	.	.	.	.	.	.	.	.	.	.
SHANK3	.	.	.	.	.	.	.	.	.	.	.	X	.	.	.	X	.	.	.	.	.	.	.	.	.	.	.	.	.	.	X	.	.	.	.	.	.	.	.	.	.	.	.	.	.	.	.	.	.
MAPT	.	.	.	.	.	.	.	.	.	.	.	.	.	.	.	.	.	.	.	.	.	.	.	.	.	.	X	.	.	X	X	.	.	.	.	.	.	.	.	.	.	.	.	.	.	.	.	.	.
HTRA2	.	.	.	.	.	.	.	.	.	.	.	.	.	.	.	.	.	.	.	.	.	.	.	.	.	.	.	.	.	X	X	X	.	.	.	.	.	.	.	.	.	.	.	.	.	.	.	.	.
ARRB2	.	.	.	.	.	.	.	.	.	.	.	.	.	.	.	X	.	.	.	.	.	.	.	.	.	.	.	.	.	X	X	.	.	.	.	.	.	.	.	.	.	.	.	.	.	.	X	.	.
TSHR	.	.	.	.	.	.	X	.	.	.	.	.	.	.	.	.	.	.	.	.	.	.	.	.	.	.	.	.	.	X	X	.	.	.	.	.	.	.	.	.	.	.	.	.	.	.	.	.	.
SPTBN4	.	.	.	.	.	.	.	.	.	.	.	X	.	.	.	.	.	.	.	.	.	.	.	.	.	.	.	.	.	X	X	.	.	.	.	.	.	.	.	.	.	.	.	.	.	.	.	.	.
PREX2	.	.	.	.	.	.	.	.	.	.	.	.	.	.	.	.	.	.	.	.	.	.	.	.	.	.	.	.	.	X	X	.	.	.	.	.	.	.	.	.	.	.	.	.	.	.	.	.	.
ADAM22	.	.	.	.	.	.	.	.	.	.	.	.	.	.	.	.	.	.	.	.	.	.	.	.	.	.	.	.	.	X	X	.	.	.	.	.	.	.	.	.	.	.	.	.	.	.	.	.	.
LGI4	.	.	.	.	.	.	.	.	.	.	.	.	.	.	.	.	.	.	.	.	.	.	.	.	.	.	.	.	.	X	X	.	.	.	.	.	.	.	.	.	.	.	.	.	.	.	.	.	.
PBX3	.	.	.	.	.	.	.	.	.	.	.	.	.	.	.	.	.	.	.	.	.	.	.	.	.	.	.	.	.	X	X	.	X	.	.	.	.	.	.	.	.	.	.	.	.	.	.	.	.
ETV5	.	.	.	.	.	.	.	.	.	.	.	.	.	.	.	.	.	.	.	.	.	.	.	.	.	.	.	.	.	X	.	.	X	.	.	.	.	.	.	.	.	.	.	.	.	.	.	.	.
MEIS1	.	.	.	.	.	.	.	.	.	.	.	.	.	.	.	.	.	.	.	.	.	.	.	.	.	.	.	.	.	X	.	.	X	.	.	.	.	.	.	.	.	.	.	.	.	.	.	.	.
CHL1	.	.	.	.	.	.	.	.	.	.	.	.	.	.	.	.	.	.	.	.	.	.	.	.	.	.	.	.	.	X	X	.	.	.	.	.	.	.	.	.	.	.	.	.	.	.	.	.	.
KLHL1	.	.	.	.	.	.	.	.	.	.	.	.	.	.	.	.	.	.	.	.	.	.	.	.	.	.	.	.	.	X	X	.	.	.	.	X	.	.	.	.	.	.	.	.	.	.	.	.	.
CEND1	.	.	.	.	.	.	.	.	.	.	.	X	.	.	.	.	.	.	.	.	.	.	.	.	.	.	.	.	.	X	X	.	.	.	.	.	.	.	.	.	.	.	.	.	.	.	.	.	.
PUM1	.	.	.	.	.	.	.	.	.	.	.	.	.	.	.	.	.	.	.	.	.	.	.	.	.	.	.	X	.	X	X	.	.	.	.	.	.	.	.	.	.	.	.	.	.	.	.	.	.
TSC1	.	.	.	.	.	.	.	.	.	.	.	.	.	.	.	.	.	.	.	.	.	.	.	.	.	.	.	.	.	X	X	.	.	.	.	.	.	.	.	.	.	.	.	.	.	.	.	.	.
NPC1	.	.	.	.	.	.	.	.	.	.	.	.	.	.	.	.	.	.	.	.	.	.	.	.	.	.	.	.	.	X	X	.	.	.	.	.	.	.	.	.	.	.	.	.	.	.	.	.	.
EPS8	.	.	.	.	.	.	.	.	.	.	.	.	.	.	.	.	.	.	.	.	.	.	.	.	.	.	.	.	.	X	X	X	.	.	.	.	.	.	.	.	.	.	.	.	.	.	.	.	.
EN1	.	.	.	.	.	.	.	.	.	.	.	.	.	.	.	.	.	.	.	.	.	.	.	.	.	.	.	.	.	X	X	.	.	X	.	.	.	.	.	.	.	.	.	.	.	.	.	.	.
EFNB3	.	.	.	.	.	.	.	.	.	.	.	.	.	.	.	.	.	.	.	.	.	.	.	.	.	.	.	.	.	X	X	.	.	.	.	.	.	.	.	.	.	.	.	.	.	.	.	.	.
NTAN1	.	.	.	.	.	.	.	.	.	.	.	.	.	.	.	.	.	.	.	.	.	.	.	.	.	.	.	.	.	X	X	.	.	.	.	.	.	.	.	.	.	.	.	.	.	.	.	.	.
SNCG	.	.	.	.	.	.	.	.	.	.	.	.	.	.	.	.	.	.	.	.	.	.	.	.	.	.	.	.	.	X	X	.	.	.	.	.	.	.	.	.	.	.	.	.	.	.	.	.	.
OTOG	.	.	.	.	.	.	.	.	.	.	.	.	.	.	.	.	.	.	.	.	.	.	.	.	.	.	.	.	.	X	X	.	.	.	.	.	.	.	.	.	.	.	.	.	.	.	.	.	.
DMBX1	.	.	.	.	.	.	.	.	.	.	.	.	.	.	.	.	.	.	.	.	.	.	.	.	.	.	.	.	.	X	X	.	.	.	.	.	.	.	.	.	.	.	.	.	.	.	.	.	.
OXR1	.	.	.	.	.	.	.	.	.	.	.	.	.	.	.	.	.	.	.	.	.	.	.	.	.	.	.	.	.	X	X	.	.	.	.	.	.	.	.	.	.	.	.	.	.	.	.	.	.
HOXD9	.	.	.	.	.	.	.	.	.	.	.	.	.	.	.	.	.	.	.	.	.	.	.	.	.	.	.	.	.	X	X	.	.	.	.	.	.	.	.	.	.	.	.	.	.	.	.	.	.
HOXB8	.	.	.	.	.	.	.	.	.	.	.	.	.	.	.	.	.	.	.	.	.	.	.	.	.	.	.	.	.	X	X	.	.	.	.	.	.	.	.	.	.	.	.	.	.	.	.	.	.
CSTB	.	.	.	.	.	.	.	.	.	.	.	.	.	.	.	.	.	.	.	.	.	.	.	.	.	.	.	.	.	X	X	.	.	.	.	.	.	.	.	.	.	.	.	.	.	.	.	.	.
FXN	.	.	.	.	.	.	.	.	.	.	.	.	.	.	.	.	.	.	.	.	.	.	.	.	.	.	.	.	.	X	X	.	.	.	.	.	.	.	.	.	.	.	.	.	.	.	.	.	.
AGTPBP1	.	.	.	.	.	.	.	.	.	.	.	X	.	.	.	.	.	.	.	.	.	.	.	.	.	.	.	.	.	X	X	.	.	.	.	.	.	.	.	.	.	.	.	.	.	.	.	.	X
SLC4A10	.	.	.	.	.	.	.	.	.	.	.	X	.	.	.	.	.	.	.	.	.	.	.	.	.	.	.	.	.	X	.	.	.	.	.	.	.	.	.	.	.	.	.	.	.	.	.	.	.
HPRT1	.	.	.	.	.	.	.	.	.	.	.	X	.	.	.	.	.	.	.	.	.	.	.	.	X	.	.	.	.	X	.	.	.	.	.	.	.	.	.	.	.	.	.	.	.	.	.	.	.
ATG7	.	.	.	.	.	.	.	.	.	.	.	X	.	.	.	.	.	.	.	.	.	.	.	.	.	.	.	.	.	X	.	.	.	.	.	.	.	.	.	.	.	.	.	.	.	.	.	.	.
FGF12	.	.	.	.	.	.	.	.	.	.	.	.	.	.	.	X	.	X	X	.	.	.	.	.	.	.	.	.	.	X	X	.	.	.	.	.	.	.	.	.	.	.	.	.	.	.	.	.	.
GDNF	.	.	.	.	.	.	.	.	.	.	.	.	X	.	.	X	.	.	.	.	.	.	.	.	.	.	.	.	.	X	X	.	.	.	.	.	.	.	.	.	.	.	.	.	.	.	.	.	.
CXCL12	.	.	.	.	.	.	.	.	.	.	.	.	.	X	.	X	.	.	.	.	.	.	.	.	.	.	.	.	.	X	X	.	.	.	.	.	.	.	.	.	.	.	.	.	.	.	.	.	.
TRH	.	.	.	.	.	.	.	.	.	.	.	.	.	X	.	X	.	.	.	.	.	.	.	X	X	.	.	.	.	X	X	.	.	.	.	.	.	.	.	.	.	.	.	.	.	.	.	.	.
TUBB4A	.	.	.	.	.	.	.	.	.	.	.	.	.	.	.	.	.	.	.	.	.	.	.	.	.	.	.	.	X	.	.	.	.	.	.	.	.	.	.	.	.	.	.	.	.	.	.	.	.
TUBA4B	.	.	.	.	.	.	.	.	.	.	.	.	.	.	.	.	.	.	.	.	.	.	.	.	.	.	.	.	.	.	.	.	.	.	.	.	.	.	.	.	.	.	.	.	.	.	.	.	.
TUBB3	.	.	.	.	.	X	.	.	.	.	.	.	.	.	.	.	.	.	.	.	.	.	.	.	.	.	.	.	.	.	.	.	.	.	.	.	.	.	.	.	.	.	.	.	.	.	.	.	.
TUBA3D	.	.	.	.	.	.	.	.	.	.	.	.	.	.	.	.	.	.	.	.	.	.	.	.	.	.	.	.	.	.	.	.	.	.	.	.	.	.	.	.	.	.	.	.	.	.	.	.	.
TUBB6	.	.	.	.	.	.	.	.	.	.	.	.	.	.	.	.	.	.	.	.	.	.	.	.	.	.	.	.	.	.	.	.	.	.	.	.	.	.	.	.	.	.	.	.	.	.	.	.	.
TUBB1	.	.	.	.	.	.	.	.	.	.	.	.	.	.	.	.	.	.	.	.	.	.	.	.	.	.	.	.	.	.	.	.	.	.	.	.	.	.	.	.	.	.	.	.	.	.	.	.	.
TUBAL3	.	.	.	.	.	.	.	.	.	.	.	.	.	.	.	.	.	.	.	.	.	.	.	.	.	.	.	.	.	.	.	.	.	.	.	.	.	.	.	.	.	.	.	.	.	.	.	.	.
TUBA8	.	.	.	.	.	.	.	.	.	.	.	.	.	.	.	.	.	.	.	.	.	.	.	.	.	.	.	.	.	.	.	.	.	.	.	.	.	.	.	.	.	.	.	.	.	.	.	.	.
TUBB2A	.	.	.	.	.	.	.	.	.	.	.	.	.	.	.	.	.	.	.	.	.	.	.	.	.	.	.	.	.	.	.	.	.	.	.	.	.	.	.	.	.	.	.	.	.	.	.	.	.
TUBA4A	.	.	.	.	.	.	.	.	.	.	.	.	.	.	.	.	.	.	.	.	.	.	.	.	.	.	.	.	.	.	.	.	.	.	.	.	.	.	.	.	.	.	.	.	.	.	.	.	.
TUBA3C	.	.	.	.	.	.	.	.	.	.	.	.	.	.	.	.	.	.	.	.	.	.	.	.	.	.	.	.	.	.	.	.	.	.	.	.	.	.	.	.	.	.	.	.	.	.	.	.	.
TUBB4B	.	.	.	.	.	.	.	.	.	.	.	.	.	.	.	.	.	.	.	.	.	.	.	.	.	.	.	.	X	.	.	.	.	.	.	.	.	.	.	.	.	.	.	.	.	.	.	.	.
TUBA1A	.	.	.	.	.	.	.	.	.	.	.	.	.	.	.	.	.	.	.	.	.	.	.	.	.	.	.	.	X	.	.	.	.	.	.	.	.	.	.	.	.	.	.	.	.	.	.	.	.
TUBA1B	.	.	.	.	.	.	.	.	.	.	.	.	.	.	.	.	.	.	.	.	.	.	.	.	.	.	.	.	X	.	.	.	.	.	.	.	.	.	.	.	.	.	.	.	.	.	.	.	.
NGFR	.	.	.	.	.	X	.	.	.	.	.	.	.	.	.	.	.	.	.	.	.	.	.	.	.	.	.	.	.	.	.	.	X	.	.	.	.	.	.	.	.	.	.	.	.	.	.	.	.
NTF4	.	.	.	.	.	.	.	.	.	.	.	.	X	.	.	.	.	.	.	.	.	.	.	.	.	.	.	.	.	X	X	.	.	.	.	.	.	.	.	.	.	.	.	.	.	.	.	.	.
CASP3	.	.	.	.	.	.	.	.	.	.	.	.	X	.	.	.	.	.	.	.	.	.	.	.	.	.	.	.	.	.	.	.	.	X	.	.	.	.	.	.	.	.	.	.	.	.	.	.	.
RHOA	.	.	.	.	.	.	.	.	.	.	.	.	.	.	.	.	.	.	.	.	.	.	.	.	.	.	.	.	.	.	.	.	.	.	.	.	.	.	.	.	.	.	.	.	.	.	X	.	.
CDC42	.	.	.	.	.	.	.	.	.	.	.	.	X	.	.	.	.	.	.	.	.	.	.	.	.	.	.	.	X	.	.	.	.	.	.	.	.	.	.	.	.	.	.	X	.	.	X	.	.
TGFB2	.	.	.	.	.	X	.	.	.	.	.	.	X	.	.	.	.	.	.	.	.	.	.	X	X	.	.	.	.	.	.	.	.	.	.	.	.	.	.	X	.	.	.	.	.	.	.	.	.
WNT3	.	.	.	.	.	.	.	.	.	.	.	.	X	X	.	.	.	.	.	.	.	.	.	.	.	.	.	.	.	.	.	.	.	.	.	.	.	.	.	X	.	.	.	.	.	.	.	.	.
ID1	.	.	.	.	.	.	.	.	.	.	.	.	.	.	.	.	.	.	.	.	.	.	.	.	.	.	.	.	.	.	.	.	.	.	.	.	.	.	.	X	.	.	.	.	.	.	.	.	.
SMAD7	.	.	.	.	.	.	.	.	.	.	.	.	.	.	.	.	.	.	.	.	.	.	.	.	.	.	.	.	.	.	.	.	.	.	.	.	.	.	.	X	.	.	.	.	.	.	.	.	.
WWTR1	.	.	.	.	.	.	.	.	.	.	.	.	.	.	.	.	.	X	.	.	.	.	.	.	.	.	.	.	.	.	.	.	.	.	.	.	.	.	.	X	.	.	.	.	.	.	.	.	.
CSNK1E	.	.	.	.	.	.	.	.	.	.	.	.	.	.	.	.	.	.	.	.	.	.	.	.	.	.	.	.	.	.	.	.	.	.	.	.	.	.	.	X	.	.	.	.	.	.	.	.	.
TCF7	.	.	.	.	.	.	.	.	.	.	.	.	.	.	.	.	.	.	.	.	.	.	.	.	.	.	.	.	.	.	.	.	.	.	.	.	.	.	.	X	.	.	.	.	.	.	.	.	.
STK3	.	.	.	.	.	.	.	.	.	.	.	.	.	.	.	.	.	.	.	.	.	.	.	.	.	.	.	.	.	.	.	.	.	.	.	.	.	.	.	X	.	.	.	X	.	.	.	.	.
BMP6	.	.	.	.	.	.	.	.	.	.	.	.	.	.	.	.	.	.	.	.	.	.	.	.	.	.	.	.	.	.	.	.	.	.	.	.	.	.	.	X	X	.	.	.	.	.	.	.	.
SNAI2	.	.	.	.	.	.	.	.	.	.	.	.	.	.	.	.	.	.	.	.	.	.	.	.	.	.	.	.	.	.	.	.	.	.	.	.	.	.	.	X	.	.	.	.	.	.	.	.	.
GDF6	.	.	.	.	.	.	.	.	.	.	.	.	.	.	.	.	.	.	.	.	.	.	.	.	.	.	.	.	.	.	.	.	.	.	.	.	.	.	.	X	.	.	.	.	.	.	.	.	.
BMP8A	.	.	.	.	.	.	.	.	.	.	.	.	.	.	.	.	.	.	.	.	.	.	.	.	.	.	.	.	.	.	.	.	.	.	.	.	.	.	.	X	.	.	.	.	.	.	.	.	.
CRB2	.	.	.	.	.	.	.	.	.	.	.	.	.	.	.	.	.	.	.	.	.	.	.	.	.	.	.	.	.	.	.	.	.	.	.	.	.	.	.	X	.	.	.	.	.	.	.	.	.
RASSF6	.	.	.	.	.	.	.	.	.	.	.	.	.	.	.	.	.	.	.	.	.	.	.	.	.	.	.	.	.	.	.	.	.	.	.	.	.	.	.	X	.	.	.	.	.	.	.	.	.
WTIP	.	.	.	.	.	.	.	.	.	.	.	.	.	.	.	.	.	.	.	.	.	.	.	.	.	.	.	.	.	.	.	.	.	.	.	.	.	.	.	X	.	.	.	.	.	.	.	.	.
FRMD6	.	.	.	.	.	.	.	.	.	.	.	.	.	.	.	.	.	.	.	.	.	.	.	.	.	.	.	.	.	.	.	.	.	.	.	.	.	.	.	X	.	.	.	.	.	.	.	.	.
MOB1B	.	.	.	.	.	.	.	.	.	.	.	.	.	.	.	.	.	.	.	.	.	.	.	.	.	.	.	.	.	.	.	.	.	.	.	.	.	.	.	X	.	.	.	.	.	.	.	.	.
NKD1	.	.	.	.	.	.	.	.	.	.	.	.	.	.	.	.	.	.	.	.	.	.	.	.	.	.	.	.	.	.	.	.	.	.	.	.	.	.	.	X	.	.	.	.	.	.	.	.	.
PARD6B	.	.	.	.	.	.	.	.	.	.	.	.	.	.	.	.	.	.	.	.	.	.	.	.	.	.	.	.	.	.	.	.	.	.	.	.	.	.	.	X	.	.	.	.	.	.	.	.	.
PARD6G	.	.	.	.	.	.	.	.	.	.	.	.	.	.	.	.	.	.	.	.	.	.	.	.	.	.	.	.	.	.	.	.	.	.	.	.	.	.	.	X	.	.	.	.	.	.	.	.	.
FRMD1	.	.	.	.	.	.	.	.	.	.	.	.	.	.	.	.	.	.	.	.	.	.	.	.	.	.	.	.	.	.	.	.	.	.	.	.	.	.	.	X	.	.	.	.	.	.	.	.	.
PPP2R2D	.	.	.	.	.	.	.	.	.	.	.	.	.	.	.	.	.	.	.	.	.	.	.	.	.	.	.	.	.	.	.	.	.	.	.	.	.	.	.	X	.	.	.	.	.	.	.	.	.
CRB1	.	.	.	.	.	.	.	.	.	.	.	.	.	.	.	.	.	.	.	.	.	.	.	.	.	.	.	.	.	.	.	.	.	.	.	.	.	.	.	X	.	.	.	.	.	.	.	.	.
WWC1	.	.	.	.	.	.	.	.	.	.	.	.	.	.	.	.	.	.	.	.	.	.	.	.	.	.	.	.	.	.	.	.	.	.	.	.	.	.	.	X	.	.	.	.	.	.	.	.	.
RASSF1	.	.	.	.	.	.	.	.	.	.	.	.	.	.	.	.	.	.	.	.	.	.	.	.	.	.	.	.	.	.	.	.	.	.	.	.	.	.	.	X	.	.	.	.	.	.	.	.	.
LIMD1	.	.	.	.	.	.	.	.	.	.	.	.	.	.	.	.	.	.	.	.	.	.	.	.	.	.	.	.	.	.	.	.	.	.	.	.	.	.	.	X	.	.	.	.	.	.	.	.	.
GDF5	.	.	.	.	.	.	.	.	.	.	.	.	.	.	.	.	.	.	.	.	.	.	.	.	.	.	.	.	.	.	.	.	.	.	.	.	.	.	.	X	.	.	.	.	.	.	.	.	.
TEAD1	.	.	.	.	.	.	.	.	.	.	.	.	.	.	.	.	.	.	.	.	.	.	.	.	.	.	.	.	.	.	.	.	.	.	.	.	.	.	.	X	.	.	.	.	.	.	.	.	.
PPP2R2C	.	.	.	.	.	.	.	.	.	.	.	.	.	.	.	.	.	.	.	.	.	.	.	.	.	.	.	.	.	.	.	.	.	.	.	.	.	.	.	X	.	.	.	.	.	.	.	.	.
PPP2R2B	.	.	.	.	.	.	.	.	.	.	.	.	.	.	.	.	.	.	.	.	.	.	.	.	.	.	.	.	.	.	.	.	.	.	.	.	.	.	.	X	.	.	.	.	.	.	.	.	.
PPP2R2A	.	.	.	.	.	.	.	.	.	.	.	.	.	.	.	.	.	.	.	.	.	.	.	.	.	.	.	.	.	.	.	.	.	.	.	.	.	.	.	X	.	.	.	.	.	.	.	.	.
LLGL2	.	.	.	.	.	.	.	.	.	.	.	.	.	.	.	.	.	.	.	.	.	.	.	.	.	.	.	.	.	.	.	.	.	.	.	.	.	.	.	X	.	.	.	.	.	.	.	.	.
CTNNA2	.	.	.	.	.	.	.	.	.	.	.	.	.	.	.	.	.	.	.	.	.	.	.	.	.	.	.	.	.	.	.	.	.	.	.	.	.	.	.	X	.	.	.	.	.	.	.	.	.
CCND3	.	.	.	.	.	.	.	.	.	.	.	.	.	.	.	.	.	.	.	.	.	.	.	.	.	.	.	.	.	.	.	.	.	.	.	.	.	.	.	X	.	.	.	.	.	.	.	.	.
BMP8B	.	.	.	.	.	.	.	.	.	.	.	.	.	.	.	.	.	.	.	.	.	.	.	.	.	.	.	.	.	.	.	.	.	.	.	.	.	.	.	X	.	.	.	.	.	.	.	.	.
CCND1	.	.	.	.	.	.	.	.	.	.	.	.	.	.	.	.	.	.	.	.	.	.	.	.	.	.	.	.	.	.	.	.	.	.	.	.	.	.	.	X	.	.	.	.	.	.	.	.	.
AFP	.	.	.	.	.	.	.	.	.	.	.	.	.	.	.	.	.	.	.	.	.	.	.	.	.	.	.	.	.	.	.	.	.	.	.	.	.	.	.	X	.	.	.	.	.	.	.	.	.
AMH	.	.	.	.	.	.	.	.	.	.	.	.	.	.	.	.	.	.	.	.	.	.	.	.	.	.	.	.	.	.	.	.	.	.	.	.	.	.	.	X	.	.	.	.	.	.	.	.	.
WNT10A	.	.	.	.	.	.	.	.	.	.	.	.	X	.	.	.	.	.	.	.	.	.	.	.	.	.	.	.	.	.	.	.	.	.	.	.	.	.	.	X	.	.	.	.	.	.	.	.	.
LATS1	.	.	.	.	.	.	.	.	.	.	.	.	X	.	.	.	.	.	.	.	.	.	.	.	.	.	.	.	.	.	.	.	.	.	.	.	.	.	.	X	.	.	.	.	.	.	.	.	.
LATS2	.	.	.	.	.	.	.	.	.	.	.	.	X	.	.	.	.	.	.	.	.	.	.	.	.	.	.	.	.	.	.	.	.	.	.	.	.	.	.	X	.	.	.	.	.	.	.	.	.
WNT2	.	.	.	.	.	.	.	.	.	.	.	X	X	.	.	.	.	.	.	.	.	.	.	.	.	.	.	.	.	.	.	.	.	.	.	.	.	.	.	X	.	.	.	.	.	.	.	.	.
GDF7	.	.	.	.	.	.	.	.	.	.	.	X	X	.	.	.	.	.	.	.	.	.	.	.	.	.	.	.	.	.	.	.	.	.	.	.	.	.	.	X	.	.	.	.	.	.	.	.	.
WNT9B	.	.	.	.	.	.	.	.	.	.	.	.	X	.	.	.	.	.	.	.	.	.	.	.	.	.	.	.	.	.	.	.	.	.	.	.	.	.	.	X	.	.	.	.	.	.	X	.	.
WNT6	.	.	.	.	.	.	.	.	.	.	.	.	X	.	.	.	.	.	.	.	.	.	.	.	.	.	.	.	.	.	.	.	.	.	.	.	.	.	.	X	.	.	.	.	.	.	.	.	.
WNT5B	.	.	.	.	.	.	.	.	.	.	.	.	X	.	.	.	.	.	.	.	.	.	.	.	.	.	.	.	.	.	.	.	.	.	.	.	.	.	.	X	.	.	.	.	.	.	.	.	.
DVL1	.	.	.	.	.	.	.	.	.	.	.	.	.	.	.	.	.	.	.	.	.	.	.	.	.	.	.	.	.	.	.	.	.	.	.	.	.	.	.	X	.	.	.	.	.	.	X	.	.
FZD8	.	.	.	.	.	.	.	.	.	.	.	.	.	.	.	.	.	.	.	.	.	.	.	.	.	.	.	.	.	.	.	.	.	.	.	.	.	.	.	X	.	.	.	X	.	.	X	.	.
DVL2	.	.	.	.	.	.	.	.	.	.	.	.	.	.	.	.	.	.	.	.	.	.	.	.	.	.	.	.	.	.	.	.	.	.	.	.	.	.	.	X	.	.	.	X	.	.	X	.	.
DVL3	.	.	.	.	.	.	.	.	.	.	.	.	.	.	.	.	.	.	.	.	.	.	.	.	.	.	.	.	.	.	.	.	.	.	.	.	.	.	.	X	.	.	.	X	.	.	X	.	.
FZD6	.	.	.	.	.	.	.	.	.	.	.	.	.	.	.	.	.	.	.	.	.	.	.	.	.	.	.	.	.	.	.	.	.	.	.	.	.	.	.	X	.	.	.	.	.	.	X	.	.
FZD1	.	.	.	.	.	.	.	.	.	.	.	X	.	.	.	.	.	.	.	.	.	.	.	.	.	.	.	.	.	.	.	.	.	.	.	.	.	.	.	X	.	.	.	.	.	.	X	.	.
FZD2	.	.	.	.	.	.	.	.	.	.	.	.	.	.	.	.	.	.	.	.	.	.	.	.	.	.	.	.	.	.	.	.	.	.	.	.	.	.	.	X	.	.	.	.	.	.	X	.	.
RYK	.	.	.	.	.	.	.	.	.	.	.	X	.	X	.	.	.	.	.	.	.	.	.	.	.	.	.	.	.	.	.	.	.	.	.	.	.	.	.	.	.	.	.	.	.	.	X	.	.
SFRP1	.	.	.	.	.	.	.	.	.	.	.	.	X	.	.	.	.	.	.	.	.	.	.	.	.	.	.	.	.	.	.	.	.	.	.	.	.	.	.	.	.	.	.	.	.	.	X	.	.
RUNX1	.	.	.	.	.	.	.	.	.	.	.	.	.	.	.	.	.	.	.	.	.	.	.	.	.	.	.	.	.	.	.	.	X	.	.	.	.	X	.	.	.	.	.	.	.	.	.	.	.
SLC40A1	.	X	.	.	X	X	.	.	.	.	.	.	.	.	.	.	.	.	.	.	.	.	.	.	.	.	.	.	.	.	.	.	.	.	.	.	.	.	.	.	.	.	.	.	.	.	.	.	.
SLC11A2	.	.	.	.	X	.	.	.	.	.	.	.	.	.	.	.	.	.	.	.	.	.	.	.	.	.	.	.	.	.	.	.	.	.	.	.	.	.	.	.	.	.	.	.	.	.	.	.	.
SLC11A1	.	.	.	.	X	.	.	.	.	.	.	.	.	.	.	.	.	.	.	.	.	.	.	.	.	.	.	.	.	.	.	.	.	.	.	.	.	.	.	.	.	.	.	.	X	X	.	.	.
SLC30A3	.	.	.	.	X	.	.	.	.	.	.	.	.	.	.	.	.	.	.	.	.	.	.	.	.	.	.	.	.	.	.	.	.	.	.	.	.	.	.	.	.	.	.	.	.	.	.	.	.
SLC39A10	.	.	.	.	X	.	.	.	.	.	.	.	.	.	.	.	.	.	.	.	.	.	.	.	.	.	.	.	.	.	.	.	.	.	.	.	.	.	.	.	.	.	.	.	.	.	.	.	.
SLC30A8	.	.	.	.	X	.	.	.	.	.	.	.	.	.	.	.	.	.	.	.	.	.	.	.	.	.	.	.	.	.	.	.	.	.	.	.	.	.	.	.	.	.	.	.	.	.	.	.	.
SLC30A7	.	.	.	.	X	.	.	.	.	.	.	.	.	.	.	.	.	.	.	.	.	.	.	.	.	.	.	.	.	.	.	.	.	.	.	.	.	.	.	.	.	.	.	.	.	.	.	.	.
SLC30A5	.	.	.	.	X	.	.	.	.	.	.	.	.	.	.	.	.	.	.	.	.	.	.	.	.	.	.	.	.	.	.	.	.	.	.	.	.	.	.	.	.	.	.	.	.	.	.	.	.
SLC39A8	.	.	.	.	X	.	.	.	.	.	.	.	.	.	.	.	.	.	.	.	.	.	.	.	.	.	.	.	.	.	.	.	.	.	.	.	.	.	.	.	.	.	.	.	.	.	.	.	.
SLC39A2	.	.	.	.	X	.	.	.	.	.	.	.	.	.	.	.	.	.	.	.	.	.	.	.	.	.	.	.	.	.	.	.	.	.	.	.	.	.	.	.	.	.	.	.	.	.	.	.	.
SLC39A3	.	.	.	.	X	.	.	.	.	.	.	.	.	.	.	.	.	.	.	.	.	.	.	.	.	.	.	.	.	.	.	.	.	.	.	.	.	.	.	.	.	.	.	.	.	.	.	.	.
SLC30A2	.	.	.	.	X	.	.	.	.	.	.	.	.	.	.	.	.	.	.	.	.	.	.	.	.	.	.	.	.	.	.	.	.	.	.	.	.	.	.	.	.	.	.	.	.	.	.	.	.
SLC39A14	.	.	.	.	X	.	.	.	.	.	.	.	.	.	.	.	.	.	.	.	.	.	.	.	.	.	.	.	.	.	.	.	.	.	.	.	.	.	.	.	.	.	.	.	.	.	.	.	.
VLDLR	.	.	.	.	.	.	.	.	.	.	.	.	.	.	.	.	.	.	.	.	.	.	.	.	.	.	.	.	.	.	.	.	.	.	.	.	.	.	.	.	.	.	.	.	.	.	.	.	.
TFR2	.	.	.	.	X	.	.	.	.	.	.	.	.	.	.	.	.	.	.	.	.	.	.	.	.	.	.	.	.	.	.	X	.	.	.	.	.	.	.	.	.	.	.	.	.	.	.	.	.
ACKR3	.	.	.	.	.	.	.	.	.	.	.	.	.	.	.	.	.	.	.	.	.	.	.	.	.	.	.	X	.	.	.	.	.	.	.	.	.	.	.	.	.	.	.	.	.	.	.	.	.
LDLR	.	.	.	.	.	.	.	.	.	.	.	.	.	.	.	.	.	.	.	.	.	.	.	.	.	.	.	.	.	.	.	.	.	.	.	.	.	.	.	.	.	.	.	.	.	.	.	.	.
DAB2	.	.	.	.	.	.	.	.	.	.	.	.	.	.	.	.	.	.	.	.	.	.	.	.	.	.	.	.	.	.	.	X	.	.	.	.	.	.	.	.	.	.	.	.	.	.	.	.	.
CD6	.	.	.	.	.	.	.	.	.	.	.	.	.	.	.	.	.	.	.	.	.	.	.	.	.	.	.	.	.	.	.	X	.	.	.	.	.	.	.	.	.	.	.	.	.	.	.	.	.
DMBT1	.	.	.	.	.	.	.	.	.	.	.	.	.	.	.	.	.	.	.	.	.	.	.	.	.	.	.	.	.	.	.	.	.	.	.	.	.	.	.	.	.	.	.	.	.	.	.	.	.
LRP8	.	.	.	.	.	.	.	.	.	.	.	.	.	.	.	.	.	.	.	.	.	.	.	.	.	.	.	.	.	.	.	.	.	.	.	.	.	.	.	.	.	.	.	.	.	.	.	.	.
SCART1	.	.	.	.	.	.	.	.	.	.	.	.	.	.	.	.	.	.	.	.	.	.	.	.	.	.	.	.	.	.	.	.	.	.	.	.	.	.	.	.	.	.	.	.	.	.	.	.	.
ILDR1	.	.	.	.	.	.	.	.	.	.	.	.	.	.	.	.	.	.	.	.	.	.	.	.	.	.	.	.	.	.	.	.	.	.	.	.	.	.	.	.	.	.	.	.	.	.	.	.	.
SCARA5	.	.	.	.	.	.	.	.	.	.	.	.	.	.	.	.	.	.	.	.	.	.	.	.	.	.	.	.	.	.	.	.	.	.	.	.	.	.	.	.	.	.	.	.	.	.	.	.	.
SSC5D	.	.	.	.	.	.	.	.	.	.	.	.	.	.	.	.	.	.	.	.	.	.	.	.	.	.	.	.	.	.	.	.	.	.	.	.	.	.	.	.	.	.	.	.	.	.	.	.	.
SBSPON	.	.	.	.	.	.	.	.	.	.	.	.	.	.	.	.	.	.	.	.	.	.	.	.	.	.	.	.	.	.	.	.	.	.	.	.	.	.	.	.	.	.	.	.	.	.	.	.	.
LOXL3	.	.	.	.	.	.	.	.	.	.	.	.	.	.	.	.	.	.	.	.	.	.	.	.	.	.	.	.	.	.	.	.	.	.	.	.	.	.	.	.	.	.	.	.	.	.	.	.	.
HHIPL1	.	.	.	.	.	.	.	.	.	.	.	.	.	.	.	.	.	.	.	.	.	.	.	.	.	.	.	.	.	.	.	.	.	.	.	.	.	.	.	.	.	.	.	.	.	.	.	.	.
TINAGL1	.	.	.	.	.	.	.	.	.	.	.	.	.	.	.	.	.	.	.	.	.	.	.	.	.	.	.	.	.	.	.	.	.	.	.	.	.	.	.	.	.	.	.	.	.	.	.	.	.
CXCL16	.	.	.	.	.	.	.	.	.	.	.	.	.	.	.	.	.	.	.	.	.	.	.	.	.	.	.	.	.	.	.	.	.	.	.	.	.	.	.	.	.	.	.	.	.	.	.	.	.
SUSD2	.	.	.	.	.	.	.	.	.	.	.	.	.	.	.	.	.	.	.	.	.	.	.	.	.	.	.	.	.	.	.	.	.	.	.	.	.	.	.	.	.	.	.	.	.	.	.	.	.
APOBR	.	.	.	.	.	.	.	.	.	.	.	.	.	.	.	.	.	.	.	.	.	.	.	.	.	.	.	.	.	.	.	.	.	.	.	.	.	.	.	.	.	.	.	.	.	.	.	.	.
LRP12	.	.	.	.	.	.	.	.	.	.	.	.	.	.	.	.	.	.	.	.	.	.	.	.	.	.	.	.	.	.	.	.	.	.	.	.	.	.	.	.	.	.	.	.	.	.	.	.	.
LRP10	.	.	.	.	.	.	.	.	.	.	.	.	.	.	.	.	.	.	.	.	.	.	.	.	.	.	.	.	.	.	.	.	.	.	.	.	.	.	.	.	.	.	.	.	.	.	.	.	.
PRG4	.	.	.	.	.	.	.	.	.	.	.	.	.	.	.	.	.	.	.	.	.	.	.	.	.	.	.	.	.	.	.	.	.	.	.	.	.	.	.	.	.	.	.	.	.	.	.	.	.
CD163	.	.	.	.	.	.	.	.	.	.	.	.	.	.	.	.	.	.	.	.	.	.	.	.	.	.	.	.	.	.	.	.	.	.	.	.	.	.	.	.	.	.	.	.	.	.	.	.	.
SCARF1	.	.	.	.	.	.	.	.	.	.	.	.	.	.	.	.	.	.	.	.	.	.	.	.	.	.	.	.	.	.	.	.	.	.	.	.	.	.	.	.	.	.	.	.	.	.	.	.	.
ENPP3	.	.	.	.	.	.	.	.	.	.	.	.	.	.	.	.	.	.	.	.	.	.	.	.	.	.	.	.	.	.	.	.	.	.	.	.	.	.	.	.	.	.	.	.	.	.	.	.	.
ENPP1	.	.	.	.	.	.	.	.	.	.	.	.	.	.	.	.	.	.	.	.	.	.	.	.	.	.	.	.	.	.	.	.	.	.	.	.	.	.	.	.	.	.	.	.	.	.	.	.	.
LGALS3BP	.	.	.	.	.	.	.	.	.	.	.	.	.	.	.	.	.	.	.	.	.	.	.	.	.	.	.	.	.	.	.	.	.	.	.	.	.	.	.	.	.	.	.	.	.	.	.	.	.
CD5L	.	.	.	.	.	.	.	.	.	.	.	.	.	.	.	.	.	.	.	.	.	.	.	.	.	.	.	.	.	.	.	.	.	.	.	.	.	.	.	.	.	.	.	.	.	.	.	.	.
ASGR1	.	.	.	.	.	.	.	.	.	.	.	.	.	.	.	.	.	.	.	.	.	.	.	.	.	.	.	.	.	.	.	.	.	.	.	.	.	.	.	.	.	.	.	.	.	.	.	.	.
CD5	.	.	.	.	.	.	.	.	.	.	.	.	.	.	.	.	.	.	.	.	.	.	.	.	.	.	.	.	.	.	.	.	.	.	.	.	.	.	.	.	.	.	.	.	.	.	.	.	.
CHUK	.	.	.	.	.	.	.	.	.	.	.	.	.	.	.	.	.	.	.	.	.	.	.	.	.	.	.	.	.	.	.	X	.	.	.	.	.	.	.	.	.	.	.	.	.	.	.	X	.
PIK3CA	.	.	.	.	.	.	.	.	.	.	.	.	.	.	.	.	.	.	.	.	.	.	.	.	.	.	.	.	.	.	.	.	.	.	.	.	.	.	.	.	.	.	.	.	.	.	.	X	.
PIK3CB	.	.	.	.	.	.	.	.	.	.	.	.	.	.	.	.	.	.	.	.	.	.	.	.	.	.	.	.	.	.	.	.	.	.	.	.	.	.	.	.	.	.	.	.	.	.	.	X	.
TRAT1	.	.	.	.	.	.	.	.	.	.	.	.	.	.	.	.	.	.	.	.	.	.	.	.	.	.	.	.	.	.	.	X	.	.	.	.	.	.	.	.	.	.	.	.	.	.	.	X	.
TRAF6	.	.	.	.	.	.	.	.	.	.	.	.	.	.	.	.	.	.	.	.	.	.	.	.	.	.	.	.	.	.	.	X	.	.	.	.	.	.	.	.	.	.	.	X	.	X	.	X	.
RIPK2	.	.	.	.	.	.	.	.	.	.	.	.	.	.	.	.	.	.	.	.	.	.	.	.	.	.	.	.	.	.	.	.	.	.	.	.	.	.	.	.	.	.	.	X	.	.	.	X	.
IKBKB	.	.	.	.	.	.	.	.	.	.	.	.	.	.	.	X	.	.	.	.	.	.	.	.	.	.	.	.	.	.	.	X	.	.	.	.	.	.	.	.	.	.	.	.	.	.	.	X	.
IRAK1	.	.	.	.	.	.	.	.	.	.	.	.	.	.	.	.	.	.	.	.	.	.	.	.	.	.	.	.	.	.	.	X	.	.	.	.	.	.	.	.	.	.	.	.	.	.	.	.	.
DIABLO	.	.	.	.	.	.	.	.	.	.	.	.	.	.	.	.	.	.	.	.	.	.	.	.	.	.	.	.	.	.	.	X	.	.	.	.	.	.	.	.	.	.	.	.	.	.	.	.	.
IKBKG	.	.	.	.	.	.	.	.	.	.	.	.	.	.	.	.	.	.	.	.	.	.	.	.	.	.	.	.	.	.	.	.	.	.	.	.	.	.	.	.	.	.	.	.	.	.	.	X	.
MAP3K7	.	.	.	.	.	.	.	.	.	.	.	.	.	.	.	.	.	.	.	.	.	.	.	.	.	.	.	.	.	.	.	.	.	.	.	.	.	.	.	.	.	.	.	X	.	.	X	X	.
PAK1	.	.	.	.	.	.	.	.	.	.	.	.	.	.	X	.	.	.	.	.	.	.	.	.	.	.	.	.	.	.	.	.	.	.	.	.	.	.	.	.	.	.	.	X	.	.	.	X	.
CD247	.	.	.	.	.	.	.	.	.	.	.	.	.	.	.	.	.	.	.	.	.	.	.	.	.	.	.	X	.	.	.	X	.	.	.	.	.	.	.	.	.	.	.	.	.	.	.	X	.
PAK2	.	.	.	.	.	.	.	.	.	.	.	.	.	.	.	.	.	.	.	.	.	.	.	.	.	.	.	X	.	.	.	.	.	.	.	.	.	.	.	.	.	.	.	.	.	.	.	X	.
STK11	.	.	.	.	.	.	.	.	.	.	.	.	.	.	.	.	.	.	.	.	.	.	.	.	.	.	.	.	.	.	.	.	.	.	.	.	.	.	.	.	.	.	.	.	.	.	.	X	.
TNFRSF21	.	.	.	.	.	.	.	.	.	.	.	.	.	.	.	.	.	.	.	.	.	.	.	.	.	.	.	.	.	.	.	.	.	.	.	.	.	.	.	.	.	.	.	.	.	.	.	X	.
UBE2D1	.	.	.	.	.	.	.	.	.	.	.	.	.	.	.	.	.	.	.	.	.	.	.	.	.	.	.	.	.	.	.	.	.	.	X	.	.	.	.	.	.	.	.	.	.	.	.	X	.
SPPL3	.	.	.	.	.	.	.	X	.	.	.	.	.	.	.	.	.	.	.	.	.	.	.	.	.	.	.	.	.	.	.	.	.	.	.	.	.	.	.	.	.	.	.	.	.	.	.	X	.
RFTN1	.	.	.	.	.	.	.	.	.	.	.	.	.	.	.	.	.	.	.	.	.	.	.	.	.	.	.	.	.	.	.	.	.	.	.	.	.	.	.	.	.	.	.	.	X	.	.	X	.
ITK	.	.	.	.	.	.	.	.	.	.	.	.	.	.	.	.	.	.	.	.	.	.	.	.	.	.	.	.	.	.	.	.	.	.	.	.	.	.	.	.	.	.	.	.	X	.	.	X	.
BTN3A1	.	.	.	.	.	.	.	.	.	.	.	.	.	.	.	.	.	.	.	.	.	.	.	.	.	.	.	.	.	.	.	.	.	.	.	.	.	.	.	.	.	.	.	.	X	.	.	X	.
THEMIS	.	.	.	.	.	.	.	.	.	.	.	.	.	.	.	.	.	.	.	.	.	.	.	.	.	.	.	.	.	.	.	.	.	.	.	.	.	.	.	.	.	.	.	.	.	.	.	X	.
RLTPR	.	.	.	.	.	.	.	.	.	.	.	.	.	.	.	.	.	.	.	.	.	.	.	.	.	.	.	.	.	.	.	.	.	.	.	.	.	.	.	.	.	.	.	.	.	.	.	X	.
PAG1	.	.	.	.	.	.	.	.	.	.	.	.	.	.	.	.	.	.	.	.	.	.	.	.	.	.	.	.	.	.	.	.	.	.	.	.	.	.	.	.	.	.	.	.	.	.	.	X	.
TAB2	.	.	.	.	.	.	.	.	.	.	.	.	.	.	.	.	.	.	.	.	.	.	.	.	.	.	.	.	.	.	.	.	.	.	.	.	.	.	.	.	.	.	.	.	.	.	.	X	.
MALT1	.	.	.	.	.	.	.	.	.	.	.	.	.	.	.	.	.	.	.	.	.	.	.	.	.	.	.	.	.	.	.	.	.	.	.	.	.	.	.	.	.	.	.	.	.	.	.	X	.
THEMIS2	.	.	.	.	.	.	.	.	.	.	.	.	.	.	.	.	.	.	.	.	.	.	.	.	.	.	.	.	.	.	.	.	.	.	.	.	.	.	.	.	.	.	.	.	.	.	.	X	.
GRAP2	.	.	.	.	.	.	.	.	.	.	.	.	.	.	.	.	.	.	.	.	.	.	.	.	.	.	.	.	.	.	.	.	.	.	.	.	.	.	.	.	.	.	.	.	.	.	.	X	.
UBE2V1	.	.	.	.	.	.	.	.	.	.	.	.	.	.	.	.	.	.	.	.	.	.	.	.	.	.	.	.	.	.	.	.	.	.	.	.	.	.	.	.	.	.	.	.	.	.	.	X	.
UBE2N	.	.	.	.	.	.	.	.	.	.	.	.	.	.	.	.	.	.	.	.	.	.	.	.	.	.	.	.	.	.	.	.	.	.	.	.	.	.	.	.	.	.	.	.	.	.	.	X	.
UBE2D2	.	.	.	.	.	.	.	.	.	.	.	.	.	.	.	.	.	.	.	.	.	.	.	.	.	.	.	.	.	.	.	.	.	.	.	.	.	.	.	.	.	.	.	.	.	.	.	X	.
PRKCQ	.	.	.	.	.	.	.	.	.	.	.	.	.	.	.	.	.	.	.	.	.	.	.	.	.	.	.	.	.	.	.	.	.	.	.	.	.	.	.	.	.	.	.	.	.	.	.	X	.
CSK	.	.	.	.	.	.	.	.	.	.	.	.	.	.	.	.	.	.	.	.	.	.	.	.	.	.	.	.	.	.	.	.	.	.	.	.	.	.	.	.	.	.	.	.	.	.	.	X	.
IFNG	.	.	.	.	.	.	.	.	.	.	.	.	.	.	.	.	.	.	.	.	.	.	.	.	.	.	.	.	.	.	.	.	.	.	.	.	.	.	.	.	.	.	.	.	.	.	.	X	.
CD3E	.	.	.	.	.	.	.	.	.	.	.	.	.	.	.	.	.	.	.	.	.	.	.	.	.	.	.	.	.	.	.	X	.	.	.	.	.	.	.	.	.	.	.	.	.	.	.	X	.
SKAP1	.	.	.	.	.	.	.	.	.	.	.	.	.	.	.	.	.	.	.	.	.	.	.	.	.	.	.	.	.	.	.	X	.	.	.	.	.	.	.	.	.	.	.	.	.	.	.	X	.
ZAP70	.	.	.	.	.	.	.	.	.	.	.	.	.	.	.	.	.	.	.	.	.	.	.	.	.	.	.	.	.	.	.	X	.	.	.	.	.	.	.	.	.	.	.	.	.	X	.	X	.
CARD11	.	.	.	.	.	.	.	.	.	.	.	.	.	.	.	.	.	.	.	.	.	.	.	.	.	.	.	.	.	.	.	X	.	.	.	.	.	.	.	.	.	.	.	.	.	.	.	X	.
RNF31	.	.	.	.	.	.	.	.	.	.	.	.	.	.	.	.	.	.	.	.	.	.	.	.	.	.	.	.	.	.	.	X	.	.	.	.	.	.	.	.	.	.	.	.	.	.	.	X	.
CD3D	.	.	.	.	.	.	.	.	.	.	.	.	.	.	.	.	.	.	.	.	.	.	.	.	.	.	.	.	.	.	.	X	.	.	.	.	.	.	.	.	.	.	.	.	.	.	.	X	.
CD3G	.	.	.	.	.	.	.	.	.	.	.	.	.	.	.	.	.	.	.	.	.	.	.	.	.	.	.	.	.	.	.	X	.	.	.	.	.	.	.	.	.	.	.	.	.	.	.	X	.
CSF2RB	.	.	.	.	.	.	.	.	.	.	.	.	.	.	.	.	.	.	.	.	.	.	.	.	.	.	.	.	.	.	.	X	.	.	.	.	.	.	.	.	.	.	.	.	.	.	.	.	.
IRS1	.	.	.	.	.	.	.	.	.	.	.	.	.	.	.	.	.	.	.	.	.	.	.	.	.	.	.	.	.	.	.	X	.	.	.	.	.	.	.	.	.	.	.	.	.	.	.	.	.
ALCAM	.	.	.	.	.	.	.	.	.	.	.	.	.	.	.	.	.	.	.	.	.	.	.	.	.	.	.	.	.	.	.	X	.	.	.	.	.	.	.	.	.	.	.	.	.	.	.	.	.
NRN1	.	.	.	.	.	.	.	.	.	.	.	.	.	.	.	.	.	.	.	.	.	.	.	.	.	.	.	.	.	.	.	X	.	.	.	.	.	.	X	.	.	.	.	.	.	.	.	.	.
IL6ST	.	.	.	.	.	.	.	.	.	.	.	.	.	.	.	.	.	.	.	.	.	.	.	.	.	.	.	.	.	.	.	X	.	.	.	.	.	.	.	.	.	.	.	.	.	.	.	.	.
VWC2L	.	.	.	.	.	.	.	.	.	.	.	.	.	.	.	.	.	.	.	.	.	.	.	.	.	.	.	.	.	.	.	X	.	.	.	.	.	.	.	.	.	.	.	.	.	.	.	.	.
IFNL1	.	.	.	.	.	.	.	.	.	.	.	.	.	.	.	.	.	.	.	.	.	.	.	.	.	.	.	.	.	.	.	X	.	.	.	.	.	.	.	.	.	.	.	.	.	.	.	.	.
ACVR1C	.	.	.	.	.	.	.	.	.	.	.	.	.	.	.	.	.	.	.	.	.	.	.	.	.	.	.	.	.	.	.	X	.	.	.	.	.	.	.	.	.	.	.	.	.	.	.	.	.
OLFM3	.	.	.	.	.	.	.	.	.	.	.	.	.	.	.	.	.	.	.	.	.	.	.	.	.	.	.	.	.	.	.	X	.	.	.	.	.	.	.	.	.	.	.	.	.	.	.	.	.
NETO2	.	.	.	.	.	.	.	.	.	.	.	.	.	.	.	.	.	.	.	.	.	.	.	.	.	.	.	.	.	.	.	X	.	.	.	.	.	.	.	.	.	.	.	.	.	.	.	.	.
APBB1IP	.	.	.	.	.	.	.	.	.	.	.	.	.	.	.	.	.	.	.	.	.	.	.	.	.	.	.	.	.	.	.	X	.	.	.	.	.	.	.	.	.	.	.	.	.	.	.	.	.
TOLLIP	.	.	.	.	.	.	.	.	.	.	.	.	.	.	.	.	.	.	.	.	.	.	.	.	.	.	.	.	.	.	.	X	.	.	.	.	.	.	.	.	.	.	.	.	.	.	.	.	.
SACM1L	.	.	.	.	.	.	.	.	.	.	.	.	.	.	.	.	.	.	.	.	.	.	.	.	.	.	.	.	.	.	.	X	.	.	.	.	.	.	.	.	.	.	.	.	.	.	.	.	.
OSMR	.	.	.	.	.	.	.	.	.	.	.	.	.	.	.	.	.	.	.	.	.	.	.	.	.	.	.	.	.	.	.	X	.	.	.	.	.	.	.	.	.	.	.	.	.	.	.	.	.
TRIP6	.	.	.	.	.	.	.	.	.	.	.	.	.	.	.	.	.	.	.	.	.	.	.	.	.	.	.	.	.	.	.	X	.	.	.	.	.	.	.	.	.	.	.	.	.	.	.	.	.
IL13RA1	.	.	.	.	.	.	.	.	.	.	.	.	.	.	.	.	.	.	.	.	.	.	.	.	.	.	.	.	.	.	.	X	.	.	.	.	.	.	.	.	.	.	.	.	.	.	.	.	.
IL10RB	.	.	.	.	.	.	.	.	.	.	.	.	.	.	.	.	.	.	.	.	.	.	.	.	.	.	.	.	.	.	.	X	.	.	.	.	.	.	.	.	.	.	.	.	.	.	.	.	.
CD79B	.	.	.	.	.	.	.	.	.	.	.	.	.	.	.	.	.	.	.	.	.	.	.	.	.	.	.	.	.	.	.	X	.	.	.	.	.	.	.	.	.	.	.	.	.	.	.	.	.
ACVR1B	.	.	.	.	.	.	.	.	.	.	.	.	.	.	.	.	.	.	.	.	.	.	.	.	.	.	.	.	.	.	.	X	.	.	.	.	.	.	.	.	.	.	.	.	.	.	.	.	.
CD8A	.	.	.	.	.	.	.	.	.	.	.	.	.	.	.	.	.	.	.	.	.	.	.	.	.	.	.	.	.	.	.	X	.	.	.	.	.	.	.	.	.	.	.	.	.	.	.	.	.
CD8B	.	.	.	.	.	.	.	.	.	.	.	.	.	.	.	.	.	.	.	.	.	.	.	.	.	.	.	X	.	.	.	X	.	.	.	.	.	.	.	.	.	.	.	.	.	.	.	.	.
TSPAN32	.	.	.	.	.	.	.	.	.	.	.	.	.	.	.	.	.	.	.	.	.	.	.	.	.	.	.	X	.	.	.	X	.	.	.	.	.	.	.	.	.	.	.	.	.	.	.	.	.
IFNLR1	.	.	.	.	.	.	.	.	.	.	.	.	.	.	.	.	.	.	.	.	.	.	.	.	.	.	.	X	.	.	.	X	.	.	.	.	.	.	.	.	.	.	.	.	.	.	.	.	.
IL23R	.	.	.	.	.	.	.	.	.	.	.	.	.	.	.	.	.	.	.	.	.	.	.	.	.	.	.	X	.	.	.	X	.	.	.	.	.	.	.	.	.	.	.	.	.	.	.	.	.
IL12RB1	.	.	.	.	.	.	.	.	.	.	.	.	.	.	.	.	.	.	.	.	.	.	.	.	.	.	.	X	.	.	.	X	.	.	.	.	.	.	.	.	.	.	.	.	.	.	.	.	.
TRAF3	.	.	.	.	.	.	.	.	.	.	.	.	.	.	.	.	.	.	.	.	.	.	.	.	.	.	.	X	.	.	.	X	.	.	.	.	.	.	.	.	.	.	.	.	.	.	.	.	.
GRID2	.	.	.	.	.	.	X	.	.	.	.	X	.	.	.	.	.	.	.	.	.	.	.	.	.	.	.	.	.	.	.	X	.	.	.	.	.	.	.	.	.	.	.	.	.	.	.	.	.
GRID1	.	.	.	.	.	.	X	.	.	.	.	.	.	.	.	.	.	.	.	.	.	.	.	.	.	.	.	.	.	.	.	X	.	.	.	.	.	.	.	.	.	.	.	.	.	.	.	.	.
CHRNB1	.	X	.	.	.	.	X	.	.	.	.	.	.	.	.	.	.	.	.	.	.	.	.	.	.	.	.	.	.	.	X	X	.	.	.	.	.	.	.	.	.	.	.	.	.	.	.	.	.
CHRNA6	X	X	.	.	.	.	X	.	.	.	.	.	.	.	.	.	.	.	.	.	.	.	.	.	.	.	.	.	.	.	.	X	.	.	.	.	.	.	.	.	.	.	.	.	.	.	.	.	.
CHRNG	X	X	.	.	.	.	X	.	.	.	.	.	.	.	.	.	.	.	.	.	.	.	.	.	.	.	.	.	.	.	.	X	.	.	.	.	.	.	.	.	.	.	.	.	.	.	.	.	.
CHRNE	X	X	.	.	.	.	X	.	.	.	.	.	.	.	.	.	.	.	.	.	.	.	.	.	.	.	.	.	.	.	.	X	.	.	.	.	.	.	.	.	.	.	.	.	.	.	.	.	.
CHRND	X	X	.	.	.	.	X	.	.	.	.	.	.	.	.	.	.	.	.	.	.	.	.	.	.	.	.	.	.	.	.	X	.	.	.	.	.	.	.	.	.	.	.	.	.	.	.	.	.
CHRNA2	X	X	.	.	.	.	X	.	.	.	.	.	.	.	.	.	.	.	.	.	.	.	.	.	.	.	.	.	.	.	.	X	.	.	.	.	.	.	.	.	.	.	.	.	.	.	.	.	.
CHRNB3	X	X	.	.	.	.	X	.	.	.	.	.	.	.	.	.	.	.	.	.	.	.	.	.	.	.	.	.	.	.	.	X	.	.	.	.	.	.	.	.	.	.	.	.	.	.	.	.	.
ITGA3	.	.	.	.	.	.	.	.	.	.	.	.	.	.	.	.	.	.	.	.	.	.	.	.	.	.	.	.	.	.	.	X	.	.	.	.	.	.	.	.	.	.	.	.	.	.	.	.	.
ITGA5	.	.	.	.	.	.	.	.	.	.	.	.	.	.	.	.	.	.	.	.	.	.	.	.	.	.	.	.	.	.	.	X	.	.	.	.	.	.	.	.	.	.	.	.	.	.	.	.	.
ITGB2	.	.	.	.	.	.	.	.	.	.	.	.	.	.	.	.	.	.	.	.	.	.	.	.	.	.	.	.	.	.	.	X	.	.	.	.	.	.	.	X	.	.	.	.	.	.	.	.	.
ITGA2	.	.	.	.	.	.	.	.	.	.	.	.	.	X	.	.	.	.	.	.	.	.	.	.	.	.	.	.	.	.	.	X	.	.	.	.	.	.	.	.	.	.	.	.	.	.	.	.	.
IL6R	.	.	.	.	.	.	.	.	.	.	.	.	.	X	.	.	.	.	.	.	.	.	.	.	.	.	.	.	.	.	.	X	.	X	.	.	.	.	.	.	X	.	.	.	.	.	.	.	.
KIF1A	.	.	.	.	.	.	.	.	.	.	.	.	.	.	.	.	.	.	.	.	.	.	.	.	.	X	X	.	.	.	.	.	.	.	.	.	.	.	.	.	.	.	.	.	.	.	.	.	.
KIF1B	.	.	.	.	.	.	.	.	.	.	.	.	.	.	.	.	.	.	.	.	.	.	.	.	.	X	X	.	.	.	.	.	.	.	.	.	.	.	.	.	.	.	.	.	.	.	.	.	.
KIF28P	.	.	.	.	.	.	.	.	.	.	.	.	.	.	.	.	.	.	.	.	.	.	.	.	.	X	X	.	.	.	.	.	.	.	.	.	.	.	.	.	.	.	.	.	.	.	.	.	.
KIF7	.	.	.	.	.	.	.	.	.	.	.	.	.	.	.	.	.	.	.	.	.	.	.	.	.	X	X	.	.	.	.	.	.	.	.	.	.	.	.	.	.	.	.	.	.	.	.	.	.
KIF24	.	.	.	.	.	.	.	.	.	.	.	.	.	.	.	.	.	.	.	.	.	.	.	.	.	X	X	.	.	.	.	.	.	.	.	.	.	.	.	.	.	.	.	.	.	.	.	.	.
KIF6	.	.	.	.	.	.	.	.	.	.	.	.	.	.	.	.	.	.	.	.	.	.	.	.	.	X	X	.	.	.	.	.	.	.	.	.	.	.	.	.	.	.	.	.	.	.	.	.	.
KLC3	.	.	.	.	.	.	.	.	.	.	.	.	.	.	.	.	.	.	.	.	.	.	.	.	.	X	X	.	.	.	.	.	.	.	.	.	.	.	.	.	.	.	.	.	.	.	.	.	.
KIFC2	.	.	.	.	.	.	.	.	.	.	.	.	.	.	.	.	.	.	.	.	.	.	.	.	.	X	X	.	.	.	.	.	.	.	.	.	.	.	.	.	.	.	.	.	.	.	.	.	.
KIF2B	.	.	.	.	.	.	.	.	.	.	.	.	.	.	.	.	.	.	.	.	.	.	.	.	.	X	X	.	.	.	.	.	.	.	.	.	.	.	.	.	.	.	.	.	.	.	.	.	.
KIF9	.	.	.	.	.	.	.	.	.	.	.	.	.	.	.	.	.	.	.	.	.	.	.	.	.	X	X	.	.	.	.	.	.	.	.	.	.	.	.	.	.	.	.	.	.	.	.	.	.
KIF15	.	.	.	.	.	.	.	.	.	.	.	.	.	.	.	.	.	.	.	.	.	.	.	.	.	X	X	.	.	.	.	.	.	.	.	.	.	.	.	.	.	.	.	.	.	.	.	.	.
KIF21A	.	.	.	.	.	.	.	.	.	.	.	.	.	.	.	.	.	.	.	.	.	.	.	.	.	X	X	.	.	.	.	.	.	.	.	.	.	.	.	.	.	.	.	.	.	.	.	.	.
KIF27	.	.	.	.	.	.	.	.	.	.	.	.	.	.	.	.	.	.	.	.	.	.	.	.	.	X	X	.	.	.	.	.	.	.	.	.	.	.	.	.	.	.	.	.	.	.	.	.	.
KIF21B	.	.	.	.	.	.	.	.	.	.	.	.	.	.	.	.	.	.	.	.	.	.	.	.	.	X	X	.	.	.	.	.	.	.	.	.	.	.	.	.	.	.	.	.	.	.	.	.	.
KIF2C	.	.	.	.	.	.	.	.	.	.	.	.	.	.	.	.	.	.	.	.	.	.	.	.	.	X	X	.	.	.	.	.	.	.	.	.	.	.	.	.	.	.	.	.	.	.	.	.	.
KIF20A	.	.	.	.	.	.	.	.	.	.	.	.	.	.	.	.	.	.	.	.	.	.	.	.	.	X	X	.	.	.	.	.	.	.	.	.	.	.	.	.	.	.	.	.	.	.	.	.	.
KIF22	.	.	.	.	.	.	.	.	.	.	.	.	.	.	.	.	.	.	.	.	.	.	.	.	.	X	X	.	.	.	.	.	.	.	.	.	.	.	.	.	.	.	.	.	.	.	.	.	.
KIF25	.	.	.	.	.	.	.	.	.	.	.	.	.	.	.	.	.	.	.	.	.	.	.	.	.	X	X	.	.	.	.	.	.	.	.	.	.	.	.	.	.	.	.	.	.	.	.	.	.
CENPE	.	.	.	.	.	.	.	.	.	.	.	.	.	.	.	.	.	.	.	.	.	.	.	.	.	X	X	.	.	.	.	.	.	.	.	.	.	.	.	.	.	.	.	.	.	.	.	.	.
KIF2A	.	.	.	.	.	.	.	.	.	.	.	.	.	.	.	.	.	.	.	.	.	.	.	.	.	X	X	.	.	.	.	.	.	.	.	.	.	.	.	.	.	.	.	.	.	.	.	.	.
DYNC1I1	.	.	.	.	.	.	.	.	.	.	.	.	.	.	.	.	.	.	.	.	.	.	.	.	.	X	X	.	.	.	.	.	.	.	.	.	.	.	.	.	.	.	.	.	.	.	.	.	.
DCTN2	.	.	.	.	.	.	.	.	.	.	.	.	.	.	.	.	.	.	.	.	.	.	.	.	.	X	.	.	.	.	.	.	.	.	.	.	.	.	.	.	.	.	.	.	.	.	.	.	.
MYO6	X	.	.	.	.	.	.	.	.	.	.	.	.	.	.	.	.	.	.	.	.	.	.	.	.	X	.	.	.	.	.	.	.	.	.	.	.	.	.	.	.	.	.	.	.	.	.	.	.
SMC3	.	.	.	.	.	.	.	.	.	.	.	.	.	.	.	.	.	.	.	.	.	.	.	.	.	X	.	.	.	.	.	.	.	.	.	.	.	X	.	.	.	.	.	.	.	.	.	.	.
DYNC2H1	.	.	.	.	.	.	.	.	.	.	.	X	.	.	.	.	.	.	.	.	.	.	.	.	.	X	.	.	.	.	.	.	.	.	.	.	.	.	.	.	.	.	.	.	.	.	.	.	.
MYO15A	.	.	.	.	.	.	.	.	.	.	.	.	.	.	.	.	.	.	.	.	.	.	.	.	.	X	.	.	.	X	.	.	.	.	.	.	.	.	.	.	.	.	.	.	.	.	.	.	.
MYO1F	.	.	.	.	.	.	.	.	.	.	.	.	.	.	.	.	.	.	.	.	.	.	.	.	.	X	.	.	.	.	.	.	.	.	.	.	.	.	.	.	.	.	.	.	.	X	.	.	.
DNAH12	.	.	.	.	.	.	.	.	.	.	.	.	.	.	.	.	.	.	.	.	.	.	.	.	.	X	.	.	.	.	.	.	.	.	.	.	.	.	.	.	.	.	.	.	.	.	.	.	.
DNAH10	.	.	.	.	.	.	.	.	.	.	.	.	.	.	.	.	.	.	.	.	.	.	.	.	.	X	.	.	.	.	.	.	.	.	.	.	.	.	.	.	.	.	.	.	.	.	.	.	.
DNHD1	.	.	.	.	.	.	.	.	.	.	.	.	.	.	.	.	.	.	.	.	.	.	.	.	.	X	.	.	.	.	.	.	.	.	.	.	.	.	.	.	.	.	.	.	.	.	.	.	.
DYNLL2	.	.	.	.	.	.	.	.	.	.	.	.	.	.	.	.	.	.	.	.	.	.	.	.	.	X	.	.	.	.	.	.	.	.	.	.	.	.	.	.	.	.	.	.	.	.	.	.	.
DNAH14	.	.	.	.	.	.	.	.	.	.	.	.	.	.	.	.	.	.	.	.	.	.	.	.	.	X	.	.	.	.	.	.	.	.	.	.	.	.	.	.	.	.	.	.	.	.	.	.	.
KLC4	.	.	.	.	.	.	.	.	.	.	.	.	.	.	.	.	.	.	.	.	.	.	.	.	.	X	.	.	.	.	.	.	.	.	.	.	.	.	.	.	.	.	.	.	.	.	.	.	.
MYH16	.	.	.	.	.	.	.	.	.	.	.	.	.	.	.	.	.	.	.	.	.	.	.	.	.	X	.	.	.	.	.	.	.	.	.	.	.	.	.	.	.	.	.	.	.	.	.	.	.
DYNLRB1	.	.	.	.	.	.	.	.	.	.	.	.	.	.	.	.	.	.	.	.	.	.	.	.	.	X	.	.	.	.	.	.	.	.	.	.	.	.	.	.	.	.	.	.	.	.	.	.	.
DYNLRB2	.	.	.	.	.	.	.	.	.	.	.	.	.	.	.	.	.	.	.	.	.	.	.	.	.	X	.	.	.	.	.	.	.	.	.	.	.	.	.	.	.	.	.	.	.	.	.	.	.
MYO19	.	.	.	.	.	.	.	.	.	.	.	.	.	.	.	.	.	.	.	.	.	.	.	.	.	X	.	.	.	.	.	.	.	.	.	.	.	.	.	.	.	.	.	.	.	.	.	.	.
KLC2	.	.	.	.	.	.	.	.	.	.	.	.	.	.	.	.	.	.	.	.	.	.	.	.	.	X	.	.	.	.	.	.	.	.	.	.	.	.	.	.	.	.	.	.	.	.	.	.	.
DNAI2	.	.	.	.	.	.	.	.	.	.	.	.	.	.	.	.	.	.	.	.	.	.	.	.	.	X	.	.	.	.	.	.	.	.	.	.	.	.	.	.	.	.	.	.	.	.	.	.	.
MYO1G	.	.	.	.	.	.	.	.	.	.	.	.	.	.	.	.	.	.	.	.	.	.	.	.	.	X	.	.	.	.	.	.	.	.	.	.	.	.	.	.	.	.	.	.	.	.	.	.	.
MYH7B	.	.	.	.	.	.	.	.	.	.	.	.	.	.	.	.	.	.	.	.	.	.	.	.	.	X	.	.	.	.	.	.	.	.	.	.	.	.	.	.	.	.	.	.	.	.	.	.	.
CGN	.	.	.	.	.	.	.	.	.	.	.	.	.	.	.	.	.	.	.	.	.	.	.	.	.	X	.	.	.	.	.	.	.	.	.	.	.	.	.	.	.	.	.	.	.	.	.	.	.
DNAH7	.	.	.	.	.	.	.	.	.	.	.	.	.	.	.	.	.	.	.	.	.	.	.	.	.	X	.	.	.	.	.	.	.	.	.	.	.	.	.	.	.	.	.	.	.	.	.	.	.
MYO5C	.	.	.	.	.	.	.	.	.	.	.	.	.	.	.	.	.	.	.	.	.	.	.	.	.	X	.	.	.	.	.	.	.	.	.	.	.	.	.	.	.	.	.	.	.	.	.	.	.
DNAH3	.	.	.	.	.	.	.	.	.	.	.	.	.	.	.	.	.	.	.	.	.	.	.	.	.	X	.	.	.	.	.	.	.	.	.	.	.	.	.	.	.	.	.	.	.	.	.	.	.
DYNC2LI1	.	.	.	.	.	.	.	.	.	.	.	.	.	.	.	.	.	.	.	.	.	.	.	.	.	X	.	.	.	.	.	.	.	.	.	.	.	.	.	.	.	.	.	.	.	.	.	.	.
DNAI1	.	.	.	.	.	.	.	.	.	.	.	.	.	.	.	.	.	.	.	.	.	.	.	.	.	X	.	.	.	.	.	.	.	.	.	.	.	.	.	.	.	.	.	.	.	.	.	.	.
DNAH1	.	.	.	.	.	.	.	.	.	.	.	.	.	.	.	.	.	.	.	.	.	.	.	.	.	X	.	.	.	.	.	.	.	.	.	.	.	.	.	.	.	.	.	.	.	.	.	.	.
MYO16	.	.	.	.	.	.	.	.	.	.	.	.	.	.	.	.	.	.	.	.	.	.	.	.	.	X	.	.	.	.	.	.	.	.	.	.	.	.	.	.	.	.	.	.	.	.	.	.	.
MYH15	.	.	.	.	.	.	.	.	.	.	.	.	.	.	.	.	.	.	.	.	.	.	.	.	.	X	.	.	.	.	.	.	.	.	.	.	.	.	.	.	.	.	.	.	.	.	.	.	.
APPBP2	.	.	.	.	.	.	.	.	.	.	.	.	.	.	.	.	.	.	.	.	.	.	.	.	.	X	.	.	.	.	.	.	.	.	.	.	.	.	.	.	.	.	.	.	.	.	.	.	.
DNAL4	.	.	.	.	.	.	.	.	.	.	.	.	.	.	.	.	.	.	.	.	.	.	.	.	.	X	.	.	.	.	.	.	.	.	.	.	.	.	.	.	.	.	.	.	.	.	.	.	.
DNAH11	.	.	.	.	.	.	.	.	.	.	.	.	.	.	.	.	.	.	.	.	.	.	.	.	.	X	.	.	.	.	.	.	.	.	.	.	.	.	.	.	.	.	.	.	.	.	.	.	.
DNAH17	.	.	.	.	.	.	.	.	.	.	.	.	.	.	.	.	.	.	.	.	.	.	.	.	.	X	.	.	.	.	.	.	.	.	.	.	.	.	.	.	.	.	.	.	.	.	.	.	.
DNALI1	.	.	.	.	.	.	.	.	.	.	.	.	.	.	.	.	.	.	.	.	.	.	.	.	.	X	.	.	.	.	.	.	.	.	.	.	.	.	.	.	.	.	.	.	.	.	.	.	.
DYNLT1	.	.	.	.	.	.	.	.	.	.	.	.	.	.	.	.	.	.	.	.	.	.	.	.	.	X	.	.	.	.	.	.	.	.	.	.	.	.	.	.	.	.	.	.	.	.	.	.	.
TCTE3	.	.	.	.	.	.	.	.	.	.	.	.	.	.	.	.	.	.	.	.	.	.	.	.	.	X	.	.	.	.	.	.	.	.	.	.	.	.	.	.	.	.	.	.	.	.	.	.	.
DYNLT3	.	.	.	.	.	.	.	.	.	.	.	.	.	.	.	.	.	.	.	.	.	.	.	.	.	X	.	.	.	.	.	.	.	.	.	.	.	.	.	.	.	.	.	.	.	.	.	.	.
PIN1	.	.	.	.	.	.	.	.	.	.	.	.	.	.	.	.	.	.	.	.	.	.	.	.	.	X	.	.	.	.	.	.	.	.	.	.	.	.	.	.	.	.	.	.	.	.	.	.	.
MYO7B	.	.	.	.	.	.	.	.	.	.	.	.	.	.	.	.	.	.	.	.	.	.	.	.	.	X	.	.	.	.	.	.	.	.	.	.	.	.	.	.	.	.	.	.	.	.	.	.	.
MYO5B	.	.	.	.	.	.	.	.	.	.	.	.	.	.	.	.	.	.	.	.	.	.	.	.	.	X	.	.	.	.	.	.	.	.	.	.	.	.	.	.	.	.	.	.	.	.	.	.	.
MYO1A	.	.	.	.	.	.	.	.	.	.	.	.	.	.	.	.	.	.	.	.	.	.	.	.	.	X	.	.	.	.	.	.	.	.	.	.	.	.	.	.	.	.	.	.	.	.	.	.	.
KLC1	.	.	.	.	.	.	.	.	.	.	.	.	.	.	.	.	.	.	.	.	.	.	.	.	.	X	.	.	.	.	.	.	.	.	.	.	.	.	.	.	.	.	.	.	.	.	.	.	.
DYNC1LI2	.	.	.	.	.	.	.	.	.	.	.	.	.	.	.	.	.	.	.	.	.	.	.	.	.	X	.	.	.	.	.	.	.	.	.	.	.	.	.	.	.	.	.	.	.	.	.	.	.
DYNC1I2	.	.	.	.	.	.	.	.	.	.	.	.	.	.	.	.	.	.	.	.	.	.	.	.	.	X	.	.	.	.	.	.	.	.	.	.	.	.	.	.	.	.	.	.	.	.	.	.	.
DYNC1H1	.	.	.	.	.	.	.	.	.	.	.	.	.	.	.	.	.	.	.	.	.	.	.	.	.	X	.	.	.	.	.	.	.	.	.	.	.	.	.	.	.	.	.	.	.	.	.	.	.
DNAH9	.	.	.	.	.	.	.	.	.	.	.	.	.	.	.	.	.	.	.	.	.	.	.	.	.	X	.	.	.	.	.	.	.	.	.	.	.	.	.	.	.	.	.	.	.	.	.	.	.
DNAH5	.	.	.	.	.	.	.	.	.	.	.	.	.	.	.	.	.	.	.	.	.	.	.	.	.	X	.	.	.	.	.	.	.	.	.	.	.	.	.	.	.	.	.	.	.	.	.	.	.
DNAH6	.	.	.	.	.	.	.	.	.	.	.	.	.	.	.	.	.	.	.	.	.	.	.	.	.	X	.	.	.	.	.	.	.	.	.	.	.	.	.	.	.	.	.	.	.	.	.	.	.
KIF14	.	.	.	.	.	.	.	.	.	.	.	.	.	.	.	.	.	.	.	.	.	.	.	.	.	X	X	.	.	.	.	.	.	.	.	.	.	.	.	.	.	.	.	.	.	.	.	.	.
KIF16B	.	.	.	.	.	.	.	.	.	.	.	.	.	.	.	.	.	.	.	.	.	.	.	.	.	X	X	.	.	.	.	.	.	.	.	.	.	.	.	.	.	.	.	.	.	.	.	.	.
KIF19	.	.	.	.	.	.	.	.	.	.	.	.	.	.	.	.	.	.	.	.	.	.	.	.	.	X	X	.	.	.	.	.	.	.	.	.	.	.	.	.	.	.	.	.	.	.	.	.	.
KIF17	.	.	.	.	.	.	.	.	.	.	.	.	.	.	.	.	.	.	.	.	.	.	.	.	.	X	X	.	.	.	.	.	.	.	.	.	.	.	.	.	.	.	.	.	.	.	.	.	.
KIF26A	.	.	.	.	.	.	.	.	.	.	.	.	.	.	.	.	.	.	.	.	.	.	.	.	.	X	X	.	.	.	.	.	.	.	.	.	.	.	.	.	.	.	.	.	.	.	.	.	.
KIF20B	.	.	.	.	.	.	.	.	.	.	.	.	.	.	.	.	.	.	.	.	.	.	.	.	.	X	X	.	.	.	.	.	.	.	.	.	.	.	.	.	.	.	.	.	.	.	.	.	.
KIF5A	.	.	.	.	.	.	.	.	.	.	.	.	.	.	.	.	.	.	.	.	.	.	.	.	.	X	X	.	.	.	.	.	.	.	.	.	.	.	.	.	.	.	.	.	.	.	.	.	.
KIF11	.	.	.	.	.	.	.	.	.	.	.	.	.	.	.	.	.	.	.	.	.	.	.	.	.	X	X	.	.	.	.	.	.	.	.	.	.	.	.	.	.	.	.	.	.	.	.	.	.
KIF3A	.	.	.	.	.	.	.	.	.	.	.	.	.	.	.	.	.	.	.	.	.	.	.	.	.	X	X	.	.	.	.	.	.	.	.	.	.	.	.	.	.	.	.	.	.	.	.	.	.
KIF3B	.	.	.	.	.	.	.	.	.	.	.	.	.	.	.	.	.	.	.	.	.	.	.	.	.	X	X	.	.	.	.	.	.	.	.	.	.	.	.	.	.	.	.	.	.	.	.	.	.
KIF4A	.	.	.	.	.	.	.	.	.	.	.	.	.	.	.	.	.	.	.	.	.	.	.	.	.	X	X	.	.	.	.	.	.	.	.	.	.	.	.	.	.	.	.	.	.	.	.	.	.
APC2	.	.	.	.	.	.	.	.	.	.	.	.	X	.	.	.	.	.	.	.	.	.	.	.	.	.	X	.	.	.	.	.	.	.	.	.	.	.	.	X	.	.	.	.	.	.	.	.	.
BIRC5	.	.	.	.	.	.	.	.	.	.	.	.	.	.	.	.	.	.	.	.	.	.	.	.	.	.	X	.	.	.	.	.	.	.	.	.	.	.	.	X	.	.	.	.	.	.	.	.	.
RACGAP1	.	.	.	.	.	.	.	.	.	.	.	.	.	.	.	.	.	.	.	.	.	.	.	.	.	.	X	.	.	.	.	.	.	.	.	.	.	.	.	.	.	.	.	.	.	.	.	.	.
KRIT1	.	.	.	.	.	.	.	.	.	.	.	.	.	.	.	.	.	.	.	.	.	.	.	.	.	.	X	.	.	.	.	.	.	.	.	.	.	.	.	.	.	.	.	.	.	.	.	.	.
MAP1LC3B2	.	.	.	.	.	.	.	.	.	.	.	.	.	.	.	.	.	.	.	.	.	.	.	.	.	.	X	.	.	.	.	.	.	.	.	.	.	.	.	.	.	.	.	.	.	.	.	.	.
CEP57L1	.	.	.	.	.	.	.	.	.	.	.	.	.	.	.	.	.	.	.	.	.	.	.	.	.	.	X	.	.	.	.	.	.	.	.	.	.	.	.	.	.	.	.	.	.	.	.	.	.
GAS2L3	.	.	.	.	.	.	.	.	.	.	.	.	.	.	.	.	.	.	.	.	.	.	.	.	.	.	X	.	.	.	.	.	.	.	.	.	.	.	.	.	.	.	.	.	.	.	.	.	.
JAKMIP3	.	.	.	.	.	.	.	.	.	.	.	.	.	.	.	.	.	.	.	.	.	.	.	.	.	.	X	.	.	.	.	.	.	.	.	.	.	.	.	.	.	.	.	.	.	.	.	.	.
NEIL2	.	.	.	.	.	.	.	.	.	.	.	.	.	.	.	.	.	.	.	.	.	.	.	.	.	.	X	.	.	.	.	.	.	.	.	.	.	.	.	.	.	.	.	.	.	.	.	.	.
SKA1	.	.	.	.	.	.	.	.	.	.	.	.	.	.	.	.	.	.	.	.	.	.	.	.	.	.	X	.	.	.	.	.	.	.	.	.	.	.	.	.	.	.	.	.	.	.	.	.	.
SAXO1	.	.	.	.	.	.	.	.	.	.	.	.	.	.	.	.	.	.	.	.	.	.	.	.	.	.	X	.	.	.	.	.	.	.	.	.	.	.	.	.	.	.	.	.	.	.	.	.	.
CAMSAP1	.	.	.	.	.	.	.	.	.	.	.	.	.	.	.	.	.	.	.	.	.	.	.	.	.	.	X	.	.	.	.	.	.	.	.	.	.	.	.	.	.	.	.	.	.	.	.	.	.
JAKMIP1	.	.	.	.	.	.	.	.	.	.	.	.	.	.	.	.	.	.	.	.	.	.	.	.	.	.	X	.	.	.	.	.	.	.	.	.	.	.	.	.	.	.	.	.	.	.	.	.	.
CCSAP	.	.	.	.	.	.	.	.	.	.	.	.	.	.	.	.	.	.	.	.	.	.	.	.	.	.	X	.	.	.	.	.	.	.	.	.	.	.	.	.	.	.	.	.	.	.	.	.	.
WHAMM	.	.	.	.	.	.	.	.	.	.	.	.	.	.	.	.	.	.	.	.	.	.	.	.	.	.	X	.	.	.	.	.	.	.	.	.	.	.	.	.	.	.	.	.	.	.	.	.	.
TUBGCP5	.	.	.	.	.	.	.	.	.	.	.	.	.	.	.	.	.	.	.	.	.	.	.	.	.	.	X	.	.	.	.	.	.	.	.	.	.	.	.	.	.	.	.	.	.	.	.	.	.
TUBGCP6	.	.	.	.	.	.	.	.	.	.	.	.	.	.	.	.	.	.	.	.	.	.	.	.	.	.	X	.	.	.	.	.	.	.	.	.	.	.	.	.	.	.	.	.	.	.	.	.	.
MAP1LC3A	.	.	.	.	.	.	.	.	.	.	.	.	.	.	.	.	.	.	.	.	.	.	.	.	.	.	X	.	.	.	.	.	.	.	.	.	.	.	.	.	.	.	.	.	.	.	.	.	.
MAP1LC3B	.	.	.	.	.	.	.	.	.	.	.	.	.	.	.	.	.	.	.	.	.	.	.	.	.	.	X	.	.	.	.	.	.	.	.	.	.	.	.	.	.	.	.	.	.	.	.	.	.
FAM83D	.	.	.	.	.	.	.	.	.	.	.	.	.	.	.	.	.	.	.	.	.	.	.	.	.	.	X	.	.	.	.	.	.	.	.	.	.	.	.	.	.	.	.	.	.	.	.	.	.
REEP4	.	.	.	.	.	.	.	.	.	.	.	.	.	.	.	.	.	.	.	.	.	.	.	.	.	.	X	.	.	.	.	.	.	.	.	.	.	.	.	.	.	.	.	.	.	.	.	.	.
CEP290	.	.	.	.	.	.	.	.	.	.	.	.	.	.	.	.	.	.	.	.	.	.	.	.	.	.	X	.	.	.	.	.	.	.	.	.	.	.	.	.	.	.	.	.	.	.	.	.	.
MAP6D1	.	.	.	.	.	.	.	.	.	.	.	.	.	.	.	.	.	.	.	.	.	.	.	.	.	.	X	.	.	.	.	.	.	.	.	.	.	.	.	.	.	.	.	.	.	.	.	.	.
REEP1	.	.	.	.	.	.	.	.	.	.	.	.	.	.	.	.	.	.	.	.	.	.	.	.	.	.	X	.	.	.	.	.	.	.	.	.	.	.	.	.	.	.	.	.	.	.	.	.	.
CAMSAP3	.	.	.	.	.	.	.	.	.	.	.	.	.	.	.	.	.	.	.	.	.	.	.	.	.	.	X	.	.	.	.	.	.	.	.	.	.	.	.	.	.	.	.	.	.	.	.	.	.
DPYSL5	.	.	.	.	.	.	.	.	.	.	.	.	.	.	.	.	.	.	.	.	.	.	.	.	.	.	X	.	.	.	.	.	.	.	.	.	.	.	.	.	.	.	.	.	.	.	.	.	.
CDK5RAP2	.	.	.	.	.	.	.	.	.	.	.	.	.	.	.	.	.	.	.	.	.	.	.	.	.	.	X	.	.	.	.	.	.	.	.	.	.	.	.	.	.	.	.	.	.	.	.	.	.
CCDC88A	.	.	.	.	.	.	.	.	.	.	.	.	.	.	.	.	.	.	.	.	.	.	.	.	.	.	X	.	.	.	.	.	.	.	.	.	.	.	.	.	.	.	.	.	.	.	.	.	.
SYBU	.	.	.	.	.	.	.	.	.	.	.	.	.	.	.	.	.	.	.	.	.	.	.	.	.	.	X	.	.	.	.	.	.	.	.	.	.	.	.	.	.	.	.	.	.	.	.	.	.
MAP10	.	.	.	.	.	.	.	.	.	.	.	.	.	.	.	.	.	.	.	.	.	.	.	.	.	.	X	.	.	.	.	.	.	.	.	.	.	.	.	.	.	.	.	.	.	.	.	.	.
CCSER2	.	.	.	.	.	.	.	.	.	.	.	.	.	.	.	.	.	.	.	.	.	.	.	.	.	.	X	.	.	.	.	.	.	.	.	.	.	.	.	.	.	.	.	.	.	.	.	.	.
HOOK1	.	.	.	.	.	.	.	.	.	.	.	.	.	.	.	.	.	.	.	.	.	.	.	.	.	.	X	.	.	.	.	.	.	.	.	.	.	.	.	.	.	.	.	.	.	.	.	.	.
NME8	.	.	.	.	.	.	.	.	.	.	.	.	.	.	.	.	.	.	.	.	.	.	.	.	.	.	X	.	.	.	.	.	.	.	.	.	.	.	.	.	.	.	.	.	.	.	.	.	.
NUSAP1	.	.	.	.	.	.	.	.	.	.	.	.	.	.	.	.	.	.	.	.	.	.	.	.	.	.	X	.	.	.	.	.	.	.	.	.	.	.	.	.	.	.	.	.	.	.	.	.	.
SBDS	.	.	.	.	.	.	.	.	.	.	.	.	.	.	.	.	.	.	.	.	.	.	.	.	.	.	X	.	.	.	.	.	.	.	.	.	.	.	.	.	.	.	.	.	.	.	.	.	.
TUBGCP4	.	.	.	.	.	.	.	.	.	.	.	.	.	.	.	.	.	.	.	.	.	.	.	.	.	.	X	.	.	.	.	.	.	.	.	.	.	.	.	.	.	.	.	.	.	.	.	.	.
SPAG8	.	.	.	.	.	.	.	.	.	.	.	.	.	.	.	.	.	.	.	.	.	.	.	.	.	.	X	.	.	.	.	.	.	.	.	.	.	.	.	.	.	.	.	.	.	.	.	.	.
SUN2	.	.	.	.	.	.	.	.	.	.	.	.	.	.	.	.	.	.	.	.	.	.	.	.	.	.	X	.	.	.	.	.	.	.	.	.	.	.	.	.	.	.	.	.	.	.	.	.	.
MACF1	.	.	.	.	.	.	.	.	.	.	.	.	.	.	.	.	.	.	.	.	.	.	.	.	.	.	X	.	.	.	.	.	.	.	.	.	.	.	.	.	.	.	.	.	.	.	.	.	.
MTUS2	.	.	.	.	.	.	.	.	.	.	.	.	.	.	.	.	.	.	.	.	.	.	.	.	.	.	X	.	.	.	.	.	.	.	.	.	.	.	.	.	.	.	.	.	.	.	.	.	.
CAMSAP2	.	.	.	.	.	.	.	.	.	.	.	.	.	.	.	.	.	.	.	.	.	.	.	.	.	.	X	.	.	.	.	.	.	.	.	.	.	.	.	.	.	.	.	.	.	.	.	.	.
MTCL1	.	.	.	.	.	.	.	.	.	.	.	.	.	.	.	.	.	.	.	.	.	.	.	.	.	.	X	.	.	.	.	.	.	.	.	.	.	.	.	.	.	.	.	.	.	.	.	.	.
FAM175B	.	.	.	.	.	.	.	.	.	.	.	.	.	.	.	.	.	.	.	.	.	.	.	.	.	.	X	.	.	.	.	.	.	.	.	.	.	.	.	.	.	.	.	.	.	.	.	.	.
MAST2	.	.	.	.	.	.	.	.	.	.	.	.	.	.	.	.	.	.	.	.	.	.	.	.	.	.	X	.	.	.	.	.	.	.	.	.	.	.	.	.	.	.	.	.	.	.	.	.	.
MAPRE3	.	.	.	.	.	.	.	.	.	.	.	.	.	.	.	.	.	.	.	.	.	.	.	.	.	.	X	.	.	.	.	.	.	.	.	.	.	.	.	.	.	.	.	.	.	.	.	.	.
GABARAPL2	.	.	.	.	.	.	.	.	.	.	.	.	.	.	.	.	.	.	.	.	.	.	.	.	.	.	X	.	.	.	.	.	.	.	.	.	.	.	.	.	.	.	.	.	.	.	.	.	.
GABARAP	.	.	.	.	.	.	.	.	.	.	.	.	.	.	.	.	.	.	.	.	.	.	.	.	.	.	X	.	.	.	.	.	.	.	.	.	.	.	.	.	.	.	.	.	.	.	.	.	.
[truncated: 4,105 more rows]
[truncated: 102 more columns]
