# Supplementary material for: PreImplantation Factor in endometriosis: A potential role in inducing immune privilege for ectopic endometrium
Source: PLoS One. 2017 Sep 13;12(9):e0184399. doi: 10.1371/journal.pone.0184399 (PMC5597204; doi:10.1371/journal.pone.0184399)
Supplement: S3 Table — (XML) [file pone.0184399.s003.xml]

<?xml version="1.0" encoding="UTF-8"?>
<graphml xmlns="http://graphml.graphdrawing.org/xmlns"
         xmlns:xsi="http://www.w3.org/2001/XMLSchema-instance"
         xsi:schemaLocation="http://graphml.graphdrawing.org/xmlns
         http://graphml.graphdrawing.org/xmlns/1.0/graphml.xsd">
<!-- Created by igraph -->
  <key id="v_name" for="node" attr.name="name" attr.type="string"/>
  <key id="v_symbol" for="node" attr.name="symbol" attr.type="string"/>
  <key id="v_endometriosis:p" for="node" attr.name="endometriosis:p" attr.type="double"/>
  <key id="v_endometriosis:logFC" for="node" attr.name="endometriosis:logFC" attr.type="double"/>
  <key id="v_endometriosis:pp" for="node" attr.name="endometriosis:pp" attr.type="double"/>
  <key id="v_endometriosis:rank" for="node" attr.name="endometriosis:rank" attr.type="double"/>
  <key id="v_endometriosis:globalBetweenness" for="node" attr.name="endometriosis:globalBetweenness" attr.type="double"/>
  <key id="v_endometriosis:localBetweenness" for="node" attr.name="endometriosis:localBetweenness" attr.type="double"/>
  <key id="v_endometriosis:betweennessRatio" for="node" attr.name="endometriosis:betweennessRatio" attr.type="double"/>
  <key id="e_neighborhood" for="edge" attr.name="neighborhood" attr.type="double"/>
  <key id="e_fusion" for="edge" attr.name="fusion" attr.type="double"/>
  <key id="e_cooccurence" for="edge" attr.name="cooccurence" attr.type="double"/>
  <key id="e_coexpression" for="edge" attr.name="coexpression" attr.type="double"/>
  <key id="e_experimental" for="edge" attr.name="experimental" attr.type="double"/>
  <key id="e_database" for="edge" attr.name="database" attr.type="double"/>
  <key id="e_textmining" for="edge" attr.name="textmining" attr.type="double"/>
  <key id="e_combined_score" for="edge" attr.name="combined_score" attr.type="double"/>
  <key id="e_organism" for="edge" attr.name="organism" attr.type="string"/>
  <key id="e_endometriosis:cost" for="edge" attr.name="endometriosis:cost" attr.type="double"/>
  <graph id ="T.cell.receptor.signaling.pathway.GOBP" edgedefault="undirected">
    <node id="n0">
      <data key="v_name">920</data>
      <data key="v_symbol">CD4</data>
      <data key="v_endometriosis:p">0.126264583442433</data>
      <data key="v_endometriosis:logFC">0.186299303170428</data>
      <data key="v_endometriosis:pp">0.898718449701938</data>
      <data key="v_endometriosis:rank">0.890686803308163</data>
      <data key="v_endometriosis:globalBetweenness">-2.98324769986932</data>
      <data key="v_endometriosis:localBetweenness">-1.37382595764086</data>
      <data key="v_endometriosis:betweennessRatio">1.60942174222846</data>
    </node>
    <node id="n1">
      <data key="v_name">5704</data>
      <data key="v_symbol">PSMC4</data>
      <data key="v_endometriosis:p">0.235928556560762</data>
      <data key="v_endometriosis:logFC">-0.0767193716672363</data>
      <data key="v_endometriosis:pp">0.62721948935531</data>
      <data key="v_endometriosis:rank">0.652563026888809</data>
      <data key="v_endometriosis:globalBetweenness">-3.80521500504799</data>
      <data key="v_endometriosis:localBetweenness">-10</data>
      <data key="v_endometriosis:betweennessRatio">-6.19478499495201</data>
    </node>
    <node id="n2">
      <data key="v_name">5711</data>
      <data key="v_symbol">PSMD5</data>
      <data key="v_endometriosis:p">0.380545148121707</data>
      <data key="v_endometriosis:logFC">-0.072766808919102</data>
      <data key="v_endometriosis:pp">0.41959381085937</data>
      <data key="v_endometriosis:rank">0.465220344400495</data>
      <data key="v_endometriosis:globalBetweenness">-3.91459093067202</data>
      <data key="v_endometriosis:localBetweenness">-10</data>
      <data key="v_endometriosis:betweennessRatio">-6.08540906932798</data>
    </node>
    <node id="n3">
      <data key="v_name">5714</data>
      <data key="v_symbol">PSMD8</data>
      <data key="v_endometriosis:p">0.105896708453205</data>
      <data key="v_endometriosis:logFC">-0.153860420299544</data>
      <data key="v_endometriosis:pp">0.97511753869163</data>
      <data key="v_endometriosis:rank">0.948339925686204</data>
      <data key="v_endometriosis:globalBetweenness">-3.04412662531706</data>
      <data key="v_endometriosis:localBetweenness">-10</data>
      <data key="v_endometriosis:betweennessRatio">-6.95587337468294</data>
    </node>
    <node id="n4">
      <data key="v_name">5594</data>
      <data key="v_symbol">MAPK1</data>
      <data key="v_endometriosis:p">0.203857198384134</data>
      <data key="v_endometriosis:logFC">-0.0793485410015453</data>
      <data key="v_endometriosis:pp">0.690673948605679</data>
      <data key="v_endometriosis:rank">0.70458268408646</data>
      <data key="v_endometriosis:globalBetweenness">-2.17254120528965</data>
      <data key="v_endometriosis:localBetweenness">-2.62179922400267</data>
      <data key="v_endometriosis:betweennessRatio">-0.449258018713017</data>
    </node>
    <node id="n5">
      <data key="v_name">4792</data>
      <data key="v_symbol">NFKBIA</data>
      <data key="v_endometriosis:p">0.356177159487808</data>
      <data key="v_endometriosis:logFC">-0.0602296666746156</data>
      <data key="v_endometriosis:pp">0.448333933908304</data>
      <data key="v_endometriosis:rank">0.495025770106676</data>
      <data key="v_endometriosis:globalBetweenness">-3.21140608536571</data>
      <data key="v_endometriosis:localBetweenness">-1.64867137040297</data>
      <data key="v_endometriosis:betweennessRatio">1.56273471496274</data>
    </node>
    <node id="n6">
      <data key="v_name">5721</data>
      <data key="v_symbol">PSME2</data>
      <data key="v_endometriosis:p">0.738818219978362</data>
      <data key="v_endometriosis:logFC">-0.0228567373312814</data>
      <data key="v_endometriosis:pp">0.131462402973955</data>
      <data key="v_endometriosis:rank">0.175516400974869</data>
      <data key="v_endometriosis:globalBetweenness">-6.8445630165321</data>
      <data key="v_endometriosis:localBetweenness">-2.1304375301684</data>
      <data key="v_endometriosis:betweennessRatio">4.71412548636371</data>
    </node>
    <node id="n7">
      <data key="v_name">5716</data>
      <data key="v_symbol">PSMD10</data>
      <data key="v_endometriosis:p">0.608462917014493</data>
      <data key="v_endometriosis:logFC">-0.054884693443622</data>
      <data key="v_endometriosis:pp">0.215765884856642</data>
      <data key="v_endometriosis:rank">0.270086699428663</data>
      <data key="v_endometriosis:globalBetweenness">-3.52679557586339</data>
      <data key="v_endometriosis:localBetweenness">-10</data>
      <data key="v_endometriosis:betweennessRatio">-6.47320442413661</data>
    </node>
    <node id="n8">
      <data key="v_name">5713</data>
      <data key="v_symbol">PSMD7</data>
      <data key="v_endometriosis:p">0.289452758127508</data>
      <data key="v_endometriosis:logFC">-0.0688580740959299</data>
      <data key="v_endometriosis:pp">0.538422307787107</data>
      <data key="v_endometriosis:rank">0.575012984937473</data>
      <data key="v_endometriosis:globalBetweenness">-4.68569815945093</data>
      <data key="v_endometriosis:localBetweenness">-10</data>
      <data key="v_endometriosis:betweennessRatio">-5.31430184054907</data>
    </node>
    <node id="n9">
      <data key="v_name">1445</data>
      <data key="v_symbol">CSK</data>
      <data key="v_endometriosis:p">0.585450702630893</data>
      <data key="v_endometriosis:logFC">0.0385881760722606</data>
      <data key="v_endometriosis:pp">0.232509668442579</data>
      <data key="v_endometriosis:rank">0.287706260737544</data>
      <data key="v_endometriosis:globalBetweenness">-3.79553891861705</data>
      <data key="v_endometriosis:localBetweenness">-10</data>
      <data key="v_endometriosis:betweennessRatio">-6.20446108138295</data>
    </node>
    <node id="n10">
      <data key="v_name">55824</data>
      <data key="v_symbol">PAG1</data>
      <data key="v_endometriosis:p">0.169154610691338</data>
      <data key="v_endometriosis:logFC">-0.13217178514054</data>
      <data key="v_endometriosis:pp">0.771716160036712</data>
      <data key="v_endometriosis:rank">0.768588437412601</data>
      <data key="v_endometriosis:globalBetweenness">-4.90545995415319</data>
      <data key="v_endometriosis:localBetweenness">-10</data>
      <data key="v_endometriosis:betweennessRatio">-5.09454004584681</data>
    </node>
    <node id="n11">
      <data key="v_name">8767</data>
      <data key="v_symbol">RIPK2</data>
      <data key="v_endometriosis:p">0.502029776228594</data>
      <data key="v_endometriosis:logFC">-0.0430221439835652</data>
      <data key="v_endometriosis:pp">0.299270523356447</data>
      <data key="v_endometriosis:rank">0.35083303368093</data>
      <data key="v_endometriosis:globalBetweenness">-3.83352149089315</data>
      <data key="v_endometriosis:localBetweenness">-10</data>
      <data key="v_endometriosis:betweennessRatio">-6.16647850910685</data>
    </node>
    <node id="n12">
      <data key="v_name">5691</data>
      <data key="v_symbol">PSMB3</data>
      <data key="v_endometriosis:p">0.103062633104508</data>
      <data key="v_endometriosis:logFC">-0.167854584462603</data>
      <data key="v_endometriosis:pp">0.986898766123441</data>
      <data key="v_endometriosis:rank">0.971992488713093</data>
      <data key="v_endometriosis:globalBetweenness">-3.13707800456463</data>
      <data key="v_endometriosis:localBetweenness">-10</data>
      <data key="v_endometriosis:betweennessRatio">-6.86292199543537</data>
    </node>
    <node id="n13">
      <data key="v_name">4790</data>
      <data key="v_symbol">NFKB1</data>
      <data key="v_endometriosis:p">0.79241777649727</data>
      <data key="v_endometriosis:logFC">-0.0133077778350232</data>
      <data key="v_endometriosis:pp">0.101045790392355</data>
      <data key="v_endometriosis:rank">0.14135602700867</data>
      <data key="v_endometriosis:globalBetweenness">-2.7725368817271</data>
      <data key="v_endometriosis:localBetweenness">-3.32076922833869</data>
      <data key="v_endometriosis:betweennessRatio">-0.548232346611585</data>
    </node>
    <node id="n14">
      <data key="v_name">3458</data>
      <data key="v_symbol">IFNG</data>
      <data key="v_endometriosis:p">0.209248989405084</data>
      <data key="v_endometriosis:logFC">0.11470572315357</data>
      <data key="v_endometriosis:pp">0.679336630810713</data>
      <data key="v_endometriosis:rank">0.695992648527708</data>
      <data key="v_endometriosis:globalBetweenness">-3.0703685459677</data>
      <data key="v_endometriosis:localBetweenness">-1.96858671022732</data>
      <data key="v_endometriosis:betweennessRatio">1.10178183574038</data>
    </node>
    <node id="n15">
      <data key="v_name">6500</data>
      <data key="v_symbol">SKP1</data>
      <data key="v_endometriosis:p">0.174952519284528</data>
      <data key="v_endometriosis:logFC">-0.0892696853534147</data>
      <data key="v_endometriosis:pp">0.757079799374322</data>
      <data key="v_endometriosis:rank">0.754764473211075</data>
      <data key="v_endometriosis:globalBetweenness">-2.36208843373011</data>
      <data key="v_endometriosis:localBetweenness">-1.8022552884608</data>
      <data key="v_endometriosis:betweennessRatio">0.559833145269308</data>
    </node>
    <node id="n16">
      <data key="v_name">5335</data>
      <data key="v_symbol">PLCG1</data>
      <data key="v_endometriosis:p">0.339591090323256</data>
      <data key="v_endometriosis:logFC">-0.0526369598670708</data>
      <data key="v_endometriosis:pp">0.469043712639524</data>
      <data key="v_endometriosis:rank">0.511766351032802</data>
      <data key="v_endometriosis:globalBetweenness">-2.76196612066286</data>
      <data key="v_endometriosis:localBetweenness">-2.00901536728293</data>
      <data key="v_endometriosis:betweennessRatio">0.752950753379925</data>
    </node>
    <node id="n17">
      <data key="v_name">5695</data>
      <data key="v_symbol">PSMB7</data>
      <data key="v_endometriosis:p">0.102727821699799</data>
      <data key="v_endometriosis:logFC">-0.163447334653471</data>
      <data key="v_endometriosis:pp">0.988311920819833</data>
      <data key="v_endometriosis:rank">0.976587158895681</data>
      <data key="v_endometriosis:globalBetweenness">-2.74933262398118</data>
      <data key="v_endometriosis:localBetweenness">-1.90579588036787</data>
      <data key="v_endometriosis:betweennessRatio">0.843536743613312</data>
    </node>
    <node id="n18">
      <data key="v_name">5700</data>
      <data key="v_symbol">PSMC1</data>
      <data key="v_endometriosis:p">0.132476243766778</data>
      <data key="v_endometriosis:logFC">0.100928693095247</data>
      <data key="v_endometriosis:pp">0.877861994376283</data>
      <data key="v_endometriosis:rank">0.872427983539095</data>
      <data key="v_endometriosis:globalBetweenness">-3.13326205661593</data>
      <data key="v_endometriosis:localBetweenness">-10</data>
      <data key="v_endometriosis:betweennessRatio">-6.86673794338406</data>
    </node>
    <node id="n19">
      <data key="v_name">5687</data>
      <data key="v_symbol">PSMA6</data>
      <data key="v_endometriosis:p">0.187721952203309</data>
      <data key="v_endometriosis:logFC">-0.097355688283951</data>
      <data key="v_endometriosis:pp">0.72648493801635</data>
      <data key="v_endometriosis:rank">0.732949778257222</data>
      <data key="v_endometriosis:globalBetweenness">-3.15035281033327</data>
      <data key="v_endometriosis:localBetweenness">-10</data>
      <data key="v_endometriosis:betweennessRatio">-6.84964718966673</data>
    </node>
    <node id="n20">
      <data key="v_name">5689</data>
      <data key="v_symbol">PSMB1</data>
      <data key="v_endometriosis:p">0.105896708453205</data>
      <data key="v_endometriosis:logFC">-0.157905460528699</data>
      <data key="v_endometriosis:pp">0.97511753869163</data>
      <data key="v_endometriosis:rank">0.952854688561269</data>
      <data key="v_endometriosis:globalBetweenness">-3.00989333785916</data>
      <data key="v_endometriosis:localBetweenness">-2.05359749993567</data>
      <data key="v_endometriosis:betweennessRatio">0.956295837923482</data>
    </node>
    <node id="n21">
      <data key="v_name">5588</data>
      <data key="v_symbol">PRKCQ</data>
      <data key="v_endometriosis:p">0.226972984583961</data>
      <data key="v_endometriosis:logFC">0.101435807193327</data>
      <data key="v_endometriosis:pp">0.644025831548386</data>
      <data key="v_endometriosis:rank">0.666906388589237</data>
      <data key="v_endometriosis:globalBetweenness">-3.67004288156774</data>
      <data key="v_endometriosis:localBetweenness">-1.46646318653761</data>
      <data key="v_endometriosis:betweennessRatio">2.20357969503013</data>
    </node>
    <node id="n22">
      <data key="v_name">5290</data>
      <data key="v_symbol">PIK3CA</data>
      <data key="v_endometriosis:p">0.134588703014874</data>
      <data key="v_endometriosis:logFC">-0.107988542661468</data>
      <data key="v_endometriosis:pp">0.870991392000626</data>
      <data key="v_endometriosis:rank">0.865795677014663</data>
      <data key="v_endometriosis:globalBetweenness">-1.7668590719194</data>
      <data key="v_endometriosis:localBetweenness">-1.34533741982942</data>
      <data key="v_endometriosis:betweennessRatio">0.421521652089974</data>
    </node>
    <node id="n23">
      <data key="v_name">7535</data>
      <data key="v_symbol">ZAP70</data>
      <data key="v_endometriosis:p">0.134442433308811</data>
      <data key="v_endometriosis:logFC">0.172490478901671</data>
      <data key="v_endometriosis:pp">0.871463635721856</data>
      <data key="v_endometriosis:rank">0.866474889128611</data>
      <data key="v_endometriosis:globalBetweenness">-3.0309709094559</data>
      <data key="v_endometriosis:localBetweenness">-1.38375312087387</data>
      <data key="v_endometriosis:betweennessRatio">1.64721778858203</data>
    </node>
    <node id="n24">
      <data key="v_name">23291</data>
      <data key="v_symbol">FBXW11</data>
      <data key="v_endometriosis:p">0.10463671238404</data>
      <data key="v_endometriosis:logFC">-0.142926259643372</data>
      <data key="v_endometriosis:pp">0.980315914049434</data>
      <data key="v_endometriosis:rank">0.961125094889928</data>
      <data key="v_endometriosis:globalBetweenness">-2.82149927243202</data>
      <data key="v_endometriosis:localBetweenness">-2.84364797361902</data>
      <data key="v_endometriosis:betweennessRatio">-0.0221487011870036</data>
    </node>
    <node id="n25">
      <data key="v_name">5694</data>
      <data key="v_symbol">PSMB6</data>
      <data key="v_endometriosis:p">0.155982874963278</data>
      <data key="v_endometriosis:logFC">-0.118956448236165</data>
      <data key="v_endometriosis:pp">0.806923079319892</data>
      <data key="v_endometriosis:rank">0.80151024811219</data>
      <data key="v_endometriosis:globalBetweenness">-3.28110170820374</data>
      <data key="v_endometriosis:localBetweenness">-10</data>
      <data key="v_endometriosis:betweennessRatio">-6.71889829179626</data>
    </node>
    <node id="n26">
      <data key="v_name">5686</data>
      <data key="v_symbol">PSMA5</data>
      <data key="v_endometriosis:p">0.160647776834459</data>
      <data key="v_endometriosis:logFC">-0.156152774974664</data>
      <data key="v_endometriosis:pp">0.794125280166665</data>
      <data key="v_endometriosis:rank">0.7900435494826</data>
      <data key="v_endometriosis:globalBetweenness">-3.64730543755842</data>
      <data key="v_endometriosis:localBetweenness">-10</data>
      <data key="v_endometriosis:betweennessRatio">-6.35269456244158</data>
    </node>
    <node id="n27">
      <data key="v_name">6233</data>
      <data key="v_symbol">RPS27A</data>
      <data key="v_endometriosis:p">0.689681991756257</data>
      <data key="v_endometriosis:logFC">0.0392379495961368</data>
      <data key="v_endometriosis:pp">0.161351113699315</data>
      <data key="v_endometriosis:rank">0.210915338207679</data>
      <data key="v_endometriosis:globalBetweenness">-3.01401177020483</data>
      <data key="v_endometriosis:localBetweenness">-1.72970462131219</data>
      <data key="v_endometriosis:betweennessRatio">1.28430714889264</data>
    </node>
    <node id="n28">
      <data key="v_name">5058</data>
      <data key="v_symbol">PAK1</data>
      <data key="v_endometriosis:p">0.183460199677333</data>
      <data key="v_endometriosis:logFC">-0.0742873414047098</data>
      <data key="v_endometriosis:pp">0.736458138143822</data>
      <data key="v_endometriosis:rank">0.741619721123497</data>
      <data key="v_endometriosis:globalBetweenness">-2.69205554125933</data>
      <data key="v_endometriosis:localBetweenness">-2.05359749993567</data>
      <data key="v_endometriosis:betweennessRatio">0.638458041323654</data>
    </node>
    <node id="n29">
      <data key="v_name">7070</data>
      <data key="v_symbol">THY1</data>
      <data key="v_endometriosis:p">0.228734283472054</data>
      <data key="v_endometriosis:logFC">-0.11753296020378</data>
      <data key="v_endometriosis:pp">0.640668736981089</data>
      <data key="v_endometriosis:rank">0.663230652443166</data>
      <data key="v_endometriosis:globalBetweenness">-3.5848895163274</data>
      <data key="v_endometriosis:localBetweenness">-10</data>
      <data key="v_endometriosis:betweennessRatio">-6.4151104836726</data>
    </node>
    <node id="n30">
      <data key="v_name">23118</data>
      <data key="v_symbol">TAB2</data>
      <data key="v_endometriosis:p">0.71181242695522</data>
      <data key="v_endometriosis:logFC">-0.0186731053772942</data>
      <data key="v_endometriosis:pp">0.147634434271246</data>
      <data key="v_endometriosis:rank">0.195173598625594</data>
      <data key="v_endometriosis:globalBetweenness">-4.3280276426363</data>
      <data key="v_endometriosis:localBetweenness">-10</data>
      <data key="v_endometriosis:betweennessRatio">-5.6719723573637</data>
    </node>
    <node id="n31">
      <data key="v_name">4690</data>
      <data key="v_symbol">NCK1</data>
      <data key="v_endometriosis:p">0.270283032542886</data>
      <data key="v_endometriosis:logFC">-0.0693570593918498</data>
      <data key="v_endometriosis:pp">0.568181216988246</data>
      <data key="v_endometriosis:rank">0.599784250269687</data>
      <data key="v_endometriosis:globalBetweenness">-3.10276164457142</data>
      <data key="v_endometriosis:localBetweenness">-1.71870923701072</data>
      <data key="v_endometriosis:betweennessRatio">1.3840524075607</data>
    </node>
    <node id="n32">
      <data key="v_name">5291</data>
      <data key="v_symbol">PIK3CB</data>
      <data key="v_endometriosis:p">0.454856107904037</data>
      <data key="v_endometriosis:logFC">-0.0608469050922755</data>
      <data key="v_endometriosis:pp">0.34212596911588</data>
      <data key="v_endometriosis:rank">0.390826641096328</data>
      <data key="v_endometriosis:globalBetweenness">-3.30079494575546</data>
      <data key="v_endometriosis:localBetweenness">-10</data>
      <data key="v_endometriosis:betweennessRatio">-6.69920505424454</data>
    </node>
    <node id="n33">
      <data key="v_name">11119</data>
      <data key="v_symbol">BTN3A1</data>
      <data key="v_endometriosis:p">0.205217848803021</data>
      <data key="v_endometriosis:logFC">-0.0973108987013491</data>
      <data key="v_endometriosis:pp">0.687784869195932</data>
      <data key="v_endometriosis:rank">0.702145511207</data>
      <data key="v_endometriosis:globalBetweenness">-10</data>
      <data key="v_endometriosis:localBetweenness">-10</data>
      <data key="v_endometriosis:betweennessRatio">0</data>
    </node>
    <node id="n34">
      <data key="v_name">5692</data>
      <data key="v_symbol">PSMB4</data>
      <data key="v_endometriosis:p">0.183556615928384</data>
      <data key="v_endometriosis:logFC">-0.141195320352155</data>
      <data key="v_endometriosis:pp">0.736229957608325</data>
      <data key="v_endometriosis:rank">0.74145990650845</data>
      <data key="v_endometriosis:globalBetweenness">-3.7826395532518</data>
      <data key="v_endometriosis:localBetweenness">-10</data>
      <data key="v_endometriosis:betweennessRatio">-6.2173604467482</data>
    </node>
    <node id="n35">
      <data key="v_name">25865</data>
      <data key="v_symbol">PRKD2</data>
      <data key="v_endometriosis:p">0.432607825342896</data>
      <data key="v_endometriosis:logFC">-0.037887515665683</data>
      <data key="v_endometriosis:pp">0.363905628973439</data>
      <data key="v_endometriosis:rank">0.411203004514763</data>
      <data key="v_endometriosis:globalBetweenness">-6.06042140245927</data>
      <data key="v_endometriosis:localBetweenness">-10</data>
      <data key="v_endometriosis:betweennessRatio">-3.93957859754073</data>
    </node>
    <node id="n36">
      <data key="v_name">5701</data>
      <data key="v_symbol">PSMC2</data>
      <data key="v_endometriosis:p">0.383973493363964</data>
      <data key="v_endometriosis:logFC">-0.0548943888578179</data>
      <data key="v_endometriosis:pp">0.415698755015529</data>
      <data key="v_endometriosis:rank">0.461544608254425</data>
      <data key="v_endometriosis:globalBetweenness">-3.38187807973516</data>
      <data key="v_endometriosis:localBetweenness">-10</data>
      <data key="v_endometriosis:betweennessRatio">-6.61812192026484</data>
    </node>
    <node id="n37">
      <data key="v_name">50852</data>
      <data key="v_symbol">TRAT1</data>
      <data key="v_endometriosis:p">0.530536872458779</data>
      <data key="v_endometriosis:logFC">0.0364885292825301</data>
      <data key="v_endometriosis:pp">0.275284427127584</data>
      <data key="v_endometriosis:rank">0.32861880218946</data>
      <data key="v_endometriosis:globalBetweenness">-3.64882475617597</data>
      <data key="v_endometriosis:localBetweenness">-2.66755671456334</data>
      <data key="v_endometriosis:betweennessRatio">0.981268041612629</data>
    </node>
    <node id="n38">
      <data key="v_name">9861</data>
      <data key="v_symbol">PSMD6</data>
      <data key="v_endometriosis:p">0.259093223384739</data>
      <data key="v_endometriosis:logFC">-0.0667661328475528</data>
      <data key="v_endometriosis:pp">0.586543945891448</data>
      <data key="v_endometriosis:rank">0.617523672539854</data>
      <data key="v_endometriosis:globalBetweenness">-4.11749643538394</data>
      <data key="v_endometriosis:localBetweenness">-10</data>
      <data key="v_endometriosis:betweennessRatio">-5.88250356461606</data>
    </node>
    <node id="n39">
      <data key="v_name">27242</data>
      <data key="v_symbol">TNFRSF21</data>
      <data key="v_endometriosis:p">0.641105853604612</data>
      <data key="v_endometriosis:logFC">-0.0278148308875927</data>
      <data key="v_endometriosis:pp">0.193070257780788</data>
      <data key="v_endometriosis:rank">0.24731311678453</data>
      <data key="v_endometriosis:globalBetweenness">-5.26193157704246</data>
      <data key="v_endometriosis:localBetweenness">-10</data>
      <data key="v_endometriosis:betweennessRatio">-4.73806842295754</data>
    </node>
    <node id="n40">
      <data key="v_name">915</data>
      <data key="v_symbol">CD3D</data>
      <data key="v_endometriosis:p">0.148533300602382</data>
      <data key="v_endometriosis:logFC">0.208922680410093</data>
      <data key="v_endometriosis:pp">0.828176168255561</data>
      <data key="v_endometriosis:rank">0.821926565184386</data>
      <data key="v_endometriosis:globalBetweenness">-3.19658541807294</data>
      <data key="v_endometriosis:localBetweenness">-2.77670118398841</data>
      <data key="v_endometriosis:betweennessRatio">0.419884234084529</data>
    </node>
    <node id="n41">
      <data key="v_name">784</data>
      <data key="v_symbol">CACNB3</data>
      <data key="v_endometriosis:p">0.755168913309726</data>
      <data key="v_endometriosis:logFC">0.029594149250971</data>
      <data key="v_endometriosis:pp">0.121955896167514</data>
      <data key="v_endometriosis:rank">0.164249470614088</data>
      <data key="v_endometriosis:globalBetweenness">-10</data>
      <data key="v_endometriosis:localBetweenness">-10</data>
      <data key="v_endometriosis:betweennessRatio">0</data>
    </node>
    <node id="n42">
      <data key="v_name">5705</data>
      <data key="v_symbol">PSMC5</data>
      <data key="v_endometriosis:p">0.367712510707548</data>
      <data key="v_endometriosis:logFC">-0.051410001897036</data>
      <data key="v_endometriosis:pp">0.434491593849325</data>
      <data key="v_endometriosis:rank">0.481081944943865</data>
      <data key="v_endometriosis:globalBetweenness">-3.443148114398</data>
      <data key="v_endometriosis:localBetweenness">-10</data>
      <data key="v_endometriosis:betweennessRatio">-6.556851885602</data>
    </node>
    <node id="n43">
      <data key="v_name">5062</data>
      <data key="v_symbol">PAK2</data>
      <data key="v_endometriosis:p">0.205061330769619</data>
      <data key="v_endometriosis:logFC">-0.071914039329199</data>
      <data key="v_endometriosis:pp">0.688116228547841</data>
      <data key="v_endometriosis:rank">0.702465140437093</data>
      <data key="v_endometriosis:globalBetweenness">-3.10408847771189</data>
      <data key="v_endometriosis:localBetweenness">-0.646827229704599</data>
      <data key="v_endometriosis:betweennessRatio">2.45726124800729</data>
    </node>
    <node id="n44">
      <data key="v_name">55072</data>
      <data key="v_symbol">RNF31</data>
      <data key="v_endometriosis:p">0.885574322822708</data>
      <data key="v_endometriosis:logFC">0.0105660951854052</data>
      <data key="v_endometriosis:pp">0.052774984290665</data>
      <data key="v_endometriosis:rank">0.0817451755963082</data>
      <data key="v_endometriosis:globalBetweenness">-5.83032257741749</data>
      <data key="v_endometriosis:localBetweenness">-10</data>
      <data key="v_endometriosis:betweennessRatio">-4.16967742258251</data>
    </node>
    <node id="n45">
      <data key="v_name">7334</data>
      <data key="v_symbol">UBE2N</data>
      <data key="v_endometriosis:p">0.481797563905568</data>
      <data key="v_endometriosis:logFC">-0.0507228737468699</data>
      <data key="v_endometriosis:pp">0.317135400238555</data>
      <data key="v_endometriosis:rank">0.367014263454393</data>
      <data key="v_endometriosis:globalBetweenness">-3.32751014690026</data>
      <data key="v_endometriosis:localBetweenness">-10</data>
      <data key="v_endometriosis:betweennessRatio">-6.67248985309974</data>
    </node>
    <node id="n46">
      <data key="v_name">10892</data>
      <data key="v_symbol">MALT1</data>
      <data key="v_endometriosis:p">0.922664139773879</data>
      <data key="v_endometriosis:logFC">-0.00733923513086765</data>
      <data key="v_endometriosis:pp">0.0349563583320849</data>
      <data key="v_endometriosis:rank">0.0552159494985817</data>
      <data key="v_endometriosis:globalBetweenness">-5.91090703787455</data>
      <data key="v_endometriosis:localBetweenness">-10</data>
      <data key="v_endometriosis:betweennessRatio">-4.08909296212545</data>
    </node>
    <node id="n47">
      <data key="v_name">6794</data>
      <data key="v_symbol">STK11</data>
      <data key="v_endometriosis:p">0.274412449732554</data>
      <data key="v_endometriosis:logFC">0.076999840181875</data>
      <data key="v_endometriosis:pp">0.561596189147877</data>
      <data key="v_endometriosis:rank">0.594390507011866</data>
      <data key="v_endometriosis:globalBetweenness">-3.05704940972376</data>
      <data key="v_endometriosis:localBetweenness">-10</data>
      <data key="v_endometriosis:betweennessRatio">-6.94295059027624</data>
    </node>
    <node id="n48">
      <data key="v_name">940</data>
      <data key="v_symbol">CD28</data>
      <data key="v_endometriosis:p">0.653735346760151</data>
      <data key="v_endometriosis:logFC">0.0275330172403008</data>
      <data key="v_endometriosis:pp">0.184598032568309</data>
      <data key="v_endometriosis:rank">0.237484517959167</data>
      <data key="v_endometriosis:globalBetweenness">-3.53502156210455</data>
      <data key="v_endometriosis:localBetweenness">-1.75256750427169</data>
      <data key="v_endometriosis:betweennessRatio">1.78245405783286</data>
    </node>
    <node id="n49">
      <data key="v_name">5663</data>
      <data key="v_symbol">PSEN1</data>
      <data key="v_endometriosis:p">0.229101729270653</data>
      <data key="v_endometriosis:logFC">-0.0904901933614903</data>
      <data key="v_endometriosis:pp">0.639971632723007</data>
      <data key="v_endometriosis:rank">0.662071996484078</data>
      <data key="v_endometriosis:globalBetweenness">-2.9814484297259</data>
      <data key="v_endometriosis:localBetweenness">-2.92282921966665</data>
      <data key="v_endometriosis:betweennessRatio">0.0586192100592551</data>
    </node>
    <node id="n50">
      <data key="v_name">8454</data>
      <data key="v_symbol">CUL1</data>
      <data key="v_endometriosis:p">0.354279317232625</data>
      <data key="v_endometriosis:logFC">-0.0513287301168575</data>
      <data key="v_endometriosis:pp">0.450654200966095</data>
      <data key="v_endometriosis:rank">0.496224379719525</data>
      <data key="v_endometriosis:globalBetweenness">-3.01431661521323</data>
      <data key="v_endometriosis:localBetweenness">-10</data>
      <data key="v_endometriosis:betweennessRatio">-6.98568338478677</data>
    </node>
    <node id="n51">
      <data key="v_name">9491</data>
      <data key="v_symbol">PSMF1</data>
      <data key="v_endometriosis:p">0.188611393130466</data>
      <data key="v_endometriosis:logFC">-0.0773144875060741</data>
      <data key="v_endometriosis:pp">0.724432077111692</data>
      <data key="v_endometriosis:rank">0.730992049222901</data>
      <data key="v_endometriosis:globalBetweenness">-5.04637291670995</data>
      <data key="v_endometriosis:localBetweenness">-10</data>
      <data key="v_endometriosis:betweennessRatio">-4.95362708329005</data>
    </node>
    <node id="n52">
      <data key="v_name">5142</data>
      <data key="v_symbol">PDE4B</data>
      <data key="v_endometriosis:p">0.364412497557978</data>
      <data key="v_endometriosis:logFC">0.0519531646488742</data>
      <data key="v_endometriosis:pp">0.438406737276988</data>
      <data key="v_endometriosis:rank">0.485197171281314</data>
      <data key="v_endometriosis:globalBetweenness">-4.68095445310105</data>
      <data key="v_endometriosis:localBetweenness">-10</data>
      <data key="v_endometriosis:betweennessRatio">-5.31904554689895</data>
    </node>
    <node id="n53">
      <data key="v_name">146206</data>
      <data key="v_symbol">CARMIL2</data>
      <data key="v_endometriosis:p">0.10854050058414</data>
      <data key="v_endometriosis:logFC">0.164292670199533</data>
      <data key="v_endometriosis:pp">0.964408179804373</data>
      <data key="v_endometriosis:rank">0.939989612050022</data>
      <data key="v_endometriosis:globalBetweenness">-10</data>
      <data key="v_endometriosis:localBetweenness">-10</data>
      <data key="v_endometriosis:betweennessRatio">0</data>
    </node>
    <node id="n54">
      <data key="v_name">7189</data>
      <data key="v_symbol">TRAF6</data>
      <data key="v_endometriosis:p">0.145461512653366</data>
      <data key="v_endometriosis:logFC">-0.0964868527081686</data>
      <data key="v_endometriosis:pp">0.837251900515485</data>
      <data key="v_endometriosis:rank">0.831555395740941</data>
      <data key="v_endometriosis:globalBetweenness">-2.30675021562736</data>
      <data key="v_endometriosis:localBetweenness">-1.23619295040436</data>
      <data key="v_endometriosis:betweennessRatio">1.07055726522301</data>
    </node>
    <node id="n55">
      <data key="v_name">8631</data>
      <data key="v_symbol">SKAP1</data>
      <data key="v_endometriosis:p">0.262060706778418</data>
      <data key="v_endometriosis:logFC">0.117922425202986</data>
      <data key="v_endometriosis:pp">0.581598092020169</data>
      <data key="v_endometriosis:rank">0.613408446202405</data>
      <data key="v_endometriosis:globalBetweenness">-6.8445630165321</data>
      <data key="v_endometriosis:localBetweenness">-10</data>
      <data key="v_endometriosis:betweennessRatio">-3.1554369834679</data>
    </node>
    <node id="n56">
      <data key="v_name">9402</data>
      <data key="v_symbol">GRAP2</data>
      <data key="v_endometriosis:p">0.192088044069227</data>
      <data key="v_endometriosis:logFC">0.126413101529946</data>
      <data key="v_endometriosis:pp">0.716499665624251</data>
      <data key="v_endometriosis:rank">0.726037796156459</data>
      <data key="v_endometriosis:globalBetweenness">-3.64464793283212</data>
      <data key="v_endometriosis:localBetweenness">-1.48826031563245</data>
      <data key="v_endometriosis:betweennessRatio">2.15638761719967</data>
    </node>
    <node id="n57">
      <data key="v_name">5170</data>
      <data key="v_symbol">PDPK1</data>
      <data key="v_endometriosis:p">0.929095183226531</data>
      <data key="v_endometriosis:logFC">-0.00589351616354072</data>
      <data key="v_endometriosis:pp">0.0319397914611255</data>
      <data key="v_endometriosis:rank">0.0500619281633305</data>
      <data key="v_endometriosis:globalBetweenness">-3.43830678150342</data>
      <data key="v_endometriosis:localBetweenness">-1.99854993360477</data>
      <data key="v_endometriosis:betweennessRatio">1.43975684789866</data>
    </node>
    <node id="n58">
      <data key="v_name">2534</data>
      <data key="v_symbol">FYN</data>
      <data key="v_endometriosis:p">0.305251650258487</data>
      <data key="v_endometriosis:logFC">-0.0550439587743288</data>
      <data key="v_endometriosis:pp">0.515341979483924</data>
      <data key="v_endometriosis:rank">0.555116065364178</data>
      <data key="v_endometriosis:globalBetweenness">-2.3314512645885</data>
      <data key="v_endometriosis:localBetweenness">-1.09159952579959</data>
      <data key="v_endometriosis:betweennessRatio">1.23985173878891</data>
    </node>
    <node id="n59">
      <data key="v_name">5699</data>
      <data key="v_symbol">PSMB10</data>
      <data key="v_endometriosis:p">0.863095792304859</data>
      <data key="v_endometriosis:logFC">-0.00958742052529171</data>
      <data key="v_endometriosis:pp">0.0639410006223551</data>
      <data key="v_endometriosis:rank">0.0971273322945383</data>
      <data key="v_endometriosis:globalBetweenness">-3.75675203174962</data>
      <data key="v_endometriosis:localBetweenness">-10</data>
      <data key="v_endometriosis:betweennessRatio">-6.24324796825038</data>
    </node>
    <node id="n60">
      <data key="v_name">5336</data>
      <data key="v_symbol">PLCG2</data>
      <data key="v_endometriosis:p">0.108399899540888</data>
      <data key="v_endometriosis:logFC">0.127873037560007</data>
      <data key="v_endometriosis:pp">0.964971120277875</data>
      <data key="v_endometriosis:rank">0.940948499740301</data>
      <data key="v_endometriosis:globalBetweenness">-2.62075243639915</data>
      <data key="v_endometriosis:localBetweenness">-1.21017951803944</data>
      <data key="v_endometriosis:betweennessRatio">1.41057291835971</data>
    </node>
    <node id="n61">
      <data key="v_name">3635</data>
      <data key="v_symbol">INPP5D</data>
      <data key="v_endometriosis:p">0.426516606921956</data>
      <data key="v_endometriosis:logFC">0.0444582321859812</data>
      <data key="v_endometriosis:pp">0.370064054404652</data>
      <data key="v_endometriosis:rank">0.41723600623277</data>
      <data key="v_endometriosis:globalBetweenness">-4.80946696601814</data>
      <data key="v_endometriosis:localBetweenness">-10</data>
      <data key="v_endometriosis:betweennessRatio">-5.19053303398186</data>
    </node>
    <node id="n62">
      <data key="v_name">3123</data>
      <data key="v_symbol">HLA-DRB1</data>
      <data key="v_endometriosis:p">0.340890929119039</data>
      <data key="v_endometriosis:logFC">0.0730427057084482</data>
      <data key="v_endometriosis:pp">0.467384554904755</data>
      <data key="v_endometriosis:rank">0.509968436613528</data>
      <data key="v_endometriosis:globalBetweenness">-2.92461372129235</data>
      <data key="v_endometriosis:localBetweenness">-10</data>
      <data key="v_endometriosis:betweennessRatio">-7.07538627870765</data>
    </node>
    <node id="n63">
      <data key="v_name">5063</data>
      <data key="v_symbol">PAK3</data>
      <data key="v_endometriosis:p">0.525429757524722</data>
      <data key="v_endometriosis:logFC">0.0484865423138787</data>
      <data key="v_endometriosis:pp">0.279485334742154</data>
      <data key="v_endometriosis:rank">0.333333333333333</data>
      <data key="v_endometriosis:globalBetweenness">-5.28926699241899</data>
      <data key="v_endometriosis:localBetweenness">-10</data>
      <data key="v_endometriosis:betweennessRatio">-4.71073300758101</data>
    </node>
    <node id="n64">
      <data key="v_name">916</data>
      <data key="v_symbol">CD3E</data>
      <data key="v_endometriosis:p">0.22080173092216</data>
      <data key="v_endometriosis:logFC">0.110159644417755</data>
      <data key="v_endometriosis:pp">0.655997526382168</data>
      <data key="v_endometriosis:rank">0.676774941068361</data>
      <data key="v_endometriosis:globalBetweenness">-4.84131796171895</data>
      <data key="v_endometriosis:localBetweenness">-2.50785587169583</data>
      <data key="v_endometriosis:betweennessRatio">2.33346209002312</data>
    </node>
    <node id="n65">
      <data key="v_name">919</data>
      <data key="v_symbol">CD247</data>
      <data key="v_endometriosis:p">0.105896708453205</data>
      <data key="v_endometriosis:logFC">0.153108051983991</data>
      <data key="v_endometriosis:pp">0.97511753869163</data>
      <data key="v_endometriosis:rank">0.953573854328978</data>
      <data key="v_endometriosis:globalBetweenness">-3.05191358982305</data>
      <data key="v_endometriosis:localBetweenness">-1.65331627544873</data>
      <data key="v_endometriosis:betweennessRatio">1.39859731437431</data>
    </node>
    <node id="n66">
      <data key="v_name">55740</data>
      <data key="v_symbol">ENAH</data>
      <data key="v_endometriosis:p">0.53250116115877</data>
      <data key="v_endometriosis:logFC">-0.0296803125628946</data>
      <data key="v_endometriosis:pp">0.273679440876461</data>
      <data key="v_endometriosis:rank">0.327340285269088</data>
      <data key="v_endometriosis:globalBetweenness">-4.15318678772873</data>
      <data key="v_endometriosis:localBetweenness">-10</data>
      <data key="v_endometriosis:betweennessRatio">-5.84681321227127</data>
    </node>
    <node id="n67">
      <data key="v_name">5788</data>
      <data key="v_symbol">PTPRC</data>
      <data key="v_endometriosis:p">0.362711629671744</data>
      <data key="v_endometriosis:logFC">0.0614431294892608</data>
      <data key="v_endometriosis:pp">0.440438519353965</data>
      <data key="v_endometriosis:rank">0.487074993008111</data>
      <data key="v_endometriosis:globalBetweenness">-3.43574381287352</data>
      <data key="v_endometriosis:localBetweenness">-2.34304562304984</data>
      <data key="v_endometriosis:betweennessRatio">1.09269818982368</data>
    </node>
    <node id="n68">
      <data key="v_name">8517</data>
      <data key="v_symbol">IKBKG</data>
      <data key="v_endometriosis:p">0.627757338889428</data>
      <data key="v_endometriosis:logFC">0.0296209254215043</data>
      <data key="v_endometriosis:pp">0.202208201401895</data>
      <data key="v_endometriosis:rank">0.256622318110991</data>
      <data key="v_endometriosis:globalBetweenness">-3.69869356644168</data>
      <data key="v_endometriosis:localBetweenness">-1.69751993794079</data>
      <data key="v_endometriosis:betweennessRatio">2.00117362850089</data>
    </node>
    <node id="n69">
      <data key="v_name">8945</data>
      <data key="v_symbol">BTRC</data>
      <data key="v_endometriosis:p">0.274458216823494</data>
      <data key="v_endometriosis:logFC">-0.0611165603838355</data>
      <data key="v_endometriosis:pp">0.561523762631741</data>
      <data key="v_endometriosis:rank">0.594110831435535</data>
      <data key="v_endometriosis:globalBetweenness">-2.95755558162359</data>
      <data key="v_endometriosis:localBetweenness">-3.32076922833869</data>
      <data key="v_endometriosis:betweennessRatio">-0.363213646715098</data>
    </node>
    <node id="n70">
      <data key="v_name">1147</data>
      <data key="v_symbol">CHUK</data>
      <data key="v_endometriosis:p">0.203934395536932</data>
      <data key="v_endometriosis:logFC">-0.0965847371691488</data>
      <data key="v_endometriosis:pp">0.690509520018239</data>
      <data key="v_endometriosis:rank">0.70434296216389</data>
      <data key="v_endometriosis:globalBetweenness">-2.73517573178881</data>
      <data key="v_endometriosis:localBetweenness">-1.72970462131219</data>
      <data key="v_endometriosis:betweennessRatio">1.00547111047663</data>
    </node>
    <node id="n71">
      <data key="v_name">5728</data>
      <data key="v_symbol">PTEN</data>
      <data key="v_endometriosis:p">0.289786246055921</data>
      <data key="v_endometriosis:logFC">-0.063542507995221</data>
      <data key="v_endometriosis:pp">0.537922231024156</data>
      <data key="v_endometriosis:rank">0.574573494746095</data>
      <data key="v_endometriosis:globalBetweenness">-2.35993935697331</data>
      <data key="v_endometriosis:localBetweenness">-1.62179922400267</data>
      <data key="v_endometriosis:betweennessRatio">0.738140132970643</data>
    </node>
    <node id="n72">
      <data key="v_name">7321</data>
      <data key="v_symbol">UBE2D1</data>
      <data key="v_endometriosis:p">0.301352550650832</data>
      <data key="v_endometriosis:logFC">-0.0837856816654599</data>
      <data key="v_endometriosis:pp">0.52092512830792</data>
      <data key="v_endometriosis:rank">0.560150225738144</data>
      <data key="v_endometriosis:globalBetweenness">-2.75214065706234</data>
      <data key="v_endometriosis:localBetweenness">-10</data>
      <data key="v_endometriosis:betweennessRatio">-7.24785934293766</data>
    </node>
    <node id="n73">
      <data key="v_name">50943</data>
      <data key="v_symbol">FOXP3</data>
      <data key="v_endometriosis:p">0.180123005780618</data>
      <data key="v_endometriosis:logFC">0.119364385410859</data>
      <data key="v_endometriosis:pp">0.744430814412611</data>
      <data key="v_endometriosis:rank">0.746773742458748</data>
      <data key="v_endometriosis:globalBetweenness">-2.89901647548005</data>
      <data key="v_endometriosis:localBetweenness">-2.29957992926875</data>
      <data key="v_endometriosis:betweennessRatio">0.599436546211303</data>
    </node>
    <node id="n74">
      <data key="v_name">7454</data>
      <data key="v_symbol">WAS</data>
      <data key="v_endometriosis:p">0.104590053886452</data>
      <data key="v_endometriosis:logFC">0.1660253825853</data>
      <data key="v_endometriosis:pp">0.980509613247039</data>
      <data key="v_endometriosis:rank">0.961244955851213</data>
      <data key="v_endometriosis:globalBetweenness">-4.34088580035523</data>
      <data key="v_endometriosis:localBetweenness">-3.62179922400267</data>
      <data key="v_endometriosis:betweennessRatio">0.719086576352558</data>
    </node>
    <node id="n75">
      <data key="v_name">5293</data>
      <data key="v_symbol">PIK3CD</data>
      <data key="v_endometriosis:p">0.244004909022929</data>
      <data key="v_endometriosis:logFC">0.0871038171230056</data>
      <data key="v_endometriosis:pp">0.612601436201748</data>
      <data key="v_endometriosis:rank">0.639937672300132</data>
      <data key="v_endometriosis:globalBetweenness">-4.43322395321638</data>
      <data key="v_endometriosis:localBetweenness">-3.62179922400267</data>
      <data key="v_endometriosis:betweennessRatio">0.811424729213709</data>
    </node>
    <node id="n76">
      <data key="v_name">27040</data>
      <data key="v_symbol">LAT</data>
      <data key="v_endometriosis:p">0.133092347816756</data>
      <data key="v_endometriosis:logFC">0.123159720471291</data>
      <data key="v_endometriosis:pp">0.875846913695068</data>
      <data key="v_endometriosis:rank">0.87011067162092</data>
      <data key="v_endometriosis:globalBetweenness">-3.52582162603441</data>
      <data key="v_endometriosis:localBetweenness">-1.56110138364906</data>
      <data key="v_endometriosis:betweennessRatio">1.96472024238535</data>
    </node>
    <node id="n77">
      <data key="v_name">84433</data>
      <data key="v_symbol">CARD11</data>
      <data key="v_endometriosis:p">0.139679910204877</data>
      <data key="v_endometriosis:logFC">0.146651023954755</data>
      <data key="v_endometriosis:pp">0.854866052830508</data>
      <data key="v_endometriosis:rank">0.848655559550921</data>
      <data key="v_endometriosis:globalBetweenness">-4.29290974475167</data>
      <data key="v_endometriosis:localBetweenness">-1.53543939332792</data>
      <data key="v_endometriosis:betweennessRatio">2.75747035142375</data>
    </node>
    <node id="n78">
      <data key="v_name">23198</data>
      <data key="v_symbol">PSME4</data>
      <data key="v_endometriosis:p">0.123847333370049</data>
      <data key="v_endometriosis:logFC">-0.136167809867988</data>
      <data key="v_endometriosis:pp">0.90711334002801</data>
      <data key="v_endometriosis:rank">0.895401334452036</data>
      <data key="v_endometriosis:globalBetweenness">-4.09424751285954</data>
      <data key="v_endometriosis:localBetweenness">-10</data>
      <data key="v_endometriosis:betweennessRatio">-5.90575248714046</data>
    </node>
    <node id="n79">
      <data key="v_name">5970</data>
      <data key="v_symbol">RELA</data>
      <data key="v_endometriosis:p">0.38109549934455</data>
      <data key="v_endometriosis:logFC">-0.0504522488038912</data>
      <data key="v_endometriosis:pp">0.418966180121479</data>
      <data key="v_endometriosis:rank">0.464820807862879</data>
      <data key="v_endometriosis:globalBetweenness">-2.44673014704664</data>
      <data key="v_endometriosis:localBetweenness">-1.62179922400267</data>
      <data key="v_endometriosis:betweennessRatio">0.824930923043974</data>
    </node>
    <node id="n80">
      <data key="v_name">122706</data>
      <data key="v_symbol">PSMB11</data>
      <data key="v_endometriosis:p">0.461138612281032</data>
      <data key="v_endometriosis:logFC">0.0512324949358289</data>
      <data key="v_endometriosis:pp">0.336168511702719</data>
      <data key="v_endometriosis:rank">0.384993407647129</data>
      <data key="v_endometriosis:globalBetweenness">-10</data>
      <data key="v_endometriosis:localBetweenness">-10</data>
      <data key="v_endometriosis:betweennessRatio">0</data>
    </node>
    <node id="n81">
      <data key="v_name">10213</data>
      <data key="v_symbol">PSMD14</data>
      <data key="v_endometriosis:p">0.157673490192414</data>
      <data key="v_endometriosis:logFC">-0.118533920937237</data>
      <data key="v_endometriosis:pp">0.802241318915537</data>
      <data key="v_endometriosis:rank">0.796995485237125</data>
      <data key="v_endometriosis:globalBetweenness">-3.204794393918</data>
      <data key="v_endometriosis:localBetweenness">-10</data>
      <data key="v_endometriosis:betweennessRatio">-6.795205606082</data>
    </node>
    <node id="n82">
      <data key="v_name">7311</data>
      <data key="v_symbol">UBA52</data>
      <data key="v_endometriosis:p">0.155707633131649</data>
      <data key="v_endometriosis:logFC">-0.0935992915924864</data>
      <data key="v_endometriosis:pp">0.807690096836514</data>
      <data key="v_endometriosis:rank">0.802628950417516</data>
      <data key="v_endometriosis:globalBetweenness">-1.54831440766444</data>
      <data key="v_endometriosis:localBetweenness">-1.10725147134238</data>
      <data key="v_endometriosis:betweennessRatio">0.44106293632206</data>
    </node>
    <node id="n83">
      <data key="v_name">9564</data>
      <data key="v_symbol">BCAR1</data>
      <data key="v_endometriosis:p">0.144286344321352</data>
      <data key="v_endometriosis:logFC">0.101798221741019</data>
      <data key="v_endometriosis:pp">0.840774769852582</data>
      <data key="v_endometriosis:rank">0.834831595349395</data>
      <data key="v_endometriosis:globalBetweenness">-2.66500643819663</data>
      <data key="v_endometriosis:localBetweenness">-2.66755671456334</data>
      <data key="v_endometriosis:betweennessRatio">-0.00255027636671601</data>
    </node>
    <node id="n84">
      <data key="v_name">3702</data>
      <data key="v_symbol">ITK</data>
      <data key="v_endometriosis:p">0.312490635141241</data>
      <data key="v_endometriosis:logFC">0.0506083675500766</data>
      <data key="v_endometriosis:pp">0.505162993255665</data>
      <data key="v_endometriosis:rank">0.544847976347437</data>
      <data key="v_endometriosis:globalBetweenness">-4.7641770693461</data>
      <data key="v_endometriosis:localBetweenness">-2.06549672323538</data>
      <data key="v_endometriosis:betweennessRatio">2.69868034611072</data>
    </node>
    <node id="n85">
      <data key="v_name">5706</data>
      <data key="v_symbol">PSMC6</data>
      <data key="v_endometriosis:p">0.127011961768769</data>
      <data key="v_endometriosis:logFC">-0.369209209696395</data>
      <data key="v_endometriosis:pp">0.896155376008312</data>
      <data key="v_endometriosis:rank">0.887850093891086</data>
      <data key="v_endometriosis:globalBetweenness">-3.52146568068416</data>
      <data key="v_endometriosis:localBetweenness">-10</data>
      <data key="v_endometriosis:betweennessRatio">-6.47853431931584</data>
    </node>
    <node id="n86">
      <data key="v_name">5682</data>
      <data key="v_symbol">PSMA1</data>
      <data key="v_endometriosis:p">0.259670214863717</data>
      <data key="v_endometriosis:logFC">-0.0717869048455224</data>
      <data key="v_endometriosis:pp">0.585577862700994</data>
      <data key="v_endometriosis:rank">0.616844460425906</data>
      <data key="v_endometriosis:globalBetweenness">-3.75977827962484</data>
      <data key="v_endometriosis:localBetweenness">-10</data>
      <data key="v_endometriosis:betweennessRatio">-6.24022172037516</data>
    </node>
    <node id="n87">
      <data key="v_name">3551</data>
      <data key="v_symbol">IKBKB</data>
      <data key="v_endometriosis:p">0.53250116115877</data>
      <data key="v_endometriosis:logFC">-0.0327353099425371</data>
      <data key="v_endometriosis:pp">0.273679440876461</data>
      <data key="v_endometriosis:rank">0.327300331615326</data>
      <data key="v_endometriosis:globalBetweenness">-3.38509513696955</data>
      <data key="v_endometriosis:localBetweenness">-3.01973923267471</data>
      <data key="v_endometriosis:betweennessRatio">0.36535590429485</data>
    </node>
    <node id="n88">
      <data key="v_name">917</data>
      <data key="v_symbol">CD3G</data>
      <data key="v_endometriosis:p">0.230430402609851</data>
      <data key="v_endometriosis:logFC">0.0859418120271735</data>
      <data key="v_endometriosis:pp">0.63746022136593</data>
      <data key="v_endometriosis:rank">0.66039394302609</data>
      <data key="v_endometriosis:globalBetweenness">-5.22390653671248</data>
      <data key="v_endometriosis:localBetweenness">-10</data>
      <data key="v_endometriosis:betweennessRatio">-4.77609346328752</data>
    </node>
    <node id="n89">
      <data key="v_name">5715</data>
      <data key="v_symbol">PSMD9</data>
      <data key="v_endometriosis:p">0.692977945453583</data>
      <data key="v_endometriosis:logFC">-0.0244214448883602</data>
      <data key="v_endometriosis:pp">0.159280586918098</data>
      <data key="v_endometriosis:rank">0.208438211674458</data>
      <data key="v_endometriosis:globalBetweenness">-5.23889890093531</data>
      <data key="v_endometriosis:localBetweenness">-10</data>
      <data key="v_endometriosis:betweennessRatio">-4.76110109906469</data>
    </node>
    <node id="n90">
      <data key="v_name">3119</data>
      <data key="v_symbol">HLA-DQB1</data>
      <data key="v_endometriosis:p">0.130848594307352</data>
      <data key="v_endometriosis:logFC">0.164534631101088</data>
      <data key="v_endometriosis:pp">0.883230938578854</data>
      <data key="v_endometriosis:rank">0.876822885452875</data>
      <data key="v_endometriosis:globalBetweenness">-4.72646370445411</data>
      <data key="v_endometriosis:localBetweenness">-10</data>
      <data key="v_endometriosis:betweennessRatio">-5.27353629554589</data>
    </node>
    <node id="n91">
      <data key="v_name">387357</data>
      <data key="v_symbol">THEMIS</data>
      <data key="v_endometriosis:p">0.701107407477715</data>
      <data key="v_endometriosis:logFC">-0.0267987913856529</data>
      <data key="v_endometriosis:pp">0.154215444370493</data>
      <data key="v_endometriosis:rank">0.202924607455352</data>
      <data key="v_endometriosis:globalBetweenness">-10</data>
      <data key="v_endometriosis:localBetweenness">-10</data>
      <data key="v_endometriosis:betweennessRatio">0</data>
    </node>
    <node id="n92">
      <data key="v_name">30968</data>
      <data key="v_symbol">STOML2</data>
      <data key="v_endometriosis:p">0.120070582430029</data>
      <data key="v_endometriosis:logFC">-0.150679612264225</data>
      <data key="v_endometriosis:pp">0.920563382715682</data>
      <data key="v_endometriosis:rank">0.905829238083823</data>
      <data key="v_endometriosis:globalBetweenness">-5.01794838221186</data>
      <data key="v_endometriosis:localBetweenness">-10</data>
      <data key="v_endometriosis:betweennessRatio">-4.98205161778814</data>
    </node>
    <node id="n93">
      <data key="v_name">3120</data>
      <data key="v_symbol">HLA-DQB2</data>
      <data key="v_endometriosis:p">0.273143059059371</data>
      <data key="v_endometriosis:logFC">0.103577702942951</data>
      <data key="v_endometriosis:rank">0</data>
    </node>
    <node id="n94">
      <data key="v_name">3127</data>
      <data key="v_symbol">HLA-DRB5</data>
      <data key="v_endometriosis:p">0.269527654467544</data>
      <data key="v_endometriosis:logFC">0.12173117291356</data>
      <data key="v_endometriosis:rank">0</data>
    </node>
    <node id="n95">
      <data key="v_name">3932</data>
      <data key="v_symbol">LCK</data>
      <data key="v_endometriosis:p">0.102727821699799</data>
      <data key="v_endometriosis:logFC">0.217417309425403</data>
      <data key="v_endometriosis:rank">0</data>
    </node>
    <node id="n96">
      <data key="v_name">5295</data>
      <data key="v_symbol">PIK3R1</data>
      <data key="v_endometriosis:p">0.367552124730814</data>
      <data key="v_endometriosis:logFC">-0.0485156928968609</data>
      <data key="v_endometriosis:rank">0</data>
    </node>
    <node id="n97">
      <data key="v_name">5693</data>
      <data key="v_symbol">PSMB5</data>
      <data key="v_endometriosis:p">0.213711592824098</data>
      <data key="v_endometriosis:logFC">-0.0936913561170121</data>
      <data key="v_endometriosis:rank">0</data>
    </node>
    <node id="n98">
      <data key="v_name">5696</data>
      <data key="v_symbol">PSMB8</data>
      <data key="v_endometriosis:p">0.972859399279947</data>
      <data key="v_endometriosis:logFC">-0.00251820084620835</data>
      <data key="v_endometriosis:rank">0</data>
    </node>
    <node id="n99">
      <data key="v_name">5698</data>
      <data key="v_symbol">PSMB9</data>
      <data key="v_endometriosis:p">0.184601172251846</data>
      <data key="v_endometriosis:logFC">-0.0831354043356765</data>
      <data key="v_endometriosis:rank">0</data>
    </node>
    <node id="n100">
      <data key="v_name">5707</data>
      <data key="v_symbol">PSMD1</data>
      <data key="v_endometriosis:p">0.160229896915404</data>
      <data key="v_endometriosis:logFC">-0.0927893611546011</data>
      <data key="v_endometriosis:rank">0</data>
    </node>
    <node id="n101">
      <data key="v_name">6885</data>
      <data key="v_symbol">MAP3K7</data>
      <data key="v_endometriosis:p">0.125341735986204</data>
      <data key="v_endometriosis:logFC">-0.102102507087615</data>
      <data key="v_endometriosis:rank">0</data>
    </node>
    <node id="n102">
      <data key="v_name">7322</data>
      <data key="v_symbol">UBE2D2</data>
      <data key="v_endometriosis:p">0.369576532804211</data>
      <data key="v_endometriosis:logFC">-0.0546492191958023</data>
      <data key="v_endometriosis:rank">0</data>
    </node>
    <node id="n103">
      <data key="v_name">7335</data>
      <data key="v_symbol">UBE2V1</data>
      <data key="v_endometriosis:p">0.85075064806087</data>
      <data key="v_endometriosis:logFC">0.0117453669674727</data>
      <data key="v_endometriosis:rank">0</data>
    </node>
    <node id="n104">
      <data key="v_name">9473</data>
      <data key="v_symbol">THEMIS2</data>
      <data key="v_endometriosis:p">0.232909673449283</data>
      <data key="v_endometriosis:logFC">0.0963630585190325</data>
      <data key="v_endometriosis:rank">0</data>
    </node>
    <node id="n105">
      <data key="v_name">23180</data>
      <data key="v_symbol">RFTN1</data>
      <data key="v_endometriosis:p">0.329556697404944</data>
      <data key="v_endometriosis:logFC">-0.0508773685709016</data>
      <data key="v_endometriosis:rank">0</data>
    </node>
    <node id="n106">
      <data key="v_name">121665</data>
      <data key="v_symbol">SPPL3</data>
      <data key="v_endometriosis:p">0.432209029200915</data>
      <data key="v_endometriosis:logFC">-0.0480104036746205</data>
      <data key="v_endometriosis:rank">0</data>
    </node>
    <edge source="n0" target="n14">
      <data key="e_neighborhood">0</data>
      <data key="e_fusion">0</data>
      <data key="e_cooccurence">0</data>
      <data key="e_coexpression">0</data>
      <data key="e_experimental">0</data>
      <data key="e_database">0</data>
      <data key="e_textmining">789</data>
      <data key="e_combined_score">789</data>
      <data key="e_organism">Homo sapiens</data>
      <data key="e_endometriosis:cost">100.210972459744</data>
    </edge>
    <edge source="n0" target="n23">
      <data key="e_neighborhood">0</data>
      <data key="e_fusion">0</data>
      <data key="e_cooccurence">0</data>
      <data key="e_coexpression">0</data>
      <data key="e_experimental">0</data>
      <data key="e_database">900</data>
      <data key="e_textmining">580</data>
      <data key="e_combined_score">956</data>
      <data key="e_organism">Homo sapiens</data>
      <data key="e_endometriosis:cost">100.114908957288</data>
    </edge>
    <edge source="n0" target="n29">
      <data key="e_neighborhood">0</data>
      <data key="e_fusion">0</data>
      <data key="e_cooccurence">0</data>
      <data key="e_coexpression">0</data>
      <data key="e_experimental">0</data>
      <data key="e_database">0</data>
      <data key="e_textmining">813</data>
      <data key="e_combined_score">813</data>
      <data key="e_organism">Homo sapiens</data>
      <data key="e_endometriosis:cost">100.230306406658</data>
    </edge>
    <edge source="n0" target="n37">
      <data key="e_neighborhood">0</data>
      <data key="e_fusion">0</data>
      <data key="e_cooccurence">0</data>
      <data key="e_coexpression">0</data>
      <data key="e_experimental">0</data>
      <data key="e_database">900</data>
      <data key="e_textmining">201</data>
      <data key="e_combined_score">916</data>
      <data key="e_organism">Homo sapiens</data>
      <data key="e_endometriosis:cost">100.412998561585</data>
    </edge>
    <edge source="n0" target="n40">
      <data key="e_neighborhood">0</data>
      <data key="e_fusion">0</data>
      <data key="e_cooccurence">0</data>
      <data key="e_coexpression">0</data>
      <data key="e_experimental">0</data>
      <data key="e_database">900</data>
      <data key="e_textmining">455</data>
      <data key="e_combined_score">943</data>
      <data key="e_organism">Homo sapiens</data>
      <data key="e_endometriosis:cost">100.136552691021</data>
    </edge>
    <edge source="n0" target="n48">
      <data key="e_neighborhood">0</data>
      <data key="e_fusion">0</data>
      <data key="e_cooccurence">0</data>
      <data key="e_coexpression">0</data>
      <data key="e_experimental">570</data>
      <data key="e_database">0</data>
      <data key="e_textmining">457</data>
      <data key="e_combined_score">756</data>
      <data key="e_organism">Homo sapiens</data>
      <data key="e_endometriosis:cost">100.458341758865</data>
    </edge>
    <edge source="n0" target="n62">
      <data key="e_neighborhood">0</data>
      <data key="e_fusion">0</data>
      <data key="e_cooccurence">0</data>
      <data key="e_coexpression">0</data>
      <data key="e_experimental">900</data>
      <data key="e_database">0</data>
      <data key="e_textmining">522</data>
      <data key="e_combined_score">950</data>
      <data key="e_organism">Homo sapiens</data>
      <data key="e_endometriosis:cost">100.316948497697</data>
    </edge>
    <edge source="n0" target="n64">
      <data key="e_neighborhood">0</data>
      <data key="e_fusion">0</data>
      <data key="e_cooccurence">0</data>
      <data key="e_coexpression">0</data>
      <data key="e_experimental">0</data>
      <data key="e_database">900</data>
      <data key="e_textmining">396</data>
      <data key="e_combined_score">937</data>
      <data key="e_organism">Homo sapiens</data>
      <data key="e_endometriosis:cost">100.222642011958</data>
    </edge>
    <edge source="n0" target="n65">
      <data key="e_neighborhood">0</data>
      <data key="e_fusion">0</data>
      <data key="e_cooccurence">0</data>
      <data key="e_coexpression">0</data>
      <data key="e_experimental">0</data>
      <data key="e_database">900</data>
      <data key="e_textmining">520</data>
      <data key="e_combined_score">949</data>
      <data key="e_organism">Homo sapiens</data>
      <data key="e_endometriosis:cost">100.063082005803</data>
    </edge>
    <edge source="n0" target="n67">
      <data key="e_neighborhood">0</data>
      <data key="e_fusion">0</data>
      <data key="e_cooccurence">0</data>
      <data key="e_coexpression">0</data>
      <data key="e_experimental">0</data>
      <data key="e_database">0</data>
      <data key="e_textmining">966</data>
      <data key="e_combined_score">966</data>
      <data key="e_organism">Homo sapiens</data>
      <data key="e_endometriosis:cost">100.330421515472</data>
    </edge>
    <edge source="n0" target="n73">
      <data key="e_neighborhood">0</data>
      <data key="e_fusion">0</data>
      <data key="e_cooccurence">0</data>
      <data key="e_coexpression">0</data>
      <data key="e_experimental">0</data>
      <data key="e_database">0</data>
      <data key="e_textmining">981</data>
      <data key="e_combined_score">981</data>
      <data key="e_organism">Homo sapiens</data>
      <data key="e_endometriosis:cost">100.178425367943</data>
    </edge>
    <edge source="n0" target="n88">
      <data key="e_neighborhood">0</data>
      <data key="e_fusion">0</data>
      <data key="e_cooccurence">0</data>
      <data key="e_coexpression">0</data>
      <data key="e_experimental">0</data>
      <data key="e_database">900</data>
      <data key="e_textmining">503</data>
      <data key="e_combined_score">948</data>
      <data key="e_organism">Homo sapiens</data>
      <data key="e_endometriosis:cost">100.231910664466</data>
    </edge>
    <edge source="n0" target="n90">
      <data key="e_neighborhood">0</data>
      <data key="e_fusion">0</data>
      <data key="e_cooccurence">0</data>
      <data key="e_coexpression">0</data>
      <data key="e_experimental">576</data>
      <data key="e_database">0</data>
      <data key="e_textmining">690</data>
      <data key="e_combined_score">863</data>
      <data key="e_organism">Homo sapiens</data>
      <data key="e_endometriosis:cost">100.10902530586</data>
    </edge>
    <edge source="n1" target="n2">
      <data key="e_neighborhood">0</data>
      <data key="e_fusion">0</data>
      <data key="e_cooccurence">0</data>
      <data key="e_coexpression">73</data>
      <data key="e_experimental">999</data>
      <data key="e_database">900</data>
      <data key="e_textmining">413</data>
      <data key="e_combined_score">999</data>
      <data key="e_organism">Homo sapiens</data>
      <data key="e_endometriosis:cost">100.476593349893</data>
    </edge>
    <edge source="n1" target="n3">
      <data key="e_neighborhood">0</data>
      <data key="e_fusion">0</data>
      <data key="e_cooccurence">0</data>
      <data key="e_coexpression">494</data>
      <data key="e_experimental">999</data>
      <data key="e_database">900</data>
      <data key="e_textmining">633</data>
      <data key="e_combined_score">999</data>
      <data key="e_organism">Homo sapiens</data>
      <data key="e_endometriosis:cost">100.198831485977</data>
    </edge>
    <edge source="n1" target="n6">
      <data key="e_neighborhood">0</data>
      <data key="e_fusion">0</data>
      <data key="e_cooccurence">0</data>
      <data key="e_coexpression">0</data>
      <data key="e_experimental">913</data>
      <data key="e_database">900</data>
      <data key="e_textmining">365</data>
      <data key="e_combined_score">993</data>
      <data key="e_organism">Homo sapiens</data>
      <data key="e_endometriosis:cost">100.620659053835</data>
    </edge>
    <edge source="n1" target="n7">
      <data key="e_neighborhood">0</data>
      <data key="e_fusion">0</data>
      <data key="e_cooccurence">0</data>
      <data key="e_coexpression">0</data>
      <data key="e_experimental">999</data>
      <data key="e_database">900</data>
      <data key="e_textmining">880</data>
      <data key="e_combined_score">999</data>
      <data key="e_organism">Homo sapiens</data>
      <data key="e_endometriosis:cost">100.578507312894</data>
    </edge>
    <edge source="n1" target="n8">
      <data key="e_neighborhood">0</data>
      <data key="e_fusion">0</data>
      <data key="e_cooccurence">0</data>
      <data key="e_coexpression">666</data>
      <data key="e_experimental">999</data>
      <data key="e_database">900</data>
      <data key="e_textmining">706</data>
      <data key="e_combined_score">999</data>
      <data key="e_organism">Homo sapiens</data>
      <data key="e_endometriosis:cost">100.417179101429</data>
    </edge>
    <edge source="n1" target="n12">
      <data key="e_neighborhood">0</data>
      <data key="e_fusion">0</data>
      <data key="e_cooccurence">0</data>
      <data key="e_coexpression">464</data>
      <data key="e_experimental">991</data>
      <data key="e_database">900</data>
      <data key="e_textmining">344</data>
      <data key="e_combined_score">999</data>
      <data key="e_organism">Homo sapiens</data>
      <data key="e_endometriosis:cost">100.192940872261</data>
    </edge>
    <edge source="n1" target="n15">
      <data key="e_neighborhood">0</data>
      <data key="e_fusion">0</data>
      <data key="e_cooccurence">0</data>
      <data key="e_coexpression">88</data>
      <data key="e_experimental">0</data>
      <data key="e_database">900</data>
      <data key="e_textmining">203</data>
      <data key="e_combined_score">920</data>
      <data key="e_organism">Homo sapiens</data>
      <data key="e_endometriosis:cost">100.307850355635</data>
    </edge>
    <edge source="n1" target="n17">
      <data key="e_neighborhood">0</data>
      <data key="e_fusion">0</data>
      <data key="e_cooccurence">0</data>
      <data key="e_coexpression">454</data>
      <data key="e_experimental">986</data>
      <data key="e_database">900</data>
      <data key="e_textmining">314</data>
      <data key="e_combined_score">999</data>
      <data key="e_organism">Homo sapiens</data>
      <data key="e_endometriosis:cost">100.192234294912</data>
    </edge>
    <edge source="n1" target="n18">
      <data key="e_neighborhood">0</data>
      <data key="e_fusion">0</data>
      <data key="e_cooccurence">26</data>
      <data key="e_coexpression">888</data>
      <data key="e_experimental">999</data>
      <data key="e_database">900</data>
      <data key="e_textmining">48</data>
      <data key="e_combined_score">999</data>
      <data key="e_organism">Homo sapiens</data>
      <data key="e_endometriosis:cost">100.247459258134</data>
    </edge>
    <edge source="n1" target="n19">
      <data key="e_neighborhood">0</data>
      <data key="e_fusion">0</data>
      <data key="e_cooccurence">0</data>
      <data key="e_coexpression">395</data>
      <data key="e_experimental">995</data>
      <data key="e_database">900</data>
      <data key="e_textmining">456</data>
      <data key="e_combined_score">999</data>
      <data key="e_organism">Homo sapiens</data>
      <data key="e_endometriosis:cost">100.323147786314</data>
    </edge>
    <edge source="n1" target="n20">
      <data key="e_neighborhood">0</data>
      <data key="e_fusion">0</data>
      <data key="e_cooccurence">0</data>
      <data key="e_coexpression">766</data>
      <data key="e_experimental">995</data>
      <data key="e_database">900</data>
      <data key="e_textmining">317</data>
      <data key="e_combined_score">999</data>
      <data key="e_organism">Homo sapiens</data>
      <data key="e_endometriosis:cost">100.198831485977</data>
    </edge>
    <edge source="n1" target="n25">
      <data key="e_neighborhood">0</data>
      <data key="e_fusion">0</data>
      <data key="e_cooccurence">0</data>
      <data key="e_coexpression">647</data>
      <data key="e_experimental">978</data>
      <data key="e_database">900</data>
      <data key="e_textmining">245</data>
      <data key="e_combined_score">999</data>
      <data key="e_organism">Homo sapiens</data>
      <data key="e_endometriosis:cost">100.282928715662</data>
    </edge>
    <edge source="n1" target="n26">
      <data key="e_neighborhood">0</data>
      <data key="e_fusion">0</data>
      <data key="e_cooccurence">0</data>
      <data key="e_coexpression">593</data>
      <data key="e_experimental">995</data>
      <data key="e_database">900</data>
      <data key="e_textmining">492</data>
      <data key="e_combined_score">999</data>
      <data key="e_organism">Homo sapiens</data>
      <data key="e_endometriosis:cost">100.289327615239</data>
    </edge>
    <edge source="n1" target="n27">
      <data key="e_neighborhood">0</data>
      <data key="e_fusion">0</data>
      <data key="e_cooccurence">0</data>
      <data key="e_coexpression">0</data>
      <data key="e_experimental">258</data>
      <data key="e_database">900</data>
      <data key="e_textmining">139</data>
      <data key="e_combined_score">930</data>
      <data key="e_organism">Homo sapiens</data>
      <data key="e_endometriosis:cost">100.605714698473</data>
    </edge>
    <edge source="n1" target="n34">
      <data key="e_neighborhood">0</data>
      <data key="e_fusion">0</data>
      <data key="e_cooccurence">0</data>
      <data key="e_coexpression">703</data>
      <data key="e_experimental">952</data>
      <data key="e_database">900</data>
      <data key="e_textmining">333</data>
      <data key="e_combined_score">998</data>
      <data key="e_organism">Homo sapiens</data>
      <data key="e_endometriosis:cost">100.318275276518</data>
    </edge>
    <edge source="n1" target="n36">
      <data key="e_neighborhood">0</data>
      <data key="e_fusion">0</data>
      <data key="e_cooccurence">43</data>
      <data key="e_coexpression">859</data>
      <data key="e_experimental">999</data>
      <data key="e_database">900</data>
      <data key="e_textmining">91</data>
      <data key="e_combined_score">999</data>
      <data key="e_organism">Homo sapiens</data>
      <data key="e_endometriosis:cost">100.478540877815</data>
    </edge>
    <edge source="n1" target="n38">
      <data key="e_neighborhood">0</data>
      <data key="e_fusion">0</data>
      <data key="e_cooccurence">0</data>
      <data key="e_coexpression">800</data>
      <data key="e_experimental">999</data>
      <data key="e_database">900</data>
      <data key="e_textmining">622</data>
      <data key="e_combined_score">999</data>
      <data key="e_organism">Homo sapiens</data>
      <data key="e_endometriosis:cost">100.393118282377</data>
    </edge>
    <edge source="n1" target="n42">
      <data key="e_neighborhood">0</data>
      <data key="e_fusion">0</data>
      <data key="e_cooccurence">40</data>
      <data key="e_coexpression">837</data>
      <data key="e_experimental">999</data>
      <data key="e_database">900</data>
      <data key="e_textmining">72</data>
      <data key="e_combined_score">999</data>
      <data key="e_organism">Homo sapiens</data>
      <data key="e_endometriosis:cost">100.469144458398</data>
    </edge>
    <edge source="n1" target="n43">
      <data key="e_neighborhood">0</data>
      <data key="e_fusion">0</data>
      <data key="e_cooccurence">0</data>
      <data key="e_coexpression">0</data>
      <data key="e_experimental">102</data>
      <data key="e_database">900</data>
      <data key="e_textmining">0</data>
      <data key="e_combined_score">906</data>
      <data key="e_organism">Homo sapiens</data>
      <data key="e_endometriosis:cost">100.342332141048</data>
    </edge>
    <edge source="n1" target="n50">
      <data key="e_neighborhood">0</data>
      <data key="e_fusion">0</data>
      <data key="e_cooccurence">0</data>
      <data key="e_coexpression">0</data>
      <data key="e_experimental">98</data>
      <data key="e_database">900</data>
      <data key="e_textmining">114</data>
      <data key="e_combined_score">913</data>
      <data key="e_organism">Homo sapiens</data>
      <data key="e_endometriosis:cost">100.461063154839</data>
    </edge>
    <edge source="n1" target="n51">
      <data key="e_neighborhood">0</data>
      <data key="e_fusion">0</data>
      <data key="e_cooccurence">0</data>
      <data key="e_coexpression">0</data>
      <data key="e_experimental">0</data>
      <data key="e_database">900</data>
      <data key="e_textmining">65</data>
      <data key="e_combined_score">902</data>
      <data key="e_organism">Homo sapiens</data>
      <data key="e_endometriosis:cost">100.324174216766</data>
    </edge>
    <edge source="n1" target="n59">
      <data key="e_neighborhood">0</data>
      <data key="e_fusion">0</data>
      <data key="e_cooccurence">0</data>
      <data key="e_coexpression">454</data>
      <data key="e_experimental">831</data>
      <data key="e_database">900</data>
      <data key="e_textmining">398</data>
      <data key="e_combined_score">993</data>
      <data key="e_organism">Homo sapiens</data>
      <data key="e_endometriosis:cost">100.654419755011</data>
    </edge>
    <edge source="n1" target="n69">
      <data key="e_neighborhood">0</data>
      <data key="e_fusion">0</data>
      <data key="e_cooccurence">0</data>
      <data key="e_coexpression">0</data>
      <data key="e_experimental">0</data>
      <data key="e_database">900</data>
      <data key="e_textmining">0</data>
      <data key="e_combined_score">900</data>
      <data key="e_organism">Homo sapiens</data>
      <data key="e_endometriosis:cost">100.405628374006</data>
    </edge>
    <edge source="n1" target="n72">
      <data key="e_neighborhood">0</data>
      <data key="e_fusion">0</data>
      <data key="e_cooccurence">0</data>
      <data key="e_coexpression">112</data>
      <data key="e_experimental">110</data>
      <data key="e_database">900</data>
      <data key="e_textmining">184</data>
      <data key="e_combined_score">926</data>
      <data key="e_organism">Homo sapiens</data>
      <data key="e_endometriosis:cost">100.425927691168</data>
    </edge>
    <edge source="n1" target="n78">
      <data key="e_neighborhood">0</data>
      <data key="e_fusion">0</data>
      <data key="e_cooccurence">0</data>
      <data key="e_coexpression">90</data>
      <data key="e_experimental">243</data>
      <data key="e_database">900</data>
      <data key="e_textmining">487</data>
      <data key="e_combined_score">960</data>
      <data key="e_organism">Homo sapiens</data>
      <data key="e_endometriosis:cost">100.232833585308</data>
    </edge>
    <edge source="n1" target="n80">
      <data key="e_neighborhood">0</data>
      <data key="e_fusion">0</data>
      <data key="e_cooccurence">0</data>
      <data key="e_coexpression">465</data>
      <data key="e_experimental">589</data>
      <data key="e_database">900</data>
      <data key="e_textmining">190</data>
      <data key="e_combined_score">979</data>
      <data key="e_organism">Homo sapiens</data>
      <data key="e_endometriosis:cost">100.518305999471</data>
    </edge>
    <edge source="n1" target="n81">
      <data key="e_neighborhood">0</data>
      <data key="e_fusion">0</data>
      <data key="e_cooccurence">0</data>
      <data key="e_coexpression">664</data>
      <data key="e_experimental">999</data>
      <data key="e_database">900</data>
      <data key="e_textmining">742</data>
      <data key="e_combined_score">999</data>
      <data key="e_organism">Homo sapiens</data>
      <data key="e_endometriosis:cost">100.285269595865</data>
    </edge>
    <edge source="n1" target="n82">
      <data key="e_neighborhood">0</data>
      <data key="e_fusion">0</data>
      <data key="e_cooccurence">0</data>
      <data key="e_coexpression">104</data>
      <data key="e_experimental">258</data>
      <data key="e_database">900</data>
      <data key="e_textmining">199</data>
      <data key="e_combined_score">939</data>
      <data key="e_organism">Homo sapiens</data>
      <data key="e_endometriosis:cost">100.282545206904</data>
    </edge>
    <edge source="n1" target="n85">
      <data key="e_neighborhood">0</data>
      <data key="e_fusion">0</data>
      <data key="e_cooccurence">44</data>
      <data key="e_coexpression">867</data>
      <data key="e_experimental">999</data>
      <data key="e_database">900</data>
      <data key="e_textmining">65</data>
      <data key="e_combined_score">999</data>
      <data key="e_organism">Homo sapiens</data>
      <data key="e_endometriosis:cost">100.238312567318</data>
    </edge>
    <edge source="n1" target="n86">
      <data key="e_neighborhood">0</data>
      <data key="e_fusion">0</data>
      <data key="e_cooccurence">0</data>
      <data key="e_coexpression">432</data>
      <data key="e_experimental">995</data>
      <data key="e_database">900</data>
      <data key="e_textmining">558</data>
      <data key="e_combined_score">999</data>
      <data key="e_organism">Homo sapiens</data>
      <data key="e_endometriosis:cost">100.393601323972</data>
    </edge>
    <edge source="n1" target="n89">
      <data key="e_neighborhood">0</data>
      <data key="e_fusion">0</data>
      <data key="e_cooccurence">0</data>
      <data key="e_coexpression">0</data>
      <data key="e_experimental">950</data>
      <data key="e_database">900</data>
      <data key="e_textmining">592</data>
      <data key="e_combined_score">997</data>
      <data key="e_organism">Homo sapiens</data>
      <data key="e_endometriosis:cost">100.606749961863</data>
    </edge>
    <edge source="n2" target="n3">
      <data key="e_neighborhood">0</data>
      <data key="e_fusion">0</data>
      <data key="e_cooccurence">0</data>
      <data key="e_coexpression">0</data>
      <data key="e_experimental">999</data>
      <data key="e_database">900</data>
      <data key="e_textmining">338</data>
      <data key="e_combined_score">999</data>
      <data key="e_organism">Homo sapiens</data>
      <data key="e_endometriosis:cost">100.302644325225</data>
    </edge>
    <edge source="n2" target="n6">
      <data key="e_neighborhood">0</data>
      <data key="e_fusion">0</data>
      <data key="e_cooccurence">0</data>
      <data key="e_coexpression">0</data>
      <data key="e_experimental">0</data>
      <data key="e_database">900</data>
      <data key="e_textmining">158</data>
      <data key="e_combined_score">912</data>
      <data key="e_organism">Homo sapiens</data>
      <data key="e_endometriosis:cost">100.724471893083</data>
    </edge>
    <edge source="n2" target="n7">
      <data key="e_neighborhood">0</data>
      <data key="e_fusion">0</data>
      <data key="e_cooccurence">0</data>
      <data key="e_coexpression">0</data>
      <data key="e_experimental">0</data>
      <data key="e_database">900</data>
      <data key="e_textmining">417</data>
      <data key="e_combined_score">939</data>
      <data key="e_organism">Homo sapiens</data>
      <data key="e_endometriosis:cost">100.682320152142</data>
    </edge>
    <edge source="n2" target="n8">
      <data key="e_neighborhood">0</data>
      <data key="e_fusion">0</data>
      <data key="e_cooccurence">0</data>
      <data key="e_coexpression">0</data>
      <data key="e_experimental">999</data>
      <data key="e_database">900</data>
      <data key="e_textmining">291</data>
      <data key="e_combined_score">999</data>
      <data key="e_organism">Homo sapiens</data>
      <data key="e_endometriosis:cost">100.520991940677</data>
    </edge>
    <edge source="n2" target="n12">
      <data key="e_neighborhood">0</data>
      <data key="e_fusion">0</data>
      <data key="e_cooccurence">0</data>
      <data key="e_coexpression">70</data>
      <data key="e_experimental">0</data>
      <data key="e_database">900</data>
      <data key="e_textmining">151</data>
      <data key="e_combined_score">914</data>
      <data key="e_organism">Homo sapiens</data>
      <data key="e_endometriosis:cost">100.296753711509</data>
    </edge>
    <edge source="n2" target="n15">
      <data key="e_neighborhood">0</data>
      <data key="e_fusion">0</data>
      <data key="e_cooccurence">0</data>
      <data key="e_coexpression">0</data>
      <data key="e_experimental">0</data>
      <data key="e_database">900</data>
      <data key="e_textmining">41</data>
      <data key="e_combined_score">900</data>
      <data key="e_organism">Homo sapiens</data>
      <data key="e_endometriosis:cost">100.411663194883</data>
    </edge>
    <edge source="n2" target="n17">
      <data key="e_neighborhood">0</data>
      <data key="e_fusion">0</data>
      <data key="e_cooccurence">0</data>
      <data key="e_coexpression">0</data>
      <data key="e_experimental">0</data>
      <data key="e_database">900</data>
      <data key="e_textmining">78</data>
      <data key="e_combined_score">903</data>
      <data key="e_organism">Homo sapiens</data>
      <data key="e_endometriosis:cost">100.29604713416</data>
    </edge>
    <edge source="n2" target="n18">
      <data key="e_neighborhood">0</data>
      <data key="e_fusion">0</data>
      <data key="e_cooccurence">0</data>
      <data key="e_coexpression">0</data>
      <data key="e_experimental">999</data>
      <data key="e_database">900</data>
      <data key="e_textmining">162</data>
      <data key="e_combined_score">999</data>
      <data key="e_organism">Homo sapiens</data>
      <data key="e_endometriosis:cost">100.351272097382</data>
    </edge>
    <edge source="n2" target="n19">
      <data key="e_neighborhood">0</data>
      <data key="e_fusion">0</data>
      <data key="e_cooccurence">0</data>
      <data key="e_coexpression">0</data>
      <data key="e_experimental">961</data>
      <data key="e_database">900</data>
      <data key="e_textmining">240</data>
      <data key="e_combined_score">996</data>
      <data key="e_organism">Homo sapiens</data>
      <data key="e_endometriosis:cost">100.426960625562</data>
    </edge>
    <edge source="n2" target="n20">
      <data key="e_neighborhood">0</data>
      <data key="e_fusion">0</data>
      <data key="e_cooccurence">0</data>
      <data key="e_coexpression">0</data>
      <data key="e_experimental">916</data>
      <data key="e_database">900</data>
      <data key="e_textmining">473</data>
      <data key="e_combined_score">995</data>
      <data key="e_organism">Homo sapiens</data>
      <data key="e_endometriosis:cost">100.302644325225</data>
    </edge>
    <edge source="n2" target="n25">
      <data key="e_neighborhood">0</data>
      <data key="e_fusion">0</data>
      <data key="e_cooccurence">0</data>
      <data key="e_coexpression">0</data>
      <data key="e_experimental">0</data>
      <data key="e_database">900</data>
      <data key="e_textmining">486</data>
      <data key="e_combined_score">946</data>
      <data key="e_organism">Homo sapiens</data>
      <data key="e_endometriosis:cost">100.38674155491</data>
    </edge>
    <edge source="n2" target="n26">
      <data key="e_neighborhood">0</data>
      <data key="e_fusion">0</data>
      <data key="e_cooccurence">0</data>
      <data key="e_coexpression">74</data>
      <data key="e_experimental">0</data>
      <data key="e_database">900</data>
      <data key="e_textmining">170</data>
      <data key="e_combined_score">916</data>
      <data key="e_organism">Homo sapiens</data>
      <data key="e_endometriosis:cost">100.393140454487</data>
    </edge>
    <edge source="n2" target="n27">
      <data key="e_neighborhood">0</data>
      <data key="e_fusion">0</data>
      <data key="e_cooccurence">0</data>
      <data key="e_coexpression">0</data>
      <data key="e_experimental">0</data>
      <data key="e_database">900</data>
      <data key="e_textmining">0</data>
      <data key="e_combined_score">900</data>
      <data key="e_organism">Homo sapiens</data>
      <data key="e_endometriosis:cost">100.709527537721</data>
    </edge>
    <edge source="n2" target="n34">
      <data key="e_neighborhood">0</data>
      <data key="e_fusion">0</data>
      <data key="e_cooccurence">0</data>
      <data key="e_coexpression">0</data>
      <data key="e_experimental">940</data>
      <data key="e_database">900</data>
      <data key="e_textmining">449</data>
      <data key="e_combined_score">996</data>
      <data key="e_organism">Homo sapiens</data>
      <data key="e_endometriosis:cost">100.422088115766</data>
    </edge>
    <edge source="n2" target="n36">
      <data key="e_neighborhood">0</data>
      <data key="e_fusion">0</data>
      <data key="e_cooccurence">0</data>
      <data key="e_coexpression">90</data>
      <data key="e_experimental">999</data>
      <data key="e_database">900</data>
      <data key="e_textmining">259</data>
      <data key="e_combined_score">999</data>
      <data key="e_organism">Homo sapiens</data>
      <data key="e_endometriosis:cost">100.582353717063</data>
    </edge>
    <edge source="n2" target="n38">
      <data key="e_neighborhood">0</data>
      <data key="e_fusion">0</data>
      <data key="e_cooccurence">0</data>
      <data key="e_coexpression">0</data>
      <data key="e_experimental">999</data>
      <data key="e_database">900</data>
      <data key="e_textmining">91</data>
      <data key="e_combined_score">999</data>
      <data key="e_organism">Homo sapiens</data>
      <data key="e_endometriosis:cost">100.496931121625</data>
    </edge>
    <edge source="n2" target="n42">
      <data key="e_neighborhood">0</data>
      <data key="e_fusion">0</data>
      <data key="e_cooccurence">0</data>
      <data key="e_coexpression">73</data>
      <data key="e_experimental">999</data>
      <data key="e_database">900</data>
      <data key="e_textmining">113</data>
      <data key="e_combined_score">999</data>
      <data key="e_organism">Homo sapiens</data>
      <data key="e_endometriosis:cost">100.572957297646</data>
    </edge>
    <edge source="n2" target="n43">
      <data key="e_neighborhood">0</data>
      <data key="e_fusion">0</data>
      <data key="e_cooccurence">0</data>
      <data key="e_coexpression">0</data>
      <data key="e_experimental">0</data>
      <data key="e_database">900</data>
      <data key="e_textmining">0</data>
      <data key="e_combined_score">900</data>
      <data key="e_organism">Homo sapiens</data>
      <data key="e_endometriosis:cost">100.446144980296</data>
    </edge>
    <edge source="n2" target="n50">
      <data key="e_neighborhood">0</data>
      <data key="e_fusion">0</data>
      <data key="e_cooccurence">0</data>
      <data key="e_coexpression">0</data>
      <data key="e_experimental">0</data>
      <data key="e_database">900</data>
      <data key="e_textmining">82</data>
      <data key="e_combined_score">904</data>
      <data key="e_organism">Homo sapiens</data>
      <data key="e_endometriosis:cost">100.564875994087</data>
    </edge>
    <edge source="n2" target="n51">
      <data key="e_neighborhood">0</data>
      <data key="e_fusion">0</data>
      <data key="e_cooccurence">0</data>
      <data key="e_coexpression">0</data>
      <data key="e_experimental">137</data>
      <data key="e_database">900</data>
      <data key="e_textmining">0</data>
      <data key="e_combined_score">910</data>
      <data key="e_organism">Homo sapiens</data>
      <data key="e_endometriosis:cost">100.427987056014</data>
    </edge>
    <edge source="n2" target="n59">
      <data key="e_neighborhood">0</data>
      <data key="e_fusion">0</data>
      <data key="e_cooccurence">0</data>
      <data key="e_coexpression">0</data>
      <data key="e_experimental">0</data>
      <data key="e_database">900</data>
      <data key="e_textmining">102</data>
      <data key="e_combined_score">906</data>
      <data key="e_organism">Homo sapiens</data>
      <data key="e_endometriosis:cost">100.758232594259</data>
    </edge>
    <edge source="n2" target="n69">
      <data key="e_neighborhood">0</data>
      <data key="e_fusion">0</data>
      <data key="e_cooccurence">0</data>
      <data key="e_coexpression">0</data>
      <data key="e_experimental">0</data>
      <data key="e_database">900</data>
      <data key="e_textmining">0</data>
      <data key="e_combined_score">900</data>
      <data key="e_organism">Homo sapiens</data>
      <data key="e_endometriosis:cost">100.509441213254</data>
    </edge>
    <edge source="n2" target="n72">
      <data key="e_neighborhood">0</data>
      <data key="e_fusion">0</data>
      <data key="e_cooccurence">0</data>
      <data key="e_coexpression">0</data>
      <data key="e_experimental">0</data>
      <data key="e_database">900</data>
      <data key="e_textmining">101</data>
      <data key="e_combined_score">906</data>
      <data key="e_organism">Homo sapiens</data>
      <data key="e_endometriosis:cost">100.529740530416</data>
    </edge>
    <edge source="n2" target="n78">
      <data key="e_neighborhood">0</data>
      <data key="e_fusion">0</data>
      <data key="e_cooccurence">0</data>
      <data key="e_coexpression">104</data>
      <data key="e_experimental">0</data>
      <data key="e_database">900</data>
      <data key="e_textmining">192</data>
      <data key="e_combined_score">921</data>
      <data key="e_organism">Homo sapiens</data>
      <data key="e_endometriosis:cost">100.336646424556</data>
    </edge>
    <edge source="n2" target="n80">
      <data key="e_neighborhood">0</data>
      <data key="e_fusion">0</data>
      <data key="e_cooccurence">0</data>
      <data key="e_coexpression">0</data>
      <data key="e_experimental">0</data>
      <data key="e_database">900</data>
      <data key="e_textmining">0</data>
      <data key="e_combined_score">900</data>
      <data key="e_organism">Homo sapiens</data>
      <data key="e_endometriosis:cost">100.622118838719</data>
    </edge>
    <edge source="n2" target="n81">
      <data key="e_neighborhood">0</data>
      <data key="e_fusion">0</data>
      <data key="e_cooccurence">0</data>
      <data key="e_coexpression">65</data>
      <data key="e_experimental">999</data>
      <data key="e_database">900</data>
      <data key="e_textmining">243</data>
      <data key="e_combined_score">999</data>
      <data key="e_organism">Homo sapiens</data>
      <data key="e_endometriosis:cost">100.389082435113</data>
    </edge>
    <edge source="n2" target="n82">
      <data key="e_neighborhood">0</data>
      <data key="e_fusion">0</data>
      <data key="e_cooccurence">0</data>
      <data key="e_coexpression">0</data>
      <data key="e_experimental">0</data>
      <data key="e_database">900</data>
      <data key="e_textmining">0</data>
      <data key="e_combined_score">900</data>
      <data key="e_organism">Homo sapiens</data>
      <data key="e_endometriosis:cost">100.386358046152</data>
    </edge>
    <edge source="n2" target="n85">
      <data key="e_neighborhood">0</data>
      <data key="e_fusion">0</data>
      <data key="e_cooccurence">0</data>
      <data key="e_coexpression">0</data>
      <data key="e_experimental">999</data>
      <data key="e_database">900</data>
      <data key="e_textmining">373</data>
      <data key="e_combined_score">999</data>
      <data key="e_organism">Homo sapiens</data>
      <data key="e_endometriosis:cost">100.342125406566</data>
    </edge>
    <edge source="n2" target="n86">
      <data key="e_neighborhood">0</data>
      <data key="e_fusion">0</data>
      <data key="e_cooccurence">0</data>
      <data key="e_coexpression">0</data>
      <data key="e_experimental">919</data>
      <data key="e_database">900</data>
      <data key="e_textmining">246</data>
      <data key="e_combined_score">993</data>
      <data key="e_organism">Homo sapiens</data>
      <data key="e_endometriosis:cost">100.49741416322</data>
    </edge>
    <edge source="n2" target="n89">
      <data key="e_neighborhood">0</data>
      <data key="e_fusion">0</data>
      <data key="e_cooccurence">0</data>
      <data key="e_coexpression">0</data>
      <data key="e_experimental">0</data>
      <data key="e_database">900</data>
      <data key="e_textmining">308</data>
      <data key="e_combined_score">927</data>
      <data key="e_organism">Homo sapiens</data>
      <data key="e_endometriosis:cost">100.710562801111</data>
    </edge>
    <edge source="n3" target="n6">
      <data key="e_neighborhood">0</data>
      <data key="e_fusion">0</data>
      <data key="e_cooccurence">0</data>
      <data key="e_coexpression">112</data>
      <data key="e_experimental">0</data>
      <data key="e_database">900</data>
      <data key="e_textmining">92</data>
      <data key="e_combined_score">912</data>
      <data key="e_organism">Homo sapiens</data>
      <data key="e_endometriosis:cost">100.446710029167</data>
    </edge>
    <edge source="n3" target="n7">
      <data key="e_neighborhood">0</data>
      <data key="e_fusion">0</data>
      <data key="e_cooccurence">0</data>
      <data key="e_coexpression">89</data>
      <data key="e_experimental">994</data>
      <data key="e_database">900</data>
      <data key="e_textmining">290</data>
      <data key="e_combined_score">999</data>
      <data key="e_organism">Homo sapiens</data>
      <data key="e_endometriosis:cost">100.404558288226</data>
    </edge>
    <edge source="n3" target="n8">
      <data key="e_neighborhood">0</data>
      <data key="e_fusion">0</data>
      <data key="e_cooccurence">0</data>
      <data key="e_coexpression">481</data>
      <data key="e_experimental">999</data>
      <data key="e_database">900</data>
      <data key="e_textmining">767</data>
      <data key="e_combined_score">999</data>
      <data key="e_organism">Homo sapiens</data>
      <data key="e_endometriosis:cost">100.243230076761</data>
    </edge>
    <edge source="n3" target="n12">
      <data key="e_neighborhood">0</data>
      <data key="e_fusion">0</data>
      <data key="e_cooccurence">0</data>
      <data key="e_coexpression">528</data>
      <data key="e_experimental">995</data>
      <data key="e_database">900</data>
      <data key="e_textmining">243</data>
      <data key="e_combined_score">999</data>
      <data key="e_organism">Homo sapiens</data>
      <data key="e_endometriosis:cost">100.018991847592</data>
    </edge>
    <edge source="n3" target="n15">
      <data key="e_neighborhood">0</data>
      <data key="e_fusion">0</data>
      <data key="e_cooccurence">0</data>
      <data key="e_coexpression">95</data>
      <data key="e_experimental">0</data>
      <data key="e_database">900</data>
      <data key="e_textmining">0</data>
      <data key="e_combined_score">905</data>
      <data key="e_organism">Homo sapiens</data>
      <data key="e_endometriosis:cost">100.133901330967</data>
    </edge>
    <edge source="n3" target="n17">
      <data key="e_neighborhood">0</data>
      <data key="e_fusion">0</data>
      <data key="e_cooccurence">0</data>
      <data key="e_coexpression">282</data>
      <data key="e_experimental">988</data>
      <data key="e_database">900</data>
      <data key="e_textmining">219</data>
      <data key="e_combined_score">999</data>
      <data key="e_organism">Homo sapiens</data>
      <data key="e_endometriosis:cost">100.018285270244</data>
    </edge>
    <edge source="n3" target="n18">
      <data key="e_neighborhood">0</data>
      <data key="e_fusion">0</data>
      <data key="e_cooccurence">0</data>
      <data key="e_coexpression">491</data>
      <data key="e_experimental">999</data>
      <data key="e_database">900</data>
      <data key="e_textmining">677</data>
      <data key="e_combined_score">999</data>
      <data key="e_organism">Homo sapiens</data>
      <data key="e_endometriosis:cost">100.073510233466</data>
    </edge>
    <edge source="n3" target="n19">
      <data key="e_neighborhood">0</data>
      <data key="e_fusion">0</data>
      <data key="e_cooccurence">0</data>
      <data key="e_coexpression">511</data>
      <data key="e_experimental">997</data>
      <data key="e_database">900</data>
      <data key="e_textmining">256</data>
      <data key="e_combined_score">999</data>
      <data key="e_organism">Homo sapiens</data>
      <data key="e_endometriosis:cost">100.149198761646</data>
    </edge>
    <edge source="n3" target="n20">
      <data key="e_neighborhood">0</data>
      <data key="e_fusion">0</data>
      <data key="e_cooccurence">0</data>
      <data key="e_coexpression">738</data>
      <data key="e_experimental">995</data>
      <data key="e_database">900</data>
      <data key="e_textmining">236</data>
      <data key="e_combined_score">999</data>
      <data key="e_organism">Homo sapiens</data>
      <data key="e_endometriosis:cost">100.024882461308</data>
    </edge>
    <edge source="n3" target="n25">
      <data key="e_neighborhood">0</data>
      <data key="e_fusion">0</data>
      <data key="e_cooccurence">0</data>
      <data key="e_coexpression">658</data>
      <data key="e_experimental">989</data>
      <data key="e_database">900</data>
      <data key="e_textmining">261</data>
      <data key="e_combined_score">999</data>
      <data key="e_organism">Homo sapiens</data>
      <data key="e_endometriosis:cost">100.108979690994</data>
    </edge>
    <edge source="n3" target="n26">
      <data key="e_neighborhood">0</data>
      <data key="e_fusion">0</data>
      <data key="e_cooccurence">0</data>
      <data key="e_coexpression">737</data>
      <data key="e_experimental">998</data>
      <data key="e_database">900</data>
      <data key="e_textmining">204</data>
      <data key="e_combined_score">999</data>
      <data key="e_organism">Homo sapiens</data>
      <data key="e_endometriosis:cost">100.115378590571</data>
    </edge>
    <edge source="n3" target="n27">
      <data key="e_neighborhood">0</data>
      <data key="e_fusion">0</data>
      <data key="e_cooccurence">0</data>
      <data key="e_coexpression">65</data>
      <data key="e_experimental">299</data>
      <data key="e_database">900</data>
      <data key="e_textmining">93</data>
      <data key="e_combined_score">932</data>
      <data key="e_organism">Homo sapiens</data>
      <data key="e_endometriosis:cost">100.431765673805</data>
    </edge>
    <edge source="n3" target="n34">
      <data key="e_neighborhood">0</data>
      <data key="e_fusion">0</data>
      <data key="e_cooccurence">0</data>
      <data key="e_coexpression">847</data>
      <data key="e_experimental">973</data>
      <data key="e_database">900</data>
      <data key="e_textmining">310</data>
      <data key="e_combined_score">999</data>
      <data key="e_organism">Homo sapiens</data>
      <data key="e_endometriosis:cost">100.14432625185</data>
    </edge>
    <edge source="n3" target="n36">
      <data key="e_neighborhood">0</data>
      <data key="e_fusion">0</data>
      <data key="e_cooccurence">0</data>
      <data key="e_coexpression">288</data>
      <data key="e_experimental">999</data>
      <data key="e_database">900</data>
      <data key="e_textmining">600</data>
      <data key="e_combined_score">999</data>
      <data key="e_organism">Homo sapiens</data>
      <data key="e_endometriosis:cost">100.304591853146</data>
    </edge>
    <edge source="n3" target="n38">
      <data key="e_neighborhood">0</data>
      <data key="e_fusion">0</data>
      <data key="e_cooccurence">0</data>
      <data key="e_coexpression">494</data>
      <data key="e_experimental">999</data>
      <data key="e_database">900</data>
      <data key="e_textmining">744</data>
      <data key="e_combined_score">999</data>
      <data key="e_organism">Homo sapiens</data>
      <data key="e_endometriosis:cost">100.219169257708</data>
    </edge>
    <edge source="n3" target="n42">
      <data key="e_neighborhood">0</data>
      <data key="e_fusion">0</data>
      <data key="e_cooccurence">0</data>
      <data key="e_coexpression">288</data>
      <data key="e_experimental">999</data>
      <data key="e_database">900</data>
      <data key="e_textmining">681</data>
      <data key="e_combined_score">999</data>
      <data key="e_organism">Homo sapiens</data>
      <data key="e_endometriosis:cost">100.29519543373</data>
    </edge>
    <edge source="n3" target="n43">
      <data key="e_neighborhood">0</data>
      <data key="e_fusion">0</data>
      <data key="e_cooccurence">0</data>
      <data key="e_coexpression">0</data>
      <data key="e_experimental">68</data>
      <data key="e_database">900</data>
      <data key="e_textmining">0</data>
      <data key="e_combined_score">902</data>
      <data key="e_organism">Homo sapiens</data>
      <data key="e_endometriosis:cost">100.16838311638</data>
    </edge>
    <edge source="n3" target="n50">
      <data key="e_neighborhood">0</data>
      <data key="e_fusion">0</data>
      <data key="e_cooccurence">0</data>
      <data key="e_coexpression">0</data>
      <data key="e_experimental">0</data>
      <data key="e_database">900</data>
      <data key="e_textmining">70</data>
      <data key="e_combined_score">903</data>
      <data key="e_organism">Homo sapiens</data>
      <data key="e_endometriosis:cost">100.287114130171</data>
    </edge>
    <edge source="n3" target="n51">
      <data key="e_neighborhood">0</data>
      <data key="e_fusion">0</data>
      <data key="e_cooccurence">0</data>
      <data key="e_coexpression">71</data>
      <data key="e_experimental">0</data>
      <data key="e_database">900</data>
      <data key="e_textmining">151</data>
      <data key="e_combined_score">914</data>
      <data key="e_organism">Homo sapiens</data>
      <data key="e_endometriosis:cost">100.150225192098</data>
    </edge>
    <edge source="n3" target="n59">
      <data key="e_neighborhood">0</data>
      <data key="e_fusion">0</data>
      <data key="e_cooccurence">0</data>
      <data key="e_coexpression">282</data>
      <data key="e_experimental">830</data>
      <data key="e_database">900</data>
      <data key="e_textmining">311</data>
      <data key="e_combined_score">990</data>
      <data key="e_organism">Homo sapiens</data>
      <data key="e_endometriosis:cost">100.480470730343</data>
    </edge>
    <edge source="n3" target="n69">
      <data key="e_neighborhood">0</data>
      <data key="e_fusion">0</data>
      <data key="e_cooccurence">0</data>
      <data key="e_coexpression">0</data>
      <data key="e_experimental">0</data>
      <data key="e_database">900</data>
      <data key="e_textmining">0</data>
      <data key="e_combined_score">900</data>
      <data key="e_organism">Homo sapiens</data>
      <data key="e_endometriosis:cost">100.231679349338</data>
    </edge>
    <edge source="n3" target="n72">
      <data key="e_neighborhood">0</data>
      <data key="e_fusion">0</data>
      <data key="e_cooccurence">0</data>
      <data key="e_coexpression">83</data>
      <data key="e_experimental">0</data>
      <data key="e_database">900</data>
      <data key="e_textmining">72</data>
      <data key="e_combined_score">907</data>
      <data key="e_organism">Homo sapiens</data>
      <data key="e_endometriosis:cost">100.2519786665</data>
    </edge>
    <edge source="n3" target="n78">
      <data key="e_neighborhood">0</data>
      <data key="e_fusion">0</data>
      <data key="e_cooccurence">0</data>
      <data key="e_coexpression">0</data>
      <data key="e_experimental">436</data>
      <data key="e_database">900</data>
      <data key="e_textmining">436</data>
      <data key="e_combined_score">965</data>
      <data key="e_organism">Homo sapiens</data>
      <data key="e_endometriosis:cost">100.05888456064</data>
    </edge>
    <edge source="n3" target="n80">
      <data key="e_neighborhood">0</data>
      <data key="e_fusion">0</data>
      <data key="e_cooccurence">0</data>
      <data key="e_coexpression">452</data>
      <data key="e_experimental">460</data>
      <data key="e_database">900</data>
      <data key="e_textmining">297</data>
      <data key="e_combined_score">976</data>
      <data key="e_organism">Homo sapiens</data>
      <data key="e_endometriosis:cost">100.344356974803</data>
    </edge>
    <edge source="n3" target="n81">
      <data key="e_neighborhood">0</data>
      <data key="e_fusion">0</data>
      <data key="e_cooccurence">0</data>
      <data key="e_coexpression">407</data>
      <data key="e_experimental">999</data>
      <data key="e_database">900</data>
      <data key="e_textmining">859</data>
      <data key="e_combined_score">999</data>
      <data key="e_organism">Homo sapiens</data>
      <data key="e_endometriosis:cost">100.111320571196</data>
    </edge>
    <edge source="n3" target="n82">
      <data key="e_neighborhood">0</data>
      <data key="e_fusion">0</data>
      <data key="e_cooccurence">0</data>
      <data key="e_coexpression">71</data>
      <data key="e_experimental">299</data>
      <data key="e_database">900</data>
      <data key="e_textmining">93</data>
      <data key="e_combined_score">933</data>
      <data key="e_organism">Homo sapiens</data>
      <data key="e_endometriosis:cost">100.108596182236</data>
    </edge>
    <edge source="n3" target="n85">
      <data key="e_neighborhood">0</data>
      <data key="e_fusion">0</data>
      <data key="e_cooccurence">0</data>
      <data key="e_coexpression">661</data>
      <data key="e_experimental">999</data>
      <data key="e_database">900</data>
      <data key="e_textmining">577</data>
      <data key="e_combined_score">999</data>
      <data key="e_organism">Homo sapiens</data>
      <data key="e_endometriosis:cost">100.06436354265</data>
    </edge>
    <edge source="n3" target="n86">
      <data key="e_neighborhood">0</data>
      <data key="e_fusion">0</data>
      <data key="e_cooccurence">0</data>
      <data key="e_coexpression">465</data>
      <data key="e_experimental">997</data>
      <data key="e_database">900</data>
      <data key="e_textmining">402</data>
      <data key="e_combined_score">999</data>
      <data key="e_organism">Homo sapiens</data>
      <data key="e_endometriosis:cost">100.219652299304</data>
    </edge>
    <edge source="n3" target="n89">
      <data key="e_neighborhood">0</data>
      <data key="e_fusion">0</data>
      <data key="e_cooccurence">0</data>
      <data key="e_coexpression">0</data>
      <data key="e_experimental">0</data>
      <data key="e_database">900</data>
      <data key="e_textmining">151</data>
      <data key="e_combined_score">911</data>
      <data key="e_organism">Homo sapiens</data>
      <data key="e_endometriosis:cost">100.432800937195</data>
    </edge>
    <edge source="n4" target="n5">
      <data key="e_neighborhood">0</data>
      <data key="e_fusion">0</data>
      <data key="e_cooccurence">0</data>
      <data key="e_coexpression">0</data>
      <data key="e_experimental">149</data>
      <data key="e_database">900</data>
      <data key="e_textmining">346</data>
      <data key="e_combined_score">939</data>
      <data key="e_organism">Homo sapiens</data>
      <data key="e_endometriosis:cost">100.430496058743</data>
    </edge>
    <edge source="n4" target="n13">
      <data key="e_neighborhood">0</data>
      <data key="e_fusion">0</data>
      <data key="e_cooccurence">0</data>
      <data key="e_coexpression">0</data>
      <data key="e_experimental">149</data>
      <data key="e_database">900</data>
      <data key="e_textmining">448</data>
      <data key="e_combined_score">948</data>
      <data key="e_organism">Homo sapiens</data>
      <data key="e_endometriosis:cost">100.604140130501</data>
    </edge>
    <edge source="n4" target="n14">
      <data key="e_neighborhood">0</data>
      <data key="e_fusion">0</data>
      <data key="e_cooccurence">0</data>
      <data key="e_coexpression">0</data>
      <data key="e_experimental">0</data>
      <data key="e_database">900</data>
      <data key="e_textmining">329</data>
      <data key="e_combined_score">930</data>
      <data key="e_organism">Homo sapiens</data>
      <data key="e_endometriosis:cost">100.314994710292</data>
    </edge>
    <edge source="n4" target="n21">
      <data key="e_neighborhood">0</data>
      <data key="e_fusion">0</data>
      <data key="e_cooccurence">0</data>
      <data key="e_coexpression">0</data>
      <data key="e_experimental">347</data>
      <data key="e_database">900</data>
      <data key="e_textmining">203</data>
      <data key="e_combined_score">945</data>
      <data key="e_organism">Homo sapiens</data>
      <data key="e_endometriosis:cost">100.332650109923</data>
    </edge>
    <edge source="n4" target="n28">
      <data key="e_neighborhood">0</data>
      <data key="e_fusion">0</data>
      <data key="e_cooccurence">119</data>
      <data key="e_coexpression">0</data>
      <data key="e_experimental">691</data>
      <data key="e_database">0</data>
      <data key="e_textmining">151</data>
      <data key="e_combined_score">765</data>
      <data key="e_organism">Homo sapiens</data>
      <data key="e_endometriosis:cost">100.286433956625</data>
    </edge>
    <edge source="n4" target="n43">
      <data key="e_neighborhood">0</data>
      <data key="e_fusion">0</data>
      <data key="e_cooccurence">121</data>
      <data key="e_coexpression">0</data>
      <data key="e_experimental">691</data>
      <data key="e_database">0</data>
      <data key="e_textmining">125</data>
      <data key="e_combined_score">758</data>
      <data key="e_organism">Homo sapiens</data>
      <data key="e_endometriosis:cost">100.310604911423</data>
    </edge>
    <edge source="n4" target="n57">
      <data key="e_neighborhood">0</data>
      <data key="e_fusion">0</data>
      <data key="e_cooccurence">0</data>
      <data key="e_coexpression">0</data>
      <data key="e_experimental">110</data>
      <data key="e_database">900</data>
      <data key="e_textmining">129</data>
      <data key="e_combined_score">918</data>
      <data key="e_organism">Homo sapiens</data>
      <data key="e_endometriosis:cost">100.638693129967</data>
    </edge>
    <edge source="n4" target="n58">
      <data key="e_neighborhood">0</data>
      <data key="e_fusion">0</data>
      <data key="e_cooccurence">109</data>
      <data key="e_coexpression">0</data>
      <data key="e_experimental">194</data>
      <data key="e_database">900</data>
      <data key="e_textmining">212</data>
      <data key="e_combined_score">940</data>
      <data key="e_organism">Homo sapiens</data>
      <data key="e_endometriosis:cost">100.396992035955</data>
    </edge>
    <edge source="n4" target="n79">
      <data key="e_neighborhood">0</data>
      <data key="e_fusion">0</data>
      <data key="e_cooccurence">0</data>
      <data key="e_coexpression">0</data>
      <data key="e_experimental">0</data>
      <data key="e_database">900</data>
      <data key="e_textmining">401</data>
      <data key="e_combined_score">937</data>
      <data key="e_organism">Homo sapiens</data>
      <data key="e_endometriosis:cost">100.445179935636</data>
    </edge>
    <edge source="n5" target="n13">
      <data key="e_neighborhood">0</data>
      <data key="e_fusion">0</data>
      <data key="e_cooccurence">0</data>
      <data key="e_coexpression">128</data>
      <data key="e_experimental">999</data>
      <data key="e_database">900</data>
      <data key="e_textmining">208</data>
      <data key="e_combined_score">999</data>
      <data key="e_organism">Homo sapiens</data>
      <data key="e_endometriosis:cost">100.72531013785</data>
    </edge>
    <edge source="n5" target="n15">
      <data key="e_neighborhood">0</data>
      <data key="e_fusion">0</data>
      <data key="e_cooccurence">0</data>
      <data key="e_coexpression">0</data>
      <data key="e_experimental">994</data>
      <data key="e_database">0</data>
      <data key="e_textmining">281</data>
      <data key="e_combined_score">996</data>
      <data key="e_organism">Homo sapiens</data>
      <data key="e_endometriosis:cost">100.397293133359</data>
    </edge>
    <edge source="n5" target="n22">
      <data key="e_neighborhood">0</data>
      <data key="e_fusion">0</data>
      <data key="e_cooccurence">0</data>
      <data key="e_coexpression">0</data>
      <data key="e_experimental">105</data>
      <data key="e_database">900</data>
      <data key="e_textmining">223</data>
      <data key="e_combined_score">924</data>
      <data key="e_organism">Homo sapiens</data>
      <data key="e_endometriosis:cost">100.340337337046</data>
    </edge>
    <edge source="n5" target="n24">
      <data key="e_neighborhood">0</data>
      <data key="e_fusion">0</data>
      <data key="e_cooccurence">0</data>
      <data key="e_coexpression">0</data>
      <data key="e_experimental">988</data>
      <data key="e_database">800</data>
      <data key="e_textmining">292</data>
      <data key="e_combined_score">998</data>
      <data key="e_organism">Homo sapiens</data>
      <data key="e_endometriosis:cost">100.285675076021</data>
    </edge>
    <edge source="n5" target="n27">
      <data key="e_neighborhood">0</data>
      <data key="e_fusion">0</data>
      <data key="e_cooccurence">0</data>
      <data key="e_coexpression">0</data>
      <data key="e_experimental">960</data>
      <data key="e_database">900</data>
      <data key="e_textmining">0</data>
      <data key="e_combined_score">995</data>
      <data key="e_organism">Homo sapiens</data>
      <data key="e_endometriosis:cost">100.695157476196</data>
    </edge>
    <edge source="n5" target="n45">
      <data key="e_neighborhood">0</data>
      <data key="e_fusion">0</data>
      <data key="e_cooccurence">0</data>
      <data key="e_coexpression">0</data>
      <data key="e_experimental">97</data>
      <data key="e_database">900</data>
      <data key="e_textmining">301</data>
      <data key="e_combined_score">931</data>
      <data key="e_organism">Homo sapiens</data>
      <data key="e_endometriosis:cost">100.617265332927</data>
    </edge>
    <edge source="n5" target="n46">
      <data key="e_neighborhood">0</data>
      <data key="e_fusion">0</data>
      <data key="e_cooccurence">0</data>
      <data key="e_coexpression">0</data>
      <data key="e_experimental">570</data>
      <data key="e_database">900</data>
      <data key="e_textmining">350</data>
      <data key="e_combined_score">969</data>
      <data key="e_organism">Homo sapiens</data>
      <data key="e_endometriosis:cost">100.75835485388</data>
    </edge>
    <edge source="n5" target="n50">
      <data key="e_neighborhood">0</data>
      <data key="e_fusion">0</data>
      <data key="e_cooccurence">0</data>
      <data key="e_coexpression">78</data>
      <data key="e_experimental">994</data>
      <data key="e_database">0</data>
      <data key="e_textmining">281</data>
      <data key="e_combined_score">996</data>
      <data key="e_organism">Homo sapiens</data>
      <data key="e_endometriosis:cost">100.550505932563</data>
    </edge>
    <edge source="n5" target="n54">
      <data key="e_neighborhood">0</data>
      <data key="e_fusion">0</data>
      <data key="e_cooccurence">0</data>
      <data key="e_coexpression">0</data>
      <data key="e_experimental">0</data>
      <data key="e_database">900</data>
      <data key="e_textmining">566</data>
      <data key="e_combined_score">954</data>
      <data key="e_organism">Homo sapiens</data>
      <data key="e_endometriosis:cost">100.357207082788</data>
    </edge>
    <edge source="n5" target="n57">
      <data key="e_neighborhood">0</data>
      <data key="e_fusion">0</data>
      <data key="e_cooccurence">0</data>
      <data key="e_coexpression">0</data>
      <data key="e_experimental">0</data>
      <data key="e_database">900</data>
      <data key="e_textmining">203</data>
      <data key="e_combined_score">916</data>
      <data key="e_organism">Homo sapiens</data>
      <data key="e_endometriosis:cost">100.759863137315</data>
    </edge>
    <edge source="n5" target="n68">
      <data key="e_neighborhood">0</data>
      <data key="e_fusion">0</data>
      <data key="e_cooccurence">0</data>
      <data key="e_coexpression">0</data>
      <data key="e_experimental">999</data>
      <data key="e_database">0</data>
      <data key="e_textmining">603</data>
      <data key="e_combined_score">999</data>
      <data key="e_organism">Homo sapiens</data>
      <data key="e_endometriosis:cost">100.674728932345</data>
    </edge>
    <edge source="n5" target="n69">
      <data key="e_neighborhood">0</data>
      <data key="e_fusion">0</data>
      <data key="e_cooccurence">0</data>
      <data key="e_coexpression">0</data>
      <data key="e_experimental">999</data>
      <data key="e_database">900</data>
      <data key="e_textmining">445</data>
      <data key="e_combined_score">999</data>
      <data key="e_organism">Homo sapiens</data>
      <data key="e_endometriosis:cost">100.49507115173</data>
    </edge>
    <edge source="n5" target="n70">
      <data key="e_neighborhood">0</data>
      <data key="e_fusion">0</data>
      <data key="e_cooccurence">0</data>
      <data key="e_coexpression">0</data>
      <data key="e_experimental">999</data>
      <data key="e_database">900</data>
      <data key="e_textmining">948</data>
      <data key="e_combined_score">999</data>
      <data key="e_organism">Homo sapiens</data>
      <data key="e_endometriosis:cost">100.430578273037</data>
    </edge>
    <edge source="n5" target="n72">
      <data key="e_neighborhood">0</data>
      <data key="e_fusion">0</data>
      <data key="e_cooccurence">0</data>
      <data key="e_coexpression">0</data>
      <data key="e_experimental">822</data>
      <data key="e_database">0</data>
      <data key="e_textmining">163</data>
      <data key="e_combined_score">845</data>
      <data key="e_organism">Homo sapiens</data>
      <data key="e_endometriosis:cost">100.515370468892</data>
    </edge>
    <edge source="n5" target="n77">
      <data key="e_neighborhood">0</data>
      <data key="e_fusion">0</data>
      <data key="e_cooccurence">0</data>
      <data key="e_coexpression">0</data>
      <data key="e_experimental">0</data>
      <data key="e_database">900</data>
      <data key="e_textmining">349</data>
      <data key="e_combined_score">932</data>
      <data key="e_organism">Homo sapiens</data>
      <data key="e_endometriosis:cost">100.348400006631</data>
    </edge>
    <edge source="n5" target="n79">
      <data key="e_neighborhood">0</data>
      <data key="e_fusion">0</data>
      <data key="e_cooccurence">0</data>
      <data key="e_coexpression">0</data>
      <data key="e_experimental">999</data>
      <data key="e_database">900</data>
      <data key="e_textmining">985</data>
      <data key="e_combined_score">999</data>
      <data key="e_organism">Homo sapiens</data>
      <data key="e_endometriosis:cost">100.566349942985</data>
    </edge>
    <edge source="n5" target="n82">
      <data key="e_neighborhood">0</data>
      <data key="e_fusion">0</data>
      <data key="e_cooccurence">0</data>
      <data key="e_coexpression">0</data>
      <data key="e_experimental">105</data>
      <data key="e_database">900</data>
      <data key="e_textmining">63</data>
      <data key="e_combined_score">908</data>
      <data key="e_organism">Homo sapiens</data>
      <data key="e_endometriosis:cost">100.371987984628</data>
    </edge>
    <edge source="n5" target="n87">
      <data key="e_neighborhood">0</data>
      <data key="e_fusion">0</data>
      <data key="e_cooccurence">0</data>
      <data key="e_coexpression">0</data>
      <data key="e_experimental">999</data>
      <data key="e_database">900</data>
      <data key="e_textmining">956</data>
      <data key="e_combined_score">999</data>
      <data key="e_organism">Homo sapiens</data>
      <data key="e_endometriosis:cost">100.638993312608</data>
    </edge>
    <edge source="n6" target="n7">
      <data key="e_neighborhood">0</data>
      <data key="e_fusion">0</data>
      <data key="e_cooccurence">0</data>
      <data key="e_coexpression">70</data>
      <data key="e_experimental">0</data>
      <data key="e_database">900</data>
      <data key="e_textmining">0</data>
      <data key="e_combined_score">903</data>
      <data key="e_organism">Homo sapiens</data>
      <data key="e_endometriosis:cost">100.826385856085</data>
    </edge>
    <edge source="n6" target="n8">
      <data key="e_neighborhood">0</data>
      <data key="e_fusion">0</data>
      <data key="e_cooccurence">0</data>
      <data key="e_coexpression">112</data>
      <data key="e_experimental">911</data>
      <data key="e_database">900</data>
      <data key="e_textmining">235</data>
      <data key="e_combined_score">993</data>
      <data key="e_organism">Homo sapiens</data>
      <data key="e_endometriosis:cost">100.665057644619</data>
    </edge>
    <edge source="n6" target="n12">
      <data key="e_neighborhood">0</data>
      <data key="e_fusion">0</data>
      <data key="e_cooccurence">0</data>
      <data key="e_coexpression">0</data>
      <data key="e_experimental">923</data>
      <data key="e_database">900</data>
      <data key="e_textmining">225</data>
      <data key="e_combined_score">993</data>
      <data key="e_organism">Homo sapiens</data>
      <data key="e_endometriosis:cost">100.440819415451</data>
    </edge>
    <edge source="n6" target="n14">
      <data key="e_neighborhood">0</data>
      <data key="e_fusion">0</data>
      <data key="e_cooccurence">0</data>
      <data key="e_coexpression">0</data>
      <data key="e_experimental">0</data>
      <data key="e_database">800</data>
      <data key="e_textmining">100</data>
      <data key="e_combined_score">812</data>
      <data key="e_organism">Homo sapiens</data>
      <data key="e_endometriosis:cost">100.594600483108</data>
    </edge>
    <edge source="n6" target="n15">
      <data key="e_neighborhood">0</data>
      <data key="e_fusion">0</data>
      <data key="e_cooccurence">0</data>
      <data key="e_coexpression">0</data>
      <data key="e_experimental">0</data>
      <data key="e_database">900</data>
      <data key="e_textmining">53</data>
      <data key="e_combined_score">901</data>
      <data key="e_organism">Homo sapiens</data>
      <data key="e_endometriosis:cost">100.555728898826</data>
    </edge>
    <edge source="n6" target="n17">
      <data key="e_neighborhood">0</data>
      <data key="e_fusion">0</data>
      <data key="e_cooccurence">0</data>
      <data key="e_coexpression">105</data>
      <data key="e_experimental">999</data>
      <data key="e_database">900</data>
      <data key="e_textmining">253</data>
      <data key="e_combined_score">999</data>
      <data key="e_organism">Homo sapiens</data>
      <data key="e_endometriosis:cost">100.440112838103</data>
    </edge>
    <edge source="n6" target="n18">
      <data key="e_neighborhood">0</data>
      <data key="e_fusion">0</data>
      <data key="e_cooccurence">0</data>
      <data key="e_coexpression">0</data>
      <data key="e_experimental">913</data>
      <data key="e_database">900</data>
      <data key="e_textmining">357</data>
      <data key="e_combined_score">993</data>
      <data key="e_organism">Homo sapiens</data>
      <data key="e_endometriosis:cost">100.495337801325</data>
    </edge>
    <edge source="n6" target="n19">
      <data key="e_neighborhood">0</data>
      <data key="e_fusion">0</data>
      <data key="e_cooccurence">0</data>
      <data key="e_coexpression">70</data>
      <data key="e_experimental">920</data>
      <data key="e_database">900</data>
      <data key="e_textmining">220</data>
      <data key="e_combined_score">993</data>
      <data key="e_organism">Homo sapiens</data>
      <data key="e_endometriosis:cost">100.571026329505</data>
    </edge>
    <edge source="n6" target="n20">
      <data key="e_neighborhood">0</data>
      <data key="e_fusion">0</data>
      <data key="e_cooccurence">0</data>
      <data key="e_coexpression">0</data>
      <data key="e_experimental">910</data>
      <data key="e_database">900</data>
      <data key="e_textmining">192</data>
      <data key="e_combined_score">992</data>
      <data key="e_organism">Homo sapiens</data>
      <data key="e_endometriosis:cost">100.446710029167</data>
    </edge>
    <edge source="n6" target="n25">
      <data key="e_neighborhood">0</data>
      <data key="e_fusion">0</data>
      <data key="e_cooccurence">0</data>
      <data key="e_coexpression">150</data>
      <data key="e_experimental">999</data>
      <data key="e_database">900</data>
      <data key="e_textmining">739</data>
      <data key="e_combined_score">999</data>
      <data key="e_organism">Homo sapiens</data>
      <data key="e_endometriosis:cost">100.530807258853</data>
    </edge>
    <edge source="n6" target="n26">
      <data key="e_neighborhood">0</data>
      <data key="e_fusion">0</data>
      <data key="e_cooccurence">0</data>
      <data key="e_coexpression">75</data>
      <data key="e_experimental">922</data>
      <data key="e_database">900</data>
      <data key="e_textmining">159</data>
      <data key="e_combined_score">993</data>
      <data key="e_organism">Homo sapiens</data>
      <data key="e_endometriosis:cost">100.53720615843</data>
    </edge>
    <edge source="n6" target="n27">
      <data key="e_neighborhood">0</data>
      <data key="e_fusion">0</data>
      <data key="e_cooccurence">0</data>
      <data key="e_coexpression">0</data>
      <data key="e_experimental">0</data>
      <data key="e_database">900</data>
      <data key="e_textmining">45</data>
      <data key="e_combined_score">900</data>
      <data key="e_organism">Homo sapiens</data>
      <data key="e_endometriosis:cost">100.853593241663</data>
    </edge>
    <edge source="n6" target="n34">
      <data key="e_neighborhood">0</data>
      <data key="e_fusion">0</data>
      <data key="e_cooccurence">0</data>
      <data key="e_coexpression">0</data>
      <data key="e_experimental">0</data>
      <data key="e_database">900</data>
      <data key="e_textmining">199</data>
      <data key="e_combined_score">916</data>
      <data key="e_organism">Homo sapiens</data>
      <data key="e_endometriosis:cost">100.566153819709</data>
    </edge>
    <edge source="n6" target="n36">
      <data key="e_neighborhood">0</data>
      <data key="e_fusion">0</data>
      <data key="e_cooccurence">0</data>
      <data key="e_coexpression">81</data>
      <data key="e_experimental">905</data>
      <data key="e_database">900</data>
      <data key="e_textmining">0</data>
      <data key="e_combined_score">990</data>
      <data key="e_organism">Homo sapiens</data>
      <data key="e_endometriosis:cost">100.726419421005</data>
    </edge>
    <edge source="n6" target="n38">
      <data key="e_neighborhood">0</data>
      <data key="e_fusion">0</data>
      <data key="e_cooccurence">0</data>
      <data key="e_coexpression">74</data>
      <data key="e_experimental">999</data>
      <data key="e_database">900</data>
      <data key="e_textmining">92</data>
      <data key="e_combined_score">999</data>
      <data key="e_organism">Homo sapiens</data>
      <data key="e_endometriosis:cost">100.640996825567</data>
    </edge>
    <edge source="n6" target="n42">
      <data key="e_neighborhood">0</data>
      <data key="e_fusion">0</data>
      <data key="e_cooccurence">0</data>
      <data key="e_coexpression">112</data>
      <data key="e_experimental">913</data>
      <data key="e_database">900</data>
      <data key="e_textmining">90</data>
      <data key="e_combined_score">992</data>
      <data key="e_organism">Homo sapiens</data>
      <data key="e_endometriosis:cost">100.717023001588</data>
    </edge>
    <edge source="n6" target="n43">
      <data key="e_neighborhood">0</data>
      <data key="e_fusion">0</data>
      <data key="e_cooccurence">0</data>
      <data key="e_coexpression">0</data>
      <data key="e_experimental">0</data>
      <data key="e_database">900</data>
      <data key="e_textmining">0</data>
      <data key="e_combined_score">900</data>
      <data key="e_organism">Homo sapiens</data>
      <data key="e_endometriosis:cost">100.590210684239</data>
    </edge>
    <edge source="n6" target="n50">
      <data key="e_neighborhood">0</data>
      <data key="e_fusion">0</data>
      <data key="e_cooccurence">0</data>
      <data key="e_coexpression">0</data>
      <data key="e_experimental">0</data>
      <data key="e_database">900</data>
      <data key="e_textmining">0</data>
      <data key="e_combined_score">900</data>
      <data key="e_organism">Homo sapiens</data>
      <data key="e_endometriosis:cost">100.70894169803</data>
    </edge>
    <edge source="n6" target="n51">
      <data key="e_neighborhood">0</data>
      <data key="e_fusion">0</data>
      <data key="e_cooccurence">0</data>
      <data key="e_coexpression">0</data>
      <data key="e_experimental">0</data>
      <data key="e_database">900</data>
      <data key="e_textmining">254</data>
      <data key="e_combined_score">922</data>
      <data key="e_organism">Homo sapiens</data>
      <data key="e_endometriosis:cost">100.572052759957</data>
    </edge>
    <edge source="n6" target="n59">
      <data key="e_neighborhood">0</data>
      <data key="e_fusion">0</data>
      <data key="e_cooccurence">0</data>
      <data key="e_coexpression">124</data>
      <data key="e_experimental">999</data>
      <data key="e_database">900</data>
      <data key="e_textmining">569</data>
      <data key="e_combined_score">999</data>
      <data key="e_organism">Homo sapiens</data>
      <data key="e_endometriosis:cost">100.902298298202</data>
    </edge>
    <edge source="n6" target="n69">
      <data key="e_neighborhood">0</data>
      <data key="e_fusion">0</data>
      <data key="e_cooccurence">0</data>
      <data key="e_coexpression">0</data>
      <data key="e_experimental">0</data>
      <data key="e_database">900</data>
      <data key="e_textmining">0</data>
      <data key="e_combined_score">900</data>
      <data key="e_organism">Homo sapiens</data>
      <data key="e_endometriosis:cost">100.653506917197</data>
    </edge>
    <edge source="n6" target="n72">
      <data key="e_neighborhood">0</data>
      <data key="e_fusion">0</data>
      <data key="e_cooccurence">0</data>
      <data key="e_coexpression">0</data>
      <data key="e_experimental">0</data>
      <data key="e_database">900</data>
      <data key="e_textmining">81</data>
      <data key="e_combined_score">904</data>
      <data key="e_organism">Homo sapiens</data>
      <data key="e_endometriosis:cost">100.673806234359</data>
    </edge>
    <edge source="n6" target="n78">
      <data key="e_neighborhood">0</data>
      <data key="e_fusion">0</data>
      <data key="e_cooccurence">0</data>
      <data key="e_coexpression">0</data>
      <data key="e_experimental">0</data>
      <data key="e_database">900</data>
      <data key="e_textmining">407</data>
      <data key="e_combined_score">938</data>
      <data key="e_organism">Homo sapiens</data>
      <data key="e_endometriosis:cost">100.480712128499</data>
    </edge>
    <edge source="n6" target="n80">
      <data key="e_neighborhood">0</data>
      <data key="e_fusion">0</data>
      <data key="e_cooccurence">0</data>
      <data key="e_coexpression">0</data>
      <data key="e_experimental">98</data>
      <data key="e_database">900</data>
      <data key="e_textmining">266</data>
      <data key="e_combined_score">928</data>
      <data key="e_organism">Homo sapiens</data>
      <data key="e_endometriosis:cost">100.766184542662</data>
    </edge>
    <edge source="n6" target="n81">
      <data key="e_neighborhood">0</data>
      <data key="e_fusion">0</data>
      <data key="e_cooccurence">0</data>
      <data key="e_coexpression">83</data>
      <data key="e_experimental">941</data>
      <data key="e_database">900</data>
      <data key="e_textmining">116</data>
      <data key="e_combined_score">994</data>
      <data key="e_organism">Homo sapiens</data>
      <data key="e_endometriosis:cost">100.533148139055</data>
    </edge>
    <edge source="n6" target="n82">
      <data key="e_neighborhood">0</data>
      <data key="e_fusion">0</data>
      <data key="e_cooccurence">0</data>
      <data key="e_coexpression">66</data>
      <data key="e_experimental">0</data>
      <data key="e_database">900</data>
      <data key="e_textmining">41</data>
      <data key="e_combined_score">902</data>
      <data key="e_organism">Homo sapiens</data>
      <data key="e_endometriosis:cost">100.530423750095</data>
    </edge>
    <edge source="n6" target="n85">
      <data key="e_neighborhood">0</data>
      <data key="e_fusion">0</data>
      <data key="e_cooccurence">0</data>
      <data key="e_coexpression">111</data>
      <data key="e_experimental">0</data>
      <data key="e_database">900</data>
      <data key="e_textmining">217</data>
      <data key="e_combined_score">924</data>
      <data key="e_organism">Homo sapiens</data>
      <data key="e_endometriosis:cost">100.486191110509</data>
    </edge>
    <edge source="n6" target="n86">
      <data key="e_neighborhood">0</data>
      <data key="e_fusion">0</data>
      <data key="e_cooccurence">0</data>
      <data key="e_coexpression">70</data>
      <data key="e_experimental">920</data>
      <data key="e_database">900</data>
      <data key="e_textmining">335</data>
      <data key="e_combined_score">994</data>
      <data key="e_organism">Homo sapiens</data>
      <data key="e_endometriosis:cost">100.641479867163</data>
    </edge>
    <edge source="n6" target="n89">
      <data key="e_neighborhood">0</data>
      <data key="e_fusion">0</data>
      <data key="e_cooccurence">0</data>
      <data key="e_coexpression">0</data>
      <data key="e_experimental">0</data>
      <data key="e_database">900</data>
      <data key="e_textmining">127</data>
      <data key="e_combined_score">908</data>
      <data key="e_organism">Homo sapiens</data>
      <data key="e_endometriosis:cost">100.854628505054</data>
    </edge>
    <edge source="n7" target="n8">
      <data key="e_neighborhood">0</data>
      <data key="e_fusion">0</data>
      <data key="e_cooccurence">0</data>
      <data key="e_coexpression">0</data>
      <data key="e_experimental">999</data>
      <data key="e_database">900</data>
      <data key="e_textmining">423</data>
      <data key="e_combined_score">999</data>
      <data key="e_organism">Homo sapiens</data>
      <data key="e_endometriosis:cost">100.622905903678</data>
    </edge>
    <edge source="n7" target="n12">
      <data key="e_neighborhood">0</data>
      <data key="e_fusion">0</data>
      <data key="e_cooccurence">0</data>
      <data key="e_coexpression">90</data>
      <data key="e_experimental">0</data>
      <data key="e_database">900</data>
      <data key="e_textmining">167</data>
      <data key="e_combined_score">917</data>
      <data key="e_organism">Homo sapiens</data>
      <data key="e_endometriosis:cost">100.39866767451</data>
    </edge>
    <edge source="n7" target="n15">
      <data key="e_neighborhood">0</data>
      <data key="e_fusion">0</data>
      <data key="e_cooccurence">0</data>
      <data key="e_coexpression">72</data>
      <data key="e_experimental">0</data>
      <data key="e_database">900</data>
      <data key="e_textmining">0</data>
      <data key="e_combined_score">903</data>
      <data key="e_organism">Homo sapiens</data>
      <data key="e_endometriosis:cost">100.513577157885</data>
    </edge>
    <edge source="n7" target="n17">
      <data key="e_neighborhood">0</data>
      <data key="e_fusion">0</data>
      <data key="e_cooccurence">0</data>
      <data key="e_coexpression">0</data>
      <data key="e_experimental">100</data>
      <data key="e_database">900</data>
      <data key="e_textmining">143</data>
      <data key="e_combined_score">916</data>
      <data key="e_organism">Homo sapiens</data>
      <data key="e_endometriosis:cost">100.397961097162</data>
    </edge>
    <edge source="n7" target="n18">
      <data key="e_neighborhood">0</data>
      <data key="e_fusion">0</data>
      <data key="e_cooccurence">0</data>
      <data key="e_coexpression">0</data>
      <data key="e_experimental">999</data>
      <data key="e_database">900</data>
      <data key="e_textmining">846</data>
      <data key="e_combined_score">999</data>
      <data key="e_organism">Homo sapiens</data>
      <data key="e_endometriosis:cost">100.453186060384</data>
    </edge>
    <edge source="n7" target="n19">
      <data key="e_neighborhood">0</data>
      <data key="e_fusion">0</data>
      <data key="e_cooccurence">0</data>
      <data key="e_coexpression">86</data>
      <data key="e_experimental">0</data>
      <data key="e_database">900</data>
      <data key="e_textmining">202</data>
      <data key="e_combined_score">920</data>
      <data key="e_organism">Homo sapiens</data>
      <data key="e_endometriosis:cost">100.528874588564</data>
    </edge>
    <edge source="n7" target="n20">
      <data key="e_neighborhood">0</data>
      <data key="e_fusion">0</data>
      <data key="e_cooccurence">0</data>
      <data key="e_coexpression">83</data>
      <data key="e_experimental">100</data>
      <data key="e_database">900</data>
      <data key="e_textmining">74</data>
      <data key="e_combined_score">913</data>
      <data key="e_organism">Homo sapiens</data>
      <data key="e_endometriosis:cost">100.404558288226</data>
    </edge>
    <edge source="n7" target="n25">
      <data key="e_neighborhood">0</data>
      <data key="e_fusion">0</data>
      <data key="e_cooccurence">0</data>
      <data key="e_coexpression">0</data>
      <data key="e_experimental">0</data>
      <data key="e_database">900</data>
      <data key="e_textmining">162</data>
      <data key="e_combined_score">912</data>
      <data key="e_organism">Homo sapiens</data>
      <data key="e_endometriosis:cost">100.488655517912</data>
    </edge>
    <edge source="n7" target="n26">
      <data key="e_neighborhood">0</data>
      <data key="e_fusion">0</data>
      <data key="e_cooccurence">0</data>
      <data key="e_coexpression">113</data>
      <data key="e_experimental">100</data>
      <data key="e_database">900</data>
      <data key="e_textmining">370</data>
      <data key="e_combined_score">943</data>
      <data key="e_organism">Homo sapiens</data>
      <data key="e_endometriosis:cost">100.495054417488</data>
    </edge>
    <edge source="n7" target="n27">
      <data key="e_neighborhood">0</data>
      <data key="e_fusion">0</data>
      <data key="e_cooccurence">0</data>
      <data key="e_coexpression">0</data>
      <data key="e_experimental">105</data>
      <data key="e_database">900</data>
      <data key="e_textmining">0</data>
      <data key="e_combined_score">906</data>
      <data key="e_organism">Homo sapiens</data>
      <data key="e_endometriosis:cost">100.811441500722</data>
    </edge>
    <edge source="n7" target="n34">
      <data key="e_neighborhood">0</data>
      <data key="e_fusion">0</data>
      <data key="e_cooccurence">0</data>
      <data key="e_coexpression">89</data>
      <data key="e_experimental">0</data>
      <data key="e_database">900</data>
      <data key="e_textmining">59</data>
      <data key="e_combined_score">906</data>
      <data key="e_organism">Homo sapiens</data>
      <data key="e_endometriosis:cost">100.524002078768</data>
    </edge>
    <edge source="n7" target="n36">
      <data key="e_neighborhood">0</data>
      <data key="e_fusion">0</data>
      <data key="e_cooccurence">0</data>
      <data key="e_coexpression">0</data>
      <data key="e_experimental">999</data>
      <data key="e_database">900</data>
      <data key="e_textmining">379</data>
      <data key="e_combined_score">999</data>
      <data key="e_organism">Homo sapiens</data>
      <data key="e_endometriosis:cost">100.684267680064</data>
    </edge>
    <edge source="n7" target="n38">
      <data key="e_neighborhood">0</data>
      <data key="e_fusion">0</data>
      <data key="e_cooccurence">0</data>
      <data key="e_coexpression">69</data>
      <data key="e_experimental">999</data>
      <data key="e_database">900</data>
      <data key="e_textmining">474</data>
      <data key="e_combined_score">999</data>
      <data key="e_organism">Homo sapiens</data>
      <data key="e_endometriosis:cost">100.598845084626</data>
    </edge>
    <edge source="n7" target="n42">
      <data key="e_neighborhood">0</data>
      <data key="e_fusion">0</data>
      <data key="e_cooccurence">0</data>
      <data key="e_coexpression">72</data>
      <data key="e_experimental">999</data>
      <data key="e_database">900</data>
      <data key="e_textmining">441</data>
      <data key="e_combined_score">999</data>
      <data key="e_organism">Homo sapiens</data>
      <data key="e_endometriosis:cost">100.674871260647</data>
    </edge>
    <edge source="n7" target="n43">
      <data key="e_neighborhood">0</data>
      <data key="e_fusion">0</data>
      <data key="e_cooccurence">0</data>
      <data key="e_coexpression">0</data>
      <data key="e_experimental">101</data>
      <data key="e_database">900</data>
      <data key="e_textmining">0</data>
      <data key="e_combined_score">906</data>
      <data key="e_organism">Homo sapiens</data>
      <data key="e_endometriosis:cost">100.548058943298</data>
    </edge>
    <edge source="n7" target="n50">
      <data key="e_neighborhood">0</data>
      <data key="e_fusion">0</data>
      <data key="e_cooccurence">0</data>
      <data key="e_coexpression">0</data>
      <data key="e_experimental">186</data>
      <data key="e_database">900</data>
      <data key="e_textmining">63</data>
      <data key="e_combined_score">917</data>
      <data key="e_organism">Homo sapiens</data>
      <data key="e_endometriosis:cost">100.666789957089</data>
    </edge>
    <edge source="n7" target="n51">
      <data key="e_neighborhood">0</data>
      <data key="e_fusion">0</data>
      <data key="e_cooccurence">0</data>
      <data key="e_coexpression">0</data>
      <data key="e_experimental">0</data>
      <data key="e_database">900</data>
      <data key="e_textmining">0</data>
      <data key="e_combined_score">900</data>
      <data key="e_organism">Homo sapiens</data>
      <data key="e_endometriosis:cost">100.529901019016</data>
    </edge>
    <edge source="n7" target="n59">
      <data key="e_neighborhood">0</data>
      <data key="e_fusion">0</data>
      <data key="e_cooccurence">0</data>
      <data key="e_coexpression">0</data>
      <data key="e_experimental">100</data>
      <data key="e_database">900</data>
      <data key="e_textmining">81</data>
      <data key="e_combined_score">910</data>
      <data key="e_organism">Homo sapiens</data>
      <data key="e_endometriosis:cost">100.860146557261</data>
    </edge>
    <edge source="n7" target="n69">
      <data key="e_neighborhood">0</data>
      <data key="e_fusion">0</data>
      <data key="e_cooccurence">0</data>
      <data key="e_coexpression">0</data>
      <data key="e_experimental">75</data>
      <data key="e_database">900</data>
      <data key="e_textmining">53</data>
      <data key="e_combined_score">904</data>
      <data key="e_organism">Homo sapiens</data>
      <data key="e_endometriosis:cost">100.611355176256</data>
    </edge>
    <edge source="n7" target="n72">
      <data key="e_neighborhood">0</data>
      <data key="e_fusion">0</data>
      <data key="e_cooccurence">0</data>
      <data key="e_coexpression">0</data>
      <data key="e_experimental">97</data>
      <data key="e_database">900</data>
      <data key="e_textmining">84</data>
      <data key="e_combined_score">910</data>
      <data key="e_organism">Homo sapiens</data>
      <data key="e_endometriosis:cost">100.631654493418</data>
    </edge>
    <edge source="n7" target="n78">
      <data key="e_neighborhood">0</data>
      <data key="e_fusion">0</data>
      <data key="e_cooccurence">0</data>
      <data key="e_coexpression">0</data>
      <data key="e_experimental">362</data>
      <data key="e_database">900</data>
      <data key="e_textmining">318</data>
      <data key="e_combined_score">952</data>
      <data key="e_organism">Homo sapiens</data>
      <data key="e_endometriosis:cost">100.438560387558</data>
    </edge>
    <edge source="n7" target="n79">
      <data key="e_neighborhood">0</data>
      <data key="e_fusion">0</data>
      <data key="e_cooccurence">0</data>
      <data key="e_coexpression">0</data>
      <data key="e_experimental">825</data>
      <data key="e_database">0</data>
      <data key="e_textmining">823</data>
      <data key="e_combined_score">968</data>
      <data key="e_organism">Homo sapiens</data>
      <data key="e_endometriosis:cost">100.682633967511</data>
    </edge>
    <edge source="n7" target="n80">
      <data key="e_neighborhood">0</data>
      <data key="e_fusion">0</data>
      <data key="e_cooccurence">0</data>
      <data key="e_coexpression">0</data>
      <data key="e_experimental">0</data>
      <data key="e_database">900</data>
      <data key="e_textmining">0</data>
      <data key="e_combined_score">900</data>
      <data key="e_organism">Homo sapiens</data>
      <data key="e_endometriosis:cost">100.72403280172</data>
    </edge>
    <edge source="n7" target="n81">
      <data key="e_neighborhood">0</data>
      <data key="e_fusion">0</data>
      <data key="e_cooccurence">0</data>
      <data key="e_coexpression">0</data>
      <data key="e_experimental">999</data>
      <data key="e_database">900</data>
      <data key="e_textmining">416</data>
      <data key="e_combined_score">999</data>
      <data key="e_organism">Homo sapiens</data>
      <data key="e_endometriosis:cost">100.490996398114</data>
    </edge>
    <edge source="n7" target="n82">
      <data key="e_neighborhood">0</data>
      <data key="e_fusion">0</data>
      <data key="e_cooccurence">0</data>
      <data key="e_coexpression">0</data>
      <data key="e_experimental">105</data>
      <data key="e_database">900</data>
      <data key="e_textmining">63</data>
      <data key="e_combined_score">908</data>
      <data key="e_organism">Homo sapiens</data>
      <data key="e_endometriosis:cost">100.488272009153</data>
    </edge>
    <edge source="n7" target="n85">
      <data key="e_neighborhood">0</data>
      <data key="e_fusion">0</data>
      <data key="e_cooccurence">0</data>
      <data key="e_coexpression">90</data>
      <data key="e_experimental">999</data>
      <data key="e_database">900</data>
      <data key="e_textmining">528</data>
      <data key="e_combined_score">999</data>
      <data key="e_organism">Homo sapiens</data>
      <data key="e_endometriosis:cost">100.444039369568</data>
    </edge>
    <edge source="n7" target="n86">
      <data key="e_neighborhood">0</data>
      <data key="e_fusion">0</data>
      <data key="e_cooccurence">0</data>
      <data key="e_coexpression">0</data>
      <data key="e_experimental">100</data>
      <data key="e_database">900</data>
      <data key="e_textmining">126</data>
      <data key="e_combined_score">914</data>
      <data key="e_organism">Homo sapiens</data>
      <data key="e_endometriosis:cost">100.599328126221</data>
    </edge>
    <edge source="n7" target="n89">
      <data key="e_neighborhood">0</data>
      <data key="e_fusion">0</data>
      <data key="e_cooccurence">0</data>
      <data key="e_coexpression">0</data>
      <data key="e_experimental">722</data>
      <data key="e_database">900</data>
      <data key="e_textmining">713</data>
      <data key="e_combined_score">991</data>
      <data key="e_organism">Homo sapiens</data>
      <data key="e_endometriosis:cost">100.812476764113</data>
    </edge>
    <edge source="n8" target="n12">
      <data key="e_neighborhood">0</data>
      <data key="e_fusion">0</data>
      <data key="e_cooccurence">0</data>
      <data key="e_coexpression">228</data>
      <data key="e_experimental">988</data>
      <data key="e_database">900</data>
      <data key="e_textmining">357</data>
      <data key="e_combined_score">999</data>
      <data key="e_organism">Homo sapiens</data>
      <data key="e_endometriosis:cost">100.237339463045</data>
    </edge>
    <edge source="n8" target="n15">
      <data key="e_neighborhood">0</data>
      <data key="e_fusion">0</data>
      <data key="e_cooccurence">0</data>
      <data key="e_coexpression">94</data>
      <data key="e_experimental">363</data>
      <data key="e_database">900</data>
      <data key="e_textmining">121</data>
      <data key="e_combined_score">942</data>
      <data key="e_organism">Homo sapiens</data>
      <data key="e_endometriosis:cost">100.352248946419</data>
    </edge>
    <edge source="n8" target="n17">
      <data key="e_neighborhood">0</data>
      <data key="e_fusion">0</data>
      <data key="e_cooccurence">0</data>
      <data key="e_coexpression">164</data>
      <data key="e_experimental">985</data>
      <data key="e_database">900</data>
      <data key="e_textmining">188</data>
      <data key="e_combined_score">998</data>
      <data key="e_organism">Homo sapiens</data>
      <data key="e_endometriosis:cost">100.236632885697</data>
    </edge>
    <edge source="n8" target="n18">
      <data key="e_neighborhood">0</data>
      <data key="e_fusion">0</data>
      <data key="e_cooccurence">0</data>
      <data key="e_coexpression">689</data>
      <data key="e_experimental">999</data>
      <data key="e_database">900</data>
      <data key="e_textmining">554</data>
      <data key="e_combined_score">999</data>
      <data key="e_organism">Homo sapiens</data>
      <data key="e_endometriosis:cost">100.291857848918</data>
    </edge>
    <edge source="n8" target="n19">
      <data key="e_neighborhood">0</data>
      <data key="e_fusion">0</data>
      <data key="e_cooccurence">0</data>
      <data key="e_coexpression">288</data>
      <data key="e_experimental">998</data>
      <data key="e_database">900</data>
      <data key="e_textmining">471</data>
      <data key="e_combined_score">999</data>
      <data key="e_organism">Homo sapiens</data>
      <data key="e_endometriosis:cost">100.367546377098</data>
    </edge>
    <edge source="n8" target="n20">
      <data key="e_neighborhood">0</data>
      <data key="e_fusion">0</data>
      <data key="e_cooccurence">0</data>
      <data key="e_coexpression">429</data>
      <data key="e_experimental">995</data>
      <data key="e_database">900</data>
      <data key="e_textmining">326</data>
      <data key="e_combined_score">999</data>
      <data key="e_organism">Homo sapiens</data>
      <data key="e_endometriosis:cost">100.243230076761</data>
    </edge>
    <edge source="n8" target="n25">
      <data key="e_neighborhood">0</data>
      <data key="e_fusion">0</data>
      <data key="e_cooccurence">0</data>
      <data key="e_coexpression">182</data>
      <data key="e_experimental">974</data>
      <data key="e_database">900</data>
      <data key="e_textmining">634</data>
      <data key="e_combined_score">999</data>
      <data key="e_organism">Homo sapiens</data>
      <data key="e_endometriosis:cost">100.327327306447</data>
    </edge>
    <edge source="n8" target="n26">
      <data key="e_neighborhood">0</data>
      <data key="e_fusion">0</data>
      <data key="e_cooccurence">0</data>
      <data key="e_coexpression">355</data>
      <data key="e_experimental">995</data>
      <data key="e_database">900</data>
      <data key="e_textmining">408</data>
      <data key="e_combined_score">999</data>
      <data key="e_organism">Homo sapiens</data>
      <data key="e_endometriosis:cost">100.333726206023</data>
    </edge>
    <edge source="n8" target="n27">
      <data key="e_neighborhood">0</data>
      <data key="e_fusion">0</data>
      <data key="e_cooccurence">0</data>
      <data key="e_coexpression">0</data>
      <data key="e_experimental">161</data>
      <data key="e_database">900</data>
      <data key="e_textmining">145</data>
      <data key="e_combined_score">922</data>
      <data key="e_organism">Homo sapiens</data>
      <data key="e_endometriosis:cost">100.650113289257</data>
    </edge>
    <edge source="n8" target="n34">
      <data key="e_neighborhood">0</data>
      <data key="e_fusion">0</data>
      <data key="e_cooccurence">0</data>
      <data key="e_coexpression">392</data>
      <data key="e_experimental">998</data>
      <data key="e_database">900</data>
      <data key="e_textmining">322</data>
      <data key="e_combined_score">999</data>
      <data key="e_organism">Homo sapiens</data>
      <data key="e_endometriosis:cost">100.362673867302</data>
    </edge>
    <edge source="n8" target="n36">
      <data key="e_neighborhood">0</data>
      <data key="e_fusion">0</data>
      <data key="e_cooccurence">0</data>
      <data key="e_coexpression">712</data>
      <data key="e_experimental">999</data>
      <data key="e_database">900</data>
      <data key="e_textmining">470</data>
      <data key="e_combined_score">999</data>
      <data key="e_organism">Homo sapiens</data>
      <data key="e_endometriosis:cost">100.522939468599</data>
    </edge>
    <edge source="n8" target="n38">
      <data key="e_neighborhood">0</data>
      <data key="e_fusion">0</data>
      <data key="e_cooccurence">0</data>
      <data key="e_coexpression">679</data>
      <data key="e_experimental">999</data>
      <data key="e_database">900</data>
      <data key="e_textmining">742</data>
      <data key="e_combined_score">999</data>
      <data key="e_organism">Homo sapiens</data>
      <data key="e_endometriosis:cost">100.437516873161</data>
    </edge>
    <edge source="n8" target="n42">
      <data key="e_neighborhood">0</data>
      <data key="e_fusion">0</data>
      <data key="e_cooccurence">0</data>
      <data key="e_coexpression">736</data>
      <data key="e_experimental">999</data>
      <data key="e_database">900</data>
      <data key="e_textmining">538</data>
      <data key="e_combined_score">999</data>
      <data key="e_organism">Homo sapiens</data>
      <data key="e_endometriosis:cost">100.513543049182</data>
    </edge>
    <edge source="n8" target="n43">
      <data key="e_neighborhood">0</data>
      <data key="e_fusion">0</data>
      <data key="e_cooccurence">0</data>
      <data key="e_coexpression">0</data>
      <data key="e_experimental">0</data>
      <data key="e_database">900</data>
      <data key="e_textmining">0</data>
      <data key="e_combined_score">900</data>
      <data key="e_organism">Homo sapiens</data>
      <data key="e_endometriosis:cost">100.386730731833</data>
    </edge>
    <edge source="n8" target="n50">
      <data key="e_neighborhood">0</data>
      <data key="e_fusion">0</data>
      <data key="e_cooccurence">0</data>
      <data key="e_coexpression">0</data>
      <data key="e_experimental">302</data>
      <data key="e_database">900</data>
      <data key="e_textmining">200</data>
      <data key="e_combined_score">939</data>
      <data key="e_organism">Homo sapiens</data>
      <data key="e_endometriosis:cost">100.505461745623</data>
    </edge>
    <edge source="n8" target="n51">
      <data key="e_neighborhood">0</data>
      <data key="e_fusion">0</data>
      <data key="e_cooccurence">0</data>
      <data key="e_coexpression">0</data>
      <data key="e_experimental">0</data>
      <data key="e_database">900</data>
      <data key="e_textmining">0</data>
      <data key="e_combined_score">900</data>
      <data key="e_organism">Homo sapiens</data>
      <data key="e_endometriosis:cost">100.368572807551</data>
    </edge>
    <edge source="n8" target="n59">
      <data key="e_neighborhood">0</data>
      <data key="e_fusion">0</data>
      <data key="e_cooccurence">0</data>
      <data key="e_coexpression">164</data>
      <data key="e_experimental">831</data>
      <data key="e_database">900</data>
      <data key="e_textmining">247</data>
      <data key="e_combined_score">987</data>
      <data key="e_organism">Homo sapiens</data>
      <data key="e_endometriosis:cost">100.698818345795</data>
    </edge>
    <edge source="n8" target="n69">
      <data key="e_neighborhood">0</data>
      <data key="e_fusion">0</data>
      <data key="e_cooccurence">0</data>
      <data key="e_coexpression">0</data>
      <data key="e_experimental">0</data>
      <data key="e_database">900</data>
      <data key="e_textmining">0</data>
      <data key="e_combined_score">900</data>
      <data key="e_organism">Homo sapiens</data>
      <data key="e_endometriosis:cost">100.450026964791</data>
    </edge>
    <edge source="n8" target="n72">
      <data key="e_neighborhood">0</data>
      <data key="e_fusion">0</data>
      <data key="e_cooccurence">0</data>
      <data key="e_coexpression">0</data>
      <data key="e_experimental">110</data>
      <data key="e_database">900</data>
      <data key="e_textmining">166</data>
      <data key="e_combined_score">919</data>
      <data key="e_organism">Homo sapiens</data>
      <data key="e_endometriosis:cost">100.470326281952</data>
    </edge>
    <edge source="n8" target="n78">
      <data key="e_neighborhood">0</data>
      <data key="e_fusion">0</data>
      <data key="e_cooccurence">0</data>
      <data key="e_coexpression">0</data>
      <data key="e_experimental">435</data>
      <data key="e_database">900</data>
      <data key="e_textmining">199</data>
      <data key="e_combined_score">950</data>
      <data key="e_organism">Homo sapiens</data>
      <data key="e_endometriosis:cost">100.277232176092</data>
    </edge>
    <edge source="n8" target="n80">
      <data key="e_neighborhood">0</data>
      <data key="e_fusion">0</data>
      <data key="e_cooccurence">0</data>
      <data key="e_coexpression">161</data>
      <data key="e_experimental">590</data>
      <data key="e_database">900</data>
      <data key="e_textmining">266</data>
      <data key="e_combined_score">971</data>
      <data key="e_organism">Homo sapiens</data>
      <data key="e_endometriosis:cost">100.562704590255</data>
    </edge>
    <edge source="n8" target="n81">
      <data key="e_neighborhood">0</data>
      <data key="e_fusion">0</data>
      <data key="e_cooccurence">0</data>
      <data key="e_coexpression">428</data>
      <data key="e_experimental">999</data>
      <data key="e_database">900</data>
      <data key="e_textmining">985</data>
      <data key="e_combined_score">999</data>
      <data key="e_organism">Homo sapiens</data>
      <data key="e_endometriosis:cost">100.329668186649</data>
    </edge>
    <edge source="n8" target="n82">
      <data key="e_neighborhood">0</data>
      <data key="e_fusion">0</data>
      <data key="e_cooccurence">0</data>
      <data key="e_coexpression">94</data>
      <data key="e_experimental">161</data>
      <data key="e_database">900</data>
      <data key="e_textmining">149</data>
      <data key="e_combined_score">926</data>
      <data key="e_organism">Homo sapiens</data>
      <data key="e_endometriosis:cost">100.326943797688</data>
    </edge>
    <edge source="n8" target="n85">
      <data key="e_neighborhood">0</data>
      <data key="e_fusion">0</data>
      <data key="e_cooccurence">0</data>
      <data key="e_coexpression">743</data>
      <data key="e_experimental">999</data>
      <data key="e_database">900</data>
      <data key="e_textmining">527</data>
      <data key="e_combined_score">999</data>
      <data key="e_organism">Homo sapiens</data>
      <data key="e_endometriosis:cost">100.282711158102</data>
    </edge>
    <edge source="n8" target="n86">
      <data key="e_neighborhood">0</data>
      <data key="e_fusion">0</data>
      <data key="e_cooccurence">0</data>
      <data key="e_coexpression">151</data>
      <data key="e_experimental">998</data>
      <data key="e_database">900</data>
      <data key="e_textmining">393</data>
      <data key="e_combined_score">999</data>
      <data key="e_organism">Homo sapiens</data>
      <data key="e_endometriosis:cost">100.437999914756</data>
    </edge>
    <edge source="n8" target="n89">
      <data key="e_neighborhood">0</data>
      <data key="e_fusion">0</data>
      <data key="e_cooccurence">0</data>
      <data key="e_coexpression">0</data>
      <data key="e_experimental">0</data>
      <data key="e_database">900</data>
      <data key="e_textmining">223</data>
      <data key="e_combined_score">919</data>
      <data key="e_organism">Homo sapiens</data>
      <data key="e_endometriosis:cost">100.651148552647</data>
    </edge>
    <edge source="n9" target="n10">
      <data key="e_neighborhood">0</data>
      <data key="e_fusion">0</data>
      <data key="e_cooccurence">0</data>
      <data key="e_coexpression">0</data>
      <data key="e_experimental">801</data>
      <data key="e_database">900</data>
      <data key="e_textmining">700</data>
      <data key="e_combined_score">993</data>
      <data key="e_organism">Homo sapiens</data>
      <data key="e_endometriosis:cost">100.49788708576</data>
    </edge>
    <edge source="n9" target="n22">
      <data key="e_neighborhood">0</data>
      <data key="e_fusion">0</data>
      <data key="e_cooccurence">0</data>
      <data key="e_coexpression">0</data>
      <data key="e_experimental">88</data>
      <data key="e_database">900</data>
      <data key="e_textmining">509</data>
      <data key="e_combined_score">951</data>
      <data key="e_organism">Homo sapiens</data>
      <data key="e_endometriosis:cost">100.448249469778</data>
    </edge>
    <edge source="n9" target="n23">
      <data key="e_neighborhood">0</data>
      <data key="e_fusion">0</data>
      <data key="e_cooccurence">0</data>
      <data key="e_coexpression">0</data>
      <data key="e_experimental">614</data>
      <data key="e_database">900</data>
      <data key="e_textmining">143</data>
      <data key="e_combined_score">965</data>
      <data key="e_organism">Homo sapiens</data>
      <data key="e_endometriosis:cost">100.448013347918</data>
    </edge>
    <edge source="n9" target="n40">
      <data key="e_neighborhood">0</data>
      <data key="e_fusion">0</data>
      <data key="e_cooccurence">0</data>
      <data key="e_coexpression">0</data>
      <data key="e_experimental">0</data>
      <data key="e_database">900</data>
      <data key="e_textmining">0</data>
      <data key="e_combined_score">900</data>
      <data key="e_organism">Homo sapiens</data>
      <data key="e_endometriosis:cost">100.469657081651</data>
    </edge>
    <edge source="n9" target="n57">
      <data key="e_neighborhood">0</data>
      <data key="e_fusion">0</data>
      <data key="e_cooccurence">77</data>
      <data key="e_coexpression">0</data>
      <data key="e_experimental">149</data>
      <data key="e_database">900</data>
      <data key="e_textmining">70</data>
      <data key="e_combined_score">921</data>
      <data key="e_organism">Homo sapiens</data>
      <data key="e_endometriosis:cost">100.867775270048</data>
    </edge>
    <edge source="n9" target="n58">
      <data key="e_neighborhood">0</data>
      <data key="e_fusion">0</data>
      <data key="e_cooccurence">62</data>
      <data key="e_coexpression">0</data>
      <data key="e_experimental">917</data>
      <data key="e_database">900</data>
      <data key="e_textmining">120</data>
      <data key="e_combined_score">992</data>
      <data key="e_organism">Homo sapiens</data>
      <data key="e_endometriosis:cost">100.626074176037</data>
    </edge>
    <edge source="n9" target="n62">
      <data key="e_neighborhood">0</data>
      <data key="e_fusion">0</data>
      <data key="e_cooccurence">0</data>
      <data key="e_coexpression">0</data>
      <data key="e_experimental">0</data>
      <data key="e_database">900</data>
      <data key="e_textmining">0</data>
      <data key="e_combined_score">900</data>
      <data key="e_organism">Homo sapiens</data>
      <data key="e_endometriosis:cost">100.650052888326</data>
    </edge>
    <edge source="n9" target="n64">
      <data key="e_neighborhood">0</data>
      <data key="e_fusion">0</data>
      <data key="e_cooccurence">0</data>
      <data key="e_coexpression">0</data>
      <data key="e_experimental">576</data>
      <data key="e_database">900</data>
      <data key="e_textmining">47</data>
      <data key="e_combined_score">956</data>
      <data key="e_organism">Homo sapiens</data>
      <data key="e_endometriosis:cost">100.555746402588</data>
    </edge>
    <edge source="n9" target="n65">
      <data key="e_neighborhood">0</data>
      <data key="e_fusion">0</data>
      <data key="e_cooccurence">0</data>
      <data key="e_coexpression">0</data>
      <data key="e_experimental">812</data>
      <data key="e_database">900</data>
      <data key="e_textmining">168</data>
      <data key="e_combined_score">983</data>
      <data key="e_organism">Homo sapiens</data>
      <data key="e_endometriosis:cost">100.396186396433</data>
    </edge>
    <edge source="n9" target="n67">
      <data key="e_neighborhood">0</data>
      <data key="e_fusion">0</data>
      <data key="e_cooccurence">0</data>
      <data key="e_coexpression">0</data>
      <data key="e_experimental">74</data>
      <data key="e_database">0</data>
      <data key="e_textmining">963</data>
      <data key="e_combined_score">965</data>
      <data key="e_organism">Homo sapiens</data>
      <data key="e_endometriosis:cost">100.663525906102</data>
    </edge>
    <edge source="n9" target="n83">
      <data key="e_neighborhood">0</data>
      <data key="e_fusion">0</data>
      <data key="e_cooccurence">0</data>
      <data key="e_coexpression">0</data>
      <data key="e_experimental">0</data>
      <data key="e_database">900</data>
      <data key="e_textmining">741</data>
      <data key="e_combined_score">973</data>
      <data key="e_organism">Homo sapiens</data>
      <data key="e_endometriosis:cost">100.463357780852</data>
    </edge>
    <edge source="n9" target="n88">
      <data key="e_neighborhood">0</data>
      <data key="e_fusion">0</data>
      <data key="e_cooccurence">0</data>
      <data key="e_coexpression">0</data>
      <data key="e_experimental">0</data>
      <data key="e_database">900</data>
      <data key="e_textmining">74</data>
      <data key="e_combined_score">903</data>
      <data key="e_organism">Homo sapiens</data>
      <data key="e_endometriosis:cost">100.565015055096</data>
    </edge>
    <edge source="n10" target="n23">
      <data key="e_neighborhood">0</data>
      <data key="e_fusion">0</data>
      <data key="e_cooccurence">0</data>
      <data key="e_coexpression">0</data>
      <data key="e_experimental">551</data>
      <data key="e_database">900</data>
      <data key="e_textmining">502</data>
      <data key="e_combined_score">975</data>
      <data key="e_organism">Homo sapiens</data>
      <data key="e_endometriosis:cost">100.178410102121</data>
    </edge>
    <edge source="n10" target="n40">
      <data key="e_neighborhood">0</data>
      <data key="e_fusion">0</data>
      <data key="e_cooccurence">0</data>
      <data key="e_coexpression">0</data>
      <data key="e_experimental">0</data>
      <data key="e_database">900</data>
      <data key="e_textmining">0</data>
      <data key="e_combined_score">900</data>
      <data key="e_organism">Homo sapiens</data>
      <data key="e_endometriosis:cost">100.200053835854</data>
    </edge>
    <edge source="n10" target="n58">
      <data key="e_neighborhood">0</data>
      <data key="e_fusion">0</data>
      <data key="e_cooccurence">0</data>
      <data key="e_coexpression">0</data>
      <data key="e_experimental">911</data>
      <data key="e_database">900</data>
      <data key="e_textmining">625</data>
      <data key="e_combined_score">996</data>
      <data key="e_organism">Homo sapiens</data>
      <data key="e_endometriosis:cost">100.35647093024</data>
    </edge>
    <edge source="n10" target="n62">
      <data key="e_neighborhood">0</data>
      <data key="e_fusion">0</data>
      <data key="e_cooccurence">0</data>
      <data key="e_coexpression">0</data>
      <data key="e_experimental">0</data>
      <data key="e_database">900</data>
      <data key="e_textmining">0</data>
      <data key="e_combined_score">900</data>
      <data key="e_organism">Homo sapiens</data>
      <data key="e_endometriosis:cost">100.380449642529</data>
    </edge>
    <edge source="n10" target="n64">
      <data key="e_neighborhood">0</data>
      <data key="e_fusion">0</data>
      <data key="e_cooccurence">0</data>
      <data key="e_coexpression">0</data>
      <data key="e_experimental">0</data>
      <data key="e_database">900</data>
      <data key="e_textmining">0</data>
      <data key="e_combined_score">900</data>
      <data key="e_organism">Homo sapiens</data>
      <data key="e_endometriosis:cost">100.286143156791</data>
    </edge>
    <edge source="n10" target="n65">
      <data key="e_neighborhood">0</data>
      <data key="e_fusion">0</data>
      <data key="e_cooccurence">0</data>
      <data key="e_coexpression">0</data>
      <data key="e_experimental">0</data>
      <data key="e_database">900</data>
      <data key="e_textmining">91</data>
      <data key="e_combined_score">905</data>
      <data key="e_organism">Homo sapiens</data>
      <data key="e_endometriosis:cost">100.126583150636</data>
    </edge>
    <edge source="n10" target="n88">
      <data key="e_neighborhood">0</data>
      <data key="e_fusion">0</data>
      <data key="e_cooccurence">0</data>
      <data key="e_coexpression">0</data>
      <data key="e_experimental">0</data>
      <data key="e_database">900</data>
      <data key="e_textmining">0</data>
      <data key="e_combined_score">900</data>
      <data key="e_organism">Homo sapiens</data>
      <data key="e_endometriosis:cost">100.295411809299</data>
    </edge>
    <edge source="n11" target="n30">
      <data key="e_neighborhood">0</data>
      <data key="e_fusion">0</data>
      <data key="e_cooccurence">0</data>
      <data key="e_coexpression">0</data>
      <data key="e_experimental">598</data>
      <data key="e_database">900</data>
      <data key="e_textmining">353</data>
      <data key="e_combined_score">971</data>
      <data key="e_organism">Homo sapiens</data>
      <data key="e_endometriosis:cost">100.776547521186</data>
    </edge>
    <edge source="n11" target="n45">
      <data key="e_neighborhood">0</data>
      <data key="e_fusion">0</data>
      <data key="e_cooccurence">0</data>
      <data key="e_coexpression">0</data>
      <data key="e_experimental">0</data>
      <data key="e_database">900</data>
      <data key="e_textmining">274</data>
      <data key="e_combined_score">924</data>
      <data key="e_organism">Homo sapiens</data>
      <data key="e_endometriosis:cost">100.691797038202</data>
    </edge>
    <edge source="n11" target="n54">
      <data key="e_neighborhood">0</data>
      <data key="e_fusion">0</data>
      <data key="e_cooccurence">0</data>
      <data key="e_coexpression">0</data>
      <data key="e_experimental">911</data>
      <data key="e_database">900</data>
      <data key="e_textmining">504</data>
      <data key="e_combined_score">995</data>
      <data key="e_organism">Homo sapiens</data>
      <data key="e_endometriosis:cost">100.431738788064</data>
    </edge>
    <edge source="n11" target="n57">
      <data key="e_neighborhood">0</data>
      <data key="e_fusion">0</data>
      <data key="e_cooccurence">0</data>
      <data key="e_coexpression">0</data>
      <data key="e_experimental">149</data>
      <data key="e_database">900</data>
      <data key="e_textmining">77</data>
      <data key="e_combined_score">916</data>
      <data key="e_organism">Homo sapiens</data>
      <data key="e_endometriosis:cost">100.834394842591</data>
    </edge>
    <edge source="n11" target="n68">
      <data key="e_neighborhood">0</data>
      <data key="e_fusion">0</data>
      <data key="e_cooccurence">0</data>
      <data key="e_coexpression">0</data>
      <data key="e_experimental">814</data>
      <data key="e_database">0</data>
      <data key="e_textmining">452</data>
      <data key="e_combined_score">894</data>
      <data key="e_organism">Homo sapiens</data>
      <data key="e_endometriosis:cost">100.749260637621</data>
    </edge>
    <edge source="n11" target="n70">
      <data key="e_neighborhood">0</data>
      <data key="e_fusion">0</data>
      <data key="e_cooccurence">0</data>
      <data key="e_coexpression">0</data>
      <data key="e_experimental">569</data>
      <data key="e_database">900</data>
      <data key="e_textmining">121</data>
      <data key="e_combined_score">960</data>
      <data key="e_organism">Homo sapiens</data>
      <data key="e_endometriosis:cost">100.505109978313</data>
    </edge>
    <edge source="n11" target="n77">
      <data key="e_neighborhood">0</data>
      <data key="e_fusion">0</data>
      <data key="e_cooccurence">0</data>
      <data key="e_coexpression">0</data>
      <data key="e_experimental">0</data>
      <data key="e_database">900</data>
      <data key="e_textmining">399</data>
      <data key="e_combined_score">937</data>
      <data key="e_organism">Homo sapiens</data>
      <data key="e_endometriosis:cost">100.422931711907</data>
    </edge>
    <edge source="n11" target="n87">
      <data key="e_neighborhood">0</data>
      <data key="e_fusion">0</data>
      <data key="e_cooccurence">0</data>
      <data key="e_coexpression">0</data>
      <data key="e_experimental">0</data>
      <data key="e_database">900</data>
      <data key="e_textmining">296</data>
      <data key="e_combined_score">926</data>
      <data key="e_organism">Homo sapiens</data>
      <data key="e_endometriosis:cost">100.713525017884</data>
    </edge>
    <edge source="n12" target="n15">
      <data key="e_neighborhood">0</data>
      <data key="e_fusion">0</data>
      <data key="e_cooccurence">0</data>
      <data key="e_coexpression">114</data>
      <data key="e_experimental">0</data>
      <data key="e_database">900</data>
      <data key="e_textmining">0</data>
      <data key="e_combined_score">907</data>
      <data key="e_organism">Homo sapiens</data>
      <data key="e_endometriosis:cost">100.128010717251</data>
    </edge>
    <edge source="n12" target="n17">
      <data key="e_neighborhood">0</data>
      <data key="e_fusion">0</data>
      <data key="e_cooccurence">0</data>
      <data key="e_coexpression">756</data>
      <data key="e_experimental">999</data>
      <data key="e_database">900</data>
      <data key="e_textmining">751</data>
      <data key="e_combined_score">999</data>
      <data key="e_organism">Homo sapiens</data>
      <data key="e_endometriosis:cost">100.012394656528</data>
    </edge>
    <edge source="n12" target="n18">
      <data key="e_neighborhood">0</data>
      <data key="e_fusion">0</data>
      <data key="e_cooccurence">0</data>
      <data key="e_coexpression">476</data>
      <data key="e_experimental">986</data>
      <data key="e_database">900</data>
      <data key="e_textmining">326</data>
      <data key="e_combined_score">999</data>
      <data key="e_organism">Homo sapiens</data>
      <data key="e_endometriosis:cost">100.06761961975</data>
    </edge>
    <edge source="n12" target="n19">
      <data key="e_neighborhood">0</data>
      <data key="e_fusion">0</data>
      <data key="e_cooccurence">0</data>
      <data key="e_coexpression">547</data>
      <data key="e_experimental">999</data>
      <data key="e_database">900</data>
      <data key="e_textmining">653</data>
      <data key="e_combined_score">999</data>
      <data key="e_organism">Homo sapiens</data>
      <data key="e_endometriosis:cost">100.14330814793</data>
    </edge>
    <edge source="n12" target="n20">
      <data key="e_neighborhood">0</data>
      <data key="e_fusion">0</data>
      <data key="e_cooccurence">49</data>
      <data key="e_coexpression">975</data>
      <data key="e_experimental">999</data>
      <data key="e_database">900</data>
      <data key="e_textmining">161</data>
      <data key="e_combined_score">999</data>
      <data key="e_organism">Homo sapiens</data>
      <data key="e_endometriosis:cost">100.018991847592</data>
    </edge>
    <edge source="n12" target="n25">
      <data key="e_neighborhood">0</data>
      <data key="e_fusion">0</data>
      <data key="e_cooccurence">0</data>
      <data key="e_coexpression">863</data>
      <data key="e_experimental">999</data>
      <data key="e_database">900</data>
      <data key="e_textmining">245</data>
      <data key="e_combined_score">999</data>
      <data key="e_organism">Homo sapiens</data>
      <data key="e_endometriosis:cost">100.103089077278</data>
    </edge>
    <edge source="n12" target="n26">
      <data key="e_neighborhood">0</data>
      <data key="e_fusion">0</data>
      <data key="e_cooccurence">0</data>
      <data key="e_coexpression">945</data>
      <data key="e_experimental">997</data>
      <data key="e_database">900</data>
      <data key="e_textmining">769</data>
      <data key="e_combined_score">999</data>
      <data key="e_organism">Homo sapiens</data>
      <data key="e_endometriosis:cost">100.109487976855</data>
    </edge>
    <edge source="n12" target="n27">
      <data key="e_neighborhood">0</data>
      <data key="e_fusion">0</data>
      <data key="e_cooccurence">0</data>
      <data key="e_coexpression">86</data>
      <data key="e_experimental">301</data>
      <data key="e_database">900</data>
      <data key="e_textmining">0</data>
      <data key="e_combined_score">930</data>
      <data key="e_organism">Homo sapiens</data>
      <data key="e_endometriosis:cost">100.425875060089</data>
    </edge>
    <edge source="n12" target="n34">
      <data key="e_neighborhood">0</data>
      <data key="e_fusion">0</data>
      <data key="e_cooccurence">0</data>
      <data key="e_coexpression">940</data>
      <data key="e_experimental">999</data>
      <data key="e_database">900</data>
      <data key="e_textmining">815</data>
      <data key="e_combined_score">999</data>
      <data key="e_organism">Homo sapiens</data>
      <data key="e_endometriosis:cost">100.138435638134</data>
    </edge>
    <edge source="n12" target="n36">
      <data key="e_neighborhood">0</data>
      <data key="e_fusion">0</data>
      <data key="e_cooccurence">0</data>
      <data key="e_coexpression">736</data>
      <data key="e_experimental">969</data>
      <data key="e_database">900</data>
      <data key="e_textmining">398</data>
      <data key="e_combined_score">999</data>
      <data key="e_organism">Homo sapiens</data>
      <data key="e_endometriosis:cost">100.298701239431</data>
    </edge>
    <edge source="n12" target="n38">
      <data key="e_neighborhood">0</data>
      <data key="e_fusion">0</data>
      <data key="e_cooccurence">0</data>
      <data key="e_coexpression">684</data>
      <data key="e_experimental">991</data>
      <data key="e_database">900</data>
      <data key="e_textmining">168</data>
      <data key="e_combined_score">999</data>
      <data key="e_organism">Homo sapiens</data>
      <data key="e_endometriosis:cost">100.213278643993</data>
    </edge>
    <edge source="n12" target="n42">
      <data key="e_neighborhood">0</data>
      <data key="e_fusion">0</data>
      <data key="e_cooccurence">0</data>
      <data key="e_coexpression">444</data>
      <data key="e_experimental">991</data>
      <data key="e_database">900</data>
      <data key="e_textmining">442</data>
      <data key="e_combined_score">999</data>
      <data key="e_organism">Homo sapiens</data>
      <data key="e_endometriosis:cost">100.289304820014</data>
    </edge>
    <edge source="n12" target="n43">
      <data key="e_neighborhood">0</data>
      <data key="e_fusion">0</data>
      <data key="e_cooccurence">0</data>
      <data key="e_coexpression">0</data>
      <data key="e_experimental">164</data>
      <data key="e_database">900</data>
      <data key="e_textmining">0</data>
      <data key="e_combined_score">912</data>
      <data key="e_organism">Homo sapiens</data>
      <data key="e_endometriosis:cost">100.162492502664</data>
    </edge>
    <edge source="n12" target="n50">
      <data key="e_neighborhood">0</data>
      <data key="e_fusion">0</data>
      <data key="e_cooccurence">0</data>
      <data key="e_coexpression">0</data>
      <data key="e_experimental">95</data>
      <data key="e_database">900</data>
      <data key="e_textmining">0</data>
      <data key="e_combined_score">905</data>
      <data key="e_organism">Homo sapiens</data>
      <data key="e_endometriosis:cost">100.281223516455</data>
    </edge>
    <edge source="n12" target="n51">
      <data key="e_neighborhood">0</data>
      <data key="e_fusion">0</data>
      <data key="e_cooccurence">0</data>
      <data key="e_coexpression">66</data>
      <data key="e_experimental">0</data>
      <data key="e_database">900</data>
      <data key="e_textmining">0</data>
      <data key="e_combined_score">902</data>
      <data key="e_organism">Homo sapiens</data>
      <data key="e_endometriosis:cost">100.144334578382</data>
    </edge>
    <edge source="n12" target="n59">
      <data key="e_neighborhood">0</data>
      <data key="e_fusion">0</data>
      <data key="e_cooccurence">0</data>
      <data key="e_coexpression">756</data>
      <data key="e_experimental">999</data>
      <data key="e_database">900</data>
      <data key="e_textmining">601</data>
      <data key="e_combined_score">999</data>
      <data key="e_organism">Homo sapiens</data>
      <data key="e_endometriosis:cost">100.474580116627</data>
    </edge>
    <edge source="n12" target="n69">
      <data key="e_neighborhood">0</data>
      <data key="e_fusion">0</data>
      <data key="e_cooccurence">0</data>
      <data key="e_coexpression">0</data>
      <data key="e_experimental">0</data>
      <data key="e_database">900</data>
      <data key="e_textmining">0</data>
      <data key="e_combined_score">900</data>
      <data key="e_organism">Homo sapiens</data>
      <data key="e_endometriosis:cost">100.225788735622</data>
    </edge>
    <edge source="n12" target="n72">
      <data key="e_neighborhood">0</data>
      <data key="e_fusion">0</data>
      <data key="e_cooccurence">0</data>
      <data key="e_coexpression">76</data>
      <data key="e_experimental">0</data>
      <data key="e_database">900</data>
      <data key="e_textmining">142</data>
      <data key="e_combined_score">913</data>
      <data key="e_organism">Homo sapiens</data>
      <data key="e_endometriosis:cost">100.246088052784</data>
    </edge>
    <edge source="n12" target="n78">
      <data key="e_neighborhood">0</data>
      <data key="e_fusion">0</data>
      <data key="e_cooccurence">0</data>
      <data key="e_coexpression">0</data>
      <data key="e_experimental">972</data>
      <data key="e_database">900</data>
      <data key="e_textmining">0</data>
      <data key="e_combined_score">997</data>
      <data key="e_organism">Homo sapiens</data>
      <data key="e_endometriosis:cost">100.052993946924</data>
    </edge>
    <edge source="n12" target="n80">
      <data key="e_neighborhood">0</data>
      <data key="e_fusion">0</data>
      <data key="e_cooccurence">0</data>
      <data key="e_coexpression">669</data>
      <data key="e_experimental">590</data>
      <data key="e_database">900</data>
      <data key="e_textmining">547</data>
      <data key="e_combined_score">993</data>
      <data key="e_organism">Homo sapiens</data>
      <data key="e_endometriosis:cost">100.338466361087</data>
    </edge>
    <edge source="n12" target="n81">
      <data key="e_neighborhood">0</data>
      <data key="e_fusion">0</data>
      <data key="e_cooccurence">0</data>
      <data key="e_coexpression">288</data>
      <data key="e_experimental">999</data>
      <data key="e_database">900</data>
      <data key="e_textmining">327</data>
      <data key="e_combined_score">999</data>
      <data key="e_organism">Homo sapiens</data>
      <data key="e_endometriosis:cost">100.105429957481</data>
    </edge>
    <edge source="n12" target="n82">
      <data key="e_neighborhood">0</data>
      <data key="e_fusion">0</data>
      <data key="e_cooccurence">0</data>
      <data key="e_coexpression">124</data>
      <data key="e_experimental">301</data>
      <data key="e_database">900</data>
      <data key="e_textmining">0</data>
      <data key="e_combined_score">933</data>
      <data key="e_organism">Homo sapiens</data>
      <data key="e_endometriosis:cost">100.10270556852</data>
    </edge>
    <edge source="n12" target="n85">
      <data key="e_neighborhood">0</data>
      <data key="e_fusion">0</data>
      <data key="e_cooccurence">0</data>
      <data key="e_coexpression">746</data>
      <data key="e_experimental">989</data>
      <data key="e_database">900</data>
      <data key="e_textmining">130</data>
      <data key="e_combined_score">999</data>
      <data key="e_organism">Homo sapiens</data>
      <data key="e_endometriosis:cost">100.058472928934</data>
    </edge>
    <edge source="n12" target="n86">
      <data key="e_neighborhood">0</data>
      <data key="e_fusion">0</data>
      <data key="e_cooccurence">0</data>
      <data key="e_coexpression">891</data>
      <data key="e_experimental">999</data>
      <data key="e_database">900</data>
      <data key="e_textmining">768</data>
      <data key="e_combined_score">999</data>
      <data key="e_organism">Homo sapiens</data>
      <data key="e_endometriosis:cost">100.213761685588</data>
    </edge>
    <edge source="n12" target="n89">
      <data key="e_neighborhood">0</data>
      <data key="e_fusion">0</data>
      <data key="e_cooccurence">0</data>
      <data key="e_coexpression">65</data>
      <data key="e_experimental">0</data>
      <data key="e_database">900</data>
      <data key="e_textmining">467</data>
      <data key="e_combined_score">945</data>
      <data key="e_organism">Homo sapiens</data>
      <data key="e_endometriosis:cost">100.426910323479</data>
    </edge>
    <edge source="n13" target="n15">
      <data key="e_neighborhood">0</data>
      <data key="e_fusion">0</data>
      <data key="e_cooccurence">0</data>
      <data key="e_coexpression">0</data>
      <data key="e_experimental">0</data>
      <data key="e_database">900</data>
      <data key="e_textmining">345</data>
      <data key="e_combined_score">931</data>
      <data key="e_organism">Homo sapiens</data>
      <data key="e_endometriosis:cost">100.570937205117</data>
    </edge>
    <edge source="n13" target="n22">
      <data key="e_neighborhood">0</data>
      <data key="e_fusion">0</data>
      <data key="e_cooccurence">0</data>
      <data key="e_coexpression">0</data>
      <data key="e_experimental">105</data>
      <data key="e_database">900</data>
      <data key="e_textmining">387</data>
      <data key="e_combined_score">940</data>
      <data key="e_organism">Homo sapiens</data>
      <data key="e_endometriosis:cost">100.513981408804</data>
    </edge>
    <edge source="n13" target="n24">
      <data key="e_neighborhood">0</data>
      <data key="e_fusion">0</data>
      <data key="e_cooccurence">0</data>
      <data key="e_coexpression">0</data>
      <data key="e_experimental">854</data>
      <data key="e_database">0</data>
      <data key="e_textmining">101</data>
      <data key="e_combined_score">864</data>
      <data key="e_organism">Homo sapiens</data>
      <data key="e_endometriosis:cost">100.459319147779</data>
    </edge>
    <edge source="n13" target="n27">
      <data key="e_neighborhood">0</data>
      <data key="e_fusion">0</data>
      <data key="e_cooccurence">0</data>
      <data key="e_coexpression">0</data>
      <data key="e_experimental">105</data>
      <data key="e_database">900</data>
      <data key="e_textmining">61</data>
      <data key="e_combined_score">908</data>
      <data key="e_organism">Homo sapiens</data>
      <data key="e_endometriosis:cost">100.868801547954</data>
    </edge>
    <edge source="n13" target="n30">
      <data key="e_neighborhood">0</data>
      <data key="e_fusion">0</data>
      <data key="e_cooccurence">0</data>
      <data key="e_coexpression">0</data>
      <data key="e_experimental">569</data>
      <data key="e_database">0</data>
      <data key="e_textmining">522</data>
      <data key="e_combined_score">785</data>
      <data key="e_organism">Homo sapiens</data>
      <data key="e_endometriosis:cost">100.875659887668</data>
    </edge>
    <edge source="n13" target="n45">
      <data key="e_neighborhood">0</data>
      <data key="e_fusion">0</data>
      <data key="e_cooccurence">0</data>
      <data key="e_coexpression">0</data>
      <data key="e_experimental">97</data>
      <data key="e_database">900</data>
      <data key="e_textmining">329</data>
      <data key="e_combined_score">934</data>
      <data key="e_organism">Homo sapiens</data>
      <data key="e_endometriosis:cost">100.790909404685</data>
    </edge>
    <edge source="n13" target="n46">
      <data key="e_neighborhood">0</data>
      <data key="e_fusion">0</data>
      <data key="e_cooccurence">0</data>
      <data key="e_coexpression">0</data>
      <data key="e_experimental">0</data>
      <data key="e_database">900</data>
      <data key="e_textmining">538</data>
      <data key="e_combined_score">951</data>
      <data key="e_organism">Homo sapiens</data>
      <data key="e_endometriosis:cost">100.931998925638</data>
    </edge>
    <edge source="n13" target="n50">
      <data key="e_neighborhood">0</data>
      <data key="e_fusion">0</data>
      <data key="e_cooccurence">0</data>
      <data key="e_coexpression">0</data>
      <data key="e_experimental">186</data>
      <data key="e_database">900</data>
      <data key="e_textmining">358</data>
      <data key="e_combined_score">943</data>
      <data key="e_organism">Homo sapiens</data>
      <data key="e_endometriosis:cost">100.724150004321</data>
    </edge>
    <edge source="n13" target="n54">
      <data key="e_neighborhood">0</data>
      <data key="e_fusion">0</data>
      <data key="e_cooccurence">0</data>
      <data key="e_coexpression">0</data>
      <data key="e_experimental">0</data>
      <data key="e_database">900</data>
      <data key="e_textmining">725</data>
      <data key="e_combined_score">971</data>
      <data key="e_organism">Homo sapiens</data>
      <data key="e_endometriosis:cost">100.530851154546</data>
    </edge>
    <edge source="n13" target="n57">
      <data key="e_neighborhood">0</data>
      <data key="e_fusion">0</data>
      <data key="e_cooccurence">0</data>
      <data key="e_coexpression">0</data>
      <data key="e_experimental">0</data>
      <data key="e_database">900</data>
      <data key="e_textmining">383</data>
      <data key="e_combined_score">935</data>
      <data key="e_organism">Homo sapiens</data>
      <data key="e_endometriosis:cost">100.933507209073</data>
    </edge>
    <edge source="n13" target="n68">
      <data key="e_neighborhood">0</data>
      <data key="e_fusion">0</data>
      <data key="e_cooccurence">0</data>
      <data key="e_coexpression">0</data>
      <data key="e_experimental">634</data>
      <data key="e_database">0</data>
      <data key="e_textmining">742</data>
      <data key="e_combined_score">902</data>
      <data key="e_organism">Homo sapiens</data>
      <data key="e_endometriosis:cost">100.848373004103</data>
    </edge>
    <edge source="n13" target="n69">
      <data key="e_neighborhood">0</data>
      <data key="e_fusion">0</data>
      <data key="e_cooccurence">0</data>
      <data key="e_coexpression">0</data>
      <data key="e_experimental">992</data>
      <data key="e_database">900</data>
      <data key="e_textmining">490</data>
      <data key="e_combined_score">999</data>
      <data key="e_organism">Homo sapiens</data>
      <data key="e_endometriosis:cost">100.668715223488</data>
    </edge>
    <edge source="n13" target="n70">
      <data key="e_neighborhood">0</data>
      <data key="e_fusion">0</data>
      <data key="e_cooccurence">0</data>
      <data key="e_coexpression">0</data>
      <data key="e_experimental">960</data>
      <data key="e_database">900</data>
      <data key="e_textmining">989</data>
      <data key="e_combined_score">999</data>
      <data key="e_organism">Homo sapiens</data>
      <data key="e_endometriosis:cost">100.604222344795</data>
    </edge>
    <edge source="n13" target="n72">
      <data key="e_neighborhood">0</data>
      <data key="e_fusion">0</data>
      <data key="e_cooccurence">0</data>
      <data key="e_coexpression">0</data>
      <data key="e_experimental">97</data>
      <data key="e_database">900</data>
      <data key="e_textmining">197</data>
      <data key="e_combined_score">921</data>
      <data key="e_organism">Homo sapiens</data>
      <data key="e_endometriosis:cost">100.68901454065</data>
    </edge>
    <edge source="n13" target="n77">
      <data key="e_neighborhood">0</data>
      <data key="e_fusion">0</data>
      <data key="e_cooccurence">0</data>
      <data key="e_coexpression">0</data>
      <data key="e_experimental">0</data>
      <data key="e_database">900</data>
      <data key="e_textmining">511</data>
      <data key="e_combined_score">949</data>
      <data key="e_organism">Homo sapiens</data>
      <data key="e_endometriosis:cost">100.522044078389</data>
    </edge>
    <edge source="n13" target="n79">
      <data key="e_neighborhood">0</data>
      <data key="e_fusion">0</data>
      <data key="e_cooccurence">0</data>
      <data key="e_coexpression">71</data>
      <data key="e_experimental">999</data>
      <data key="e_database">900</data>
      <data key="e_textmining">200</data>
      <data key="e_combined_score">999</data>
      <data key="e_organism">Homo sapiens</data>
      <data key="e_endometriosis:cost">100.739994014743</data>
    </edge>
    <edge source="n13" target="n82">
      <data key="e_neighborhood">0</data>
      <data key="e_fusion">0</data>
      <data key="e_cooccurence">0</data>
      <data key="e_coexpression">0</data>
      <data key="e_experimental">105</data>
      <data key="e_database">900</data>
      <data key="e_textmining">80</data>
      <data key="e_combined_score">910</data>
      <data key="e_organism">Homo sapiens</data>
      <data key="e_endometriosis:cost">100.545632056386</data>
    </edge>
    <edge source="n13" target="n87">
      <data key="e_neighborhood">0</data>
      <data key="e_fusion">0</data>
      <data key="e_cooccurence">0</data>
      <data key="e_coexpression">0</data>
      <data key="e_experimental">995</data>
      <data key="e_database">900</data>
      <data key="e_textmining">966</data>
      <data key="e_combined_score">999</data>
      <data key="e_organism">Homo sapiens</data>
      <data key="e_endometriosis:cost">100.812637384366</data>
    </edge>
    <edge source="n14" target="n22">
      <data key="e_neighborhood">0</data>
      <data key="e_fusion">0</data>
      <data key="e_cooccurence">0</data>
      <data key="e_coexpression">0</data>
      <data key="e_experimental">0</data>
      <data key="e_database">900</data>
      <data key="e_textmining">163</data>
      <data key="e_combined_score">912</data>
      <data key="e_organism">Homo sapiens</data>
      <data key="e_endometriosis:cost">100.224835988594</data>
    </edge>
    <edge source="n14" target="n40">
      <data key="e_neighborhood">0</data>
      <data key="e_fusion">0</data>
      <data key="e_cooccurence">0</data>
      <data key="e_coexpression">0</data>
      <data key="e_experimental">0</data>
      <data key="e_database">900</data>
      <data key="e_textmining">173</data>
      <data key="e_combined_score">913</data>
      <data key="e_organism">Homo sapiens</data>
      <data key="e_endometriosis:cost">100.246243600467</data>
    </edge>
    <edge source="n14" target="n48">
      <data key="e_neighborhood">0</data>
      <data key="e_fusion">0</data>
      <data key="e_cooccurence">0</data>
      <data key="e_coexpression">0</data>
      <data key="e_experimental">0</data>
      <data key="e_database">900</data>
      <data key="e_textmining">165</data>
      <data key="e_combined_score">912</data>
      <data key="e_organism">Homo sapiens</data>
      <data key="e_endometriosis:cost">100.56803266831</data>
    </edge>
    <edge source="n14" target="n62">
      <data key="e_neighborhood">0</data>
      <data key="e_fusion">0</data>
      <data key="e_cooccurence">0</data>
      <data key="e_coexpression">0</data>
      <data key="e_experimental">0</data>
      <data key="e_database">900</data>
      <data key="e_textmining">207</data>
      <data key="e_combined_score">917</data>
      <data key="e_organism">Homo sapiens</data>
      <data key="e_endometriosis:cost">100.426639407142</data>
    </edge>
    <edge source="n14" target="n64">
      <data key="e_neighborhood">0</data>
      <data key="e_fusion">0</data>
      <data key="e_cooccurence">0</data>
      <data key="e_coexpression">0</data>
      <data key="e_experimental">0</data>
      <data key="e_database">900</data>
      <data key="e_textmining">212</data>
      <data key="e_combined_score">917</data>
      <data key="e_organism">Homo sapiens</data>
      <data key="e_endometriosis:cost">100.332332921404</data>
    </edge>
    <edge source="n14" target="n65">
      <data key="e_neighborhood">0</data>
      <data key="e_fusion">0</data>
      <data key="e_cooccurence">0</data>
      <data key="e_coexpression">0</data>
      <data key="e_experimental">0</data>
      <data key="e_database">900</data>
      <data key="e_textmining">284</data>
      <data key="e_combined_score">925</data>
      <data key="e_organism">Homo sapiens</data>
      <data key="e_endometriosis:cost">100.172772915249</data>
    </edge>
    <edge source="n14" target="n79">
      <data key="e_neighborhood">0</data>
      <data key="e_fusion">0</data>
      <data key="e_cooccurence">0</data>
      <data key="e_coexpression">0</data>
      <data key="e_experimental">0</data>
      <data key="e_database">900</data>
      <data key="e_textmining">249</data>
      <data key="e_combined_score">921</data>
      <data key="e_organism">Homo sapiens</data>
      <data key="e_endometriosis:cost">100.450848594534</data>
    </edge>
    <edge source="n14" target="n88">
      <data key="e_neighborhood">0</data>
      <data key="e_fusion">0</data>
      <data key="e_cooccurence">0</data>
      <data key="e_coexpression">0</data>
      <data key="e_experimental">0</data>
      <data key="e_database">900</data>
      <data key="e_textmining">163</data>
      <data key="e_combined_score">912</data>
      <data key="e_organism">Homo sapiens</data>
      <data key="e_endometriosis:cost">100.341601573912</data>
    </edge>
    <edge source="n15" target="n17">
      <data key="e_neighborhood">0</data>
      <data key="e_fusion">0</data>
      <data key="e_cooccurence">0</data>
      <data key="e_coexpression">111</data>
      <data key="e_experimental">130</data>
      <data key="e_database">900</data>
      <data key="e_textmining">71</data>
      <data key="e_combined_score">918</data>
      <data key="e_organism">Homo sapiens</data>
      <data key="e_endometriosis:cost">100.127304139903</data>
    </edge>
    <edge source="n15" target="n18">
      <data key="e_neighborhood">0</data>
      <data key="e_fusion">0</data>
      <data key="e_cooccurence">0</data>
      <data key="e_coexpression">73</data>
      <data key="e_experimental">0</data>
      <data key="e_database">900</data>
      <data key="e_textmining">104</data>
      <data key="e_combined_score">909</data>
      <data key="e_organism">Homo sapiens</data>
      <data key="e_endometriosis:cost">100.182529103125</data>
    </edge>
    <edge source="n15" target="n19">
      <data key="e_neighborhood">0</data>
      <data key="e_fusion">0</data>
      <data key="e_cooccurence">0</data>
      <data key="e_coexpression">133</data>
      <data key="e_experimental">0</data>
      <data key="e_database">900</data>
      <data key="e_textmining">46</data>
      <data key="e_combined_score">910</data>
      <data key="e_organism">Homo sapiens</data>
      <data key="e_endometriosis:cost">100.258217631305</data>
    </edge>
    <edge source="n15" target="n20">
      <data key="e_neighborhood">0</data>
      <data key="e_fusion">0</data>
      <data key="e_cooccurence">0</data>
      <data key="e_coexpression">270</data>
      <data key="e_experimental">130</data>
      <data key="e_database">900</data>
      <data key="e_textmining">121</data>
      <data key="e_combined_score">936</data>
      <data key="e_organism">Homo sapiens</data>
      <data key="e_endometriosis:cost">100.133901330967</data>
    </edge>
    <edge source="n15" target="n24">
      <data key="e_neighborhood">0</data>
      <data key="e_fusion">0</data>
      <data key="e_cooccurence">0</data>
      <data key="e_coexpression">0</data>
      <data key="e_experimental">999</data>
      <data key="e_database">900</data>
      <data key="e_textmining">741</data>
      <data key="e_combined_score">999</data>
      <data key="e_organism">Homo sapiens</data>
      <data key="e_endometriosis:cost">100.131302143288</data>
    </edge>
    <edge source="n15" target="n25">
      <data key="e_neighborhood">0</data>
      <data key="e_fusion">0</data>
      <data key="e_cooccurence">0</data>
      <data key="e_coexpression">118</data>
      <data key="e_experimental">0</data>
      <data key="e_database">900</data>
      <data key="e_textmining">42</data>
      <data key="e_combined_score">908</data>
      <data key="e_organism">Homo sapiens</data>
      <data key="e_endometriosis:cost">100.217998560653</data>
    </edge>
    <edge source="n15" target="n26">
      <data key="e_neighborhood">0</data>
      <data key="e_fusion">0</data>
      <data key="e_cooccurence">0</data>
      <data key="e_coexpression">175</data>
      <data key="e_experimental">130</data>
      <data key="e_database">900</data>
      <data key="e_textmining">81</data>
      <data key="e_combined_score">925</data>
      <data key="e_organism">Homo sapiens</data>
      <data key="e_endometriosis:cost">100.22439746023</data>
    </edge>
    <edge source="n15" target="n27">
      <data key="e_neighborhood">0</data>
      <data key="e_fusion">0</data>
      <data key="e_cooccurence">0</data>
      <data key="e_coexpression">0</data>
      <data key="e_experimental">235</data>
      <data key="e_database">900</data>
      <data key="e_textmining">190</data>
      <data key="e_combined_score">932</data>
      <data key="e_organism">Homo sapiens</data>
      <data key="e_endometriosis:cost">100.540784543463</data>
    </edge>
    <edge source="n15" target="n34">
      <data key="e_neighborhood">0</data>
      <data key="e_fusion">0</data>
      <data key="e_cooccurence">0</data>
      <data key="e_coexpression">97</data>
      <data key="e_experimental">0</data>
      <data key="e_database">900</data>
      <data key="e_textmining">201</data>
      <data key="e_combined_score">921</data>
      <data key="e_organism">Homo sapiens</data>
      <data key="e_endometriosis:cost">100.253345121509</data>
    </edge>
    <edge source="n15" target="n36">
      <data key="e_neighborhood">0</data>
      <data key="e_fusion">0</data>
      <data key="e_cooccurence">0</data>
      <data key="e_coexpression">107</data>
      <data key="e_experimental">0</data>
      <data key="e_database">900</data>
      <data key="e_textmining">86</data>
      <data key="e_combined_score">911</data>
      <data key="e_organism">Homo sapiens</data>
      <data key="e_endometriosis:cost">100.413610722805</data>
    </edge>
    <edge source="n15" target="n38">
      <data key="e_neighborhood">0</data>
      <data key="e_fusion">0</data>
      <data key="e_cooccurence">0</data>
      <data key="e_coexpression">212</data>
      <data key="e_experimental">0</data>
      <data key="e_database">900</data>
      <data key="e_textmining">85</data>
      <data key="e_combined_score">921</data>
      <data key="e_organism">Homo sapiens</data>
      <data key="e_endometriosis:cost">100.328188127367</data>
    </edge>
    <edge source="n15" target="n42">
      <data key="e_neighborhood">0</data>
      <data key="e_fusion">0</data>
      <data key="e_cooccurence">0</data>
      <data key="e_coexpression">105</data>
      <data key="e_experimental">0</data>
      <data key="e_database">900</data>
      <data key="e_textmining">207</data>
      <data key="e_combined_score">922</data>
      <data key="e_organism">Homo sapiens</data>
      <data key="e_endometriosis:cost">100.404214303388</data>
    </edge>
    <edge source="n15" target="n50">
      <data key="e_neighborhood">0</data>
      <data key="e_fusion">0</data>
      <data key="e_cooccurence">0</data>
      <data key="e_coexpression">0</data>
      <data key="e_experimental">999</data>
      <data key="e_database">900</data>
      <data key="e_textmining">996</data>
      <data key="e_combined_score">999</data>
      <data key="e_organism">Homo sapiens</data>
      <data key="e_endometriosis:cost">100.39613299983</data>
    </edge>
    <edge source="n15" target="n51">
      <data key="e_neighborhood">0</data>
      <data key="e_fusion">0</data>
      <data key="e_cooccurence">0</data>
      <data key="e_coexpression">0</data>
      <data key="e_experimental">0</data>
      <data key="e_database">900</data>
      <data key="e_textmining">310</data>
      <data key="e_combined_score">928</data>
      <data key="e_organism">Homo sapiens</data>
      <data key="e_endometriosis:cost">100.259244061757</data>
    </edge>
    <edge source="n15" target="n59">
      <data key="e_neighborhood">0</data>
      <data key="e_fusion">0</data>
      <data key="e_cooccurence">0</data>
      <data key="e_coexpression">111</data>
      <data key="e_experimental">130</data>
      <data key="e_database">900</data>
      <data key="e_textmining">71</data>
      <data key="e_combined_score">918</data>
      <data key="e_organism">Homo sapiens</data>
      <data key="e_endometriosis:cost">100.589489600002</data>
    </edge>
    <edge source="n15" target="n69">
      <data key="e_neighborhood">0</data>
      <data key="e_fusion">0</data>
      <data key="e_cooccurence">0</data>
      <data key="e_coexpression">0</data>
      <data key="e_experimental">999</data>
      <data key="e_database">900</data>
      <data key="e_textmining">868</data>
      <data key="e_combined_score">999</data>
      <data key="e_organism">Homo sapiens</data>
      <data key="e_endometriosis:cost">100.340698218997</data>
    </edge>
    <edge source="n15" target="n70">
      <data key="e_neighborhood">0</data>
      <data key="e_fusion">0</data>
      <data key="e_cooccurence">0</data>
      <data key="e_coexpression">0</data>
      <data key="e_experimental">0</data>
      <data key="e_database">900</data>
      <data key="e_textmining">181</data>
      <data key="e_combined_score">914</data>
      <data key="e_organism">Homo sapiens</data>
      <data key="e_endometriosis:cost">100.276205340304</data>
    </edge>
    <edge source="n15" target="n72">
      <data key="e_neighborhood">0</data>
      <data key="e_fusion">0</data>
      <data key="e_cooccurence">0</data>
      <data key="e_coexpression">101</data>
      <data key="e_experimental">937</data>
      <data key="e_database">0</data>
      <data key="e_textmining">662</data>
      <data key="e_combined_score">979</data>
      <data key="e_organism">Homo sapiens</data>
      <data key="e_endometriosis:cost">100.360997536159</data>
    </edge>
    <edge source="n15" target="n78">
      <data key="e_neighborhood">0</data>
      <data key="e_fusion">0</data>
      <data key="e_cooccurence">0</data>
      <data key="e_coexpression">0</data>
      <data key="e_experimental">0</data>
      <data key="e_database">900</data>
      <data key="e_textmining">60</data>
      <data key="e_combined_score">901</data>
      <data key="e_organism">Homo sapiens</data>
      <data key="e_endometriosis:cost">100.167903430299</data>
    </edge>
    <edge source="n15" target="n80">
      <data key="e_neighborhood">0</data>
      <data key="e_fusion">0</data>
      <data key="e_cooccurence">0</data>
      <data key="e_coexpression">0</data>
      <data key="e_experimental">0</data>
      <data key="e_database">900</data>
      <data key="e_textmining">0</data>
      <data key="e_combined_score">900</data>
      <data key="e_organism">Homo sapiens</data>
      <data key="e_endometriosis:cost">100.453375844461</data>
    </edge>
    <edge source="n15" target="n81">
      <data key="e_neighborhood">0</data>
      <data key="e_fusion">0</data>
      <data key="e_cooccurence">0</data>
      <data key="e_coexpression">96</data>
      <data key="e_experimental">363</data>
      <data key="e_database">900</data>
      <data key="e_textmining">280</data>
      <data key="e_combined_score">953</data>
      <data key="e_organism">Homo sapiens</data>
      <data key="e_endometriosis:cost">100.220339440855</data>
    </edge>
    <edge source="n15" target="n82">
      <data key="e_neighborhood">0</data>
      <data key="e_fusion">0</data>
      <data key="e_cooccurence">0</data>
      <data key="e_coexpression">79</data>
      <data key="e_experimental">235</data>
      <data key="e_database">900</data>
      <data key="e_textmining">172</data>
      <data key="e_combined_score">933</data>
      <data key="e_organism">Homo sapiens</data>
      <data key="e_endometriosis:cost">100.217615051895</data>
    </edge>
    <edge source="n15" target="n85">
      <data key="e_neighborhood">0</data>
      <data key="e_fusion">0</data>
      <data key="e_cooccurence">0</data>
      <data key="e_coexpression">94</data>
      <data key="e_experimental">0</data>
      <data key="e_database">900</data>
      <data key="e_textmining">250</data>
      <data key="e_combined_score">926</data>
      <data key="e_organism">Homo sapiens</data>
      <data key="e_endometriosis:cost">100.173382412309</data>
    </edge>
    <edge source="n15" target="n86">
      <data key="e_neighborhood">0</data>
      <data key="e_fusion">0</data>
      <data key="e_cooccurence">0</data>
      <data key="e_coexpression">144</data>
      <data key="e_experimental">130</data>
      <data key="e_database">900</data>
      <data key="e_textmining">71</data>
      <data key="e_combined_score">921</data>
      <data key="e_organism">Homo sapiens</data>
      <data key="e_endometriosis:cost">100.328671168962</data>
    </edge>
    <edge source="n15" target="n87">
      <data key="e_neighborhood">0</data>
      <data key="e_fusion">0</data>
      <data key="e_cooccurence">0</data>
      <data key="e_coexpression">0</data>
      <data key="e_experimental">0</data>
      <data key="e_database">900</data>
      <data key="e_textmining">235</data>
      <data key="e_combined_score">920</data>
      <data key="e_organism">Homo sapiens</data>
      <data key="e_endometriosis:cost">100.484620379875</data>
    </edge>
    <edge source="n15" target="n89">
      <data key="e_neighborhood">0</data>
      <data key="e_fusion">0</data>
      <data key="e_cooccurence">0</data>
      <data key="e_coexpression">71</data>
      <data key="e_experimental">0</data>
      <data key="e_database">900</data>
      <data key="e_textmining">0</data>
      <data key="e_combined_score">903</data>
      <data key="e_organism">Homo sapiens</data>
      <data key="e_endometriosis:cost">100.541819806854</data>
    </edge>
    <edge source="n16" target="n21">
      <data key="e_neighborhood">0</data>
      <data key="e_fusion">0</data>
      <data key="e_cooccurence">0</data>
      <data key="e_coexpression">0</data>
      <data key="e_experimental">0</data>
      <data key="e_database">800</data>
      <data key="e_textmining">145</data>
      <data key="e_combined_score">821</data>
      <data key="e_organism">Homo sapiens</data>
      <data key="e_endometriosis:cost">100.443465227906</data>
    </edge>
    <edge source="n16" target="n22">
      <data key="e_neighborhood">0</data>
      <data key="e_fusion">0</data>
      <data key="e_cooccurence">0</data>
      <data key="e_coexpression">0</data>
      <data key="e_experimental">254</data>
      <data key="e_database">900</data>
      <data key="e_textmining">525</data>
      <data key="e_combined_score">961</data>
      <data key="e_organism">Homo sapiens</data>
      <data key="e_endometriosis:cost">100.32998244768</data>
    </edge>
    <edge source="n16" target="n23">
      <data key="e_neighborhood">0</data>
      <data key="e_fusion">0</data>
      <data key="e_cooccurence">0</data>
      <data key="e_coexpression">0</data>
      <data key="e_experimental">913</data>
      <data key="e_database">900</data>
      <data key="e_textmining">349</data>
      <data key="e_combined_score">994</data>
      <data key="e_organism">Homo sapiens</data>
      <data key="e_endometriosis:cost">100.329746325819</data>
    </edge>
    <edge source="n16" target="n28">
      <data key="e_neighborhood">0</data>
      <data key="e_fusion">0</data>
      <data key="e_cooccurence">0</data>
      <data key="e_coexpression">0</data>
      <data key="e_experimental">576</data>
      <data key="e_database">900</data>
      <data key="e_textmining">73</data>
      <data key="e_combined_score">957</data>
      <data key="e_organism">Homo sapiens</data>
      <data key="e_endometriosis:cost">100.397249074608</data>
    </edge>
    <edge source="n16" target="n31">
      <data key="e_neighborhood">0</data>
      <data key="e_fusion">0</data>
      <data key="e_cooccurence">0</data>
      <data key="e_coexpression">0</data>
      <data key="e_experimental">576</data>
      <data key="e_database">900</data>
      <data key="e_textmining">171</data>
      <data key="e_combined_score">963</data>
      <data key="e_organism">Homo sapiens</data>
      <data key="e_endometriosis:cost">100.481387535186</data>
    </edge>
    <edge source="n16" target="n32">
      <data key="e_neighborhood">0</data>
      <data key="e_fusion">0</data>
      <data key="e_cooccurence">0</data>
      <data key="e_coexpression">0</data>
      <data key="e_experimental">254</data>
      <data key="e_database">900</data>
      <data key="e_textmining">444</data>
      <data key="e_combined_score">954</data>
      <data key="e_organism">Homo sapiens</data>
      <data key="e_endometriosis:cost">100.594415159122</data>
    </edge>
    <edge source="n16" target="n40">
      <data key="e_neighborhood">0</data>
      <data key="e_fusion">0</data>
      <data key="e_cooccurence">0</data>
      <data key="e_coexpression">0</data>
      <data key="e_experimental">0</data>
      <data key="e_database">900</data>
      <data key="e_textmining">0</data>
      <data key="e_combined_score">900</data>
      <data key="e_organism">Homo sapiens</data>
      <data key="e_endometriosis:cost">100.351390059552</data>
    </edge>
    <edge source="n16" target="n43">
      <data key="e_neighborhood">0</data>
      <data key="e_fusion">0</data>
      <data key="e_cooccurence">0</data>
      <data key="e_coexpression">0</data>
      <data key="e_experimental">0</data>
      <data key="e_database">900</data>
      <data key="e_textmining">89</data>
      <data key="e_combined_score">905</data>
      <data key="e_organism">Homo sapiens</data>
      <data key="e_endometriosis:cost">100.421420029406</data>
    </edge>
    <edge source="n16" target="n56">
      <data key="e_neighborhood">0</data>
      <data key="e_fusion">0</data>
      <data key="e_cooccurence">0</data>
      <data key="e_coexpression">0</data>
      <data key="e_experimental">0</data>
      <data key="e_database">900</data>
      <data key="e_textmining">578</data>
      <data key="e_combined_score">956</data>
      <data key="e_organism">Homo sapiens</data>
      <data key="e_endometriosis:cost">100.407228310868</data>
    </edge>
    <edge source="n16" target="n58">
      <data key="e_neighborhood">0</data>
      <data key="e_fusion">0</data>
      <data key="e_cooccurence">0</data>
      <data key="e_coexpression">0</data>
      <data key="e_experimental">576</data>
      <data key="e_database">900</data>
      <data key="e_textmining">350</data>
      <data key="e_combined_score">971</data>
      <data key="e_organism">Homo sapiens</data>
      <data key="e_endometriosis:cost">100.507807153938</data>
    </edge>
    <edge source="n16" target="n60">
      <data key="e_neighborhood">0</data>
      <data key="e_fusion">0</data>
      <data key="e_cooccurence">0</data>
      <data key="e_coexpression">0</data>
      <data key="e_experimental">685</data>
      <data key="e_database">900</data>
      <data key="e_textmining">36</data>
      <data key="e_combined_score">968</data>
      <data key="e_organism">Homo sapiens</data>
      <data key="e_endometriosis:cost">100.282992583541</data>
    </edge>
    <edge source="n16" target="n61">
      <data key="e_neighborhood">0</data>
      <data key="e_fusion">0</data>
      <data key="e_cooccurence">0</data>
      <data key="e_coexpression">0</data>
      <data key="e_experimental">576</data>
      <data key="e_database">0</data>
      <data key="e_textmining">814</data>
      <data key="e_combined_score">918</data>
      <data key="e_organism">Homo sapiens</data>
      <data key="e_endometriosis:cost">100.580446116478</data>
    </edge>
    <edge source="n16" target="n62">
      <data key="e_neighborhood">0</data>
      <data key="e_fusion">0</data>
      <data key="e_cooccurence">0</data>
      <data key="e_coexpression">0</data>
      <data key="e_experimental">0</data>
      <data key="e_database">900</data>
      <data key="e_textmining">0</data>
      <data key="e_combined_score">900</data>
      <data key="e_organism">Homo sapiens</data>
      <data key="e_endometriosis:cost">100.531785866228</data>
    </edge>
    <edge source="n16" target="n64">
      <data key="e_neighborhood">0</data>
      <data key="e_fusion">0</data>
      <data key="e_cooccurence">0</data>
      <data key="e_coexpression">0</data>
      <data key="e_experimental">0</data>
      <data key="e_database">900</data>
      <data key="e_textmining">287</data>
      <data key="e_combined_score">925</data>
      <data key="e_organism">Homo sapiens</data>
      <data key="e_endometriosis:cost">100.437479380489</data>
    </edge>
    <edge source="n16" target="n71">
      <data key="e_neighborhood">0</data>
      <data key="e_fusion">0</data>
      <data key="e_cooccurence">0</data>
      <data key="e_coexpression">0</data>
      <data key="e_experimental">0</data>
      <data key="e_database">900</data>
      <data key="e_textmining">215</data>
      <data key="e_combined_score">918</data>
      <data key="e_organism">Homo sapiens</data>
      <data key="e_endometriosis:cost">100.496517028168</data>
    </edge>
    <edge source="n16" target="n75">
      <data key="e_neighborhood">0</data>
      <data key="e_fusion">0</data>
      <data key="e_cooccurence">0</data>
      <data key="e_coexpression">0</data>
      <data key="e_experimental">254</data>
      <data key="e_database">900</data>
      <data key="e_textmining">451</data>
      <data key="e_combined_score">955</data>
      <data key="e_organism">Homo sapiens</data>
      <data key="e_endometriosis:cost">100.459177425579</data>
    </edge>
    <edge source="n16" target="n76">
      <data key="e_neighborhood">0</data>
      <data key="e_fusion">0</data>
      <data key="e_cooccurence">0</data>
      <data key="e_coexpression">0</data>
      <data key="e_experimental">992</data>
      <data key="e_database">900</data>
      <data key="e_textmining">914</data>
      <data key="e_combined_score">999</data>
      <data key="e_organism">Homo sapiens</data>
      <data key="e_endometriosis:cost">100.327554686833</data>
    </edge>
    <edge source="n16" target="n84">
      <data key="e_neighborhood">0</data>
      <data key="e_fusion">0</data>
      <data key="e_cooccurence">0</data>
      <data key="e_coexpression">0</data>
      <data key="e_experimental">812</data>
      <data key="e_database">900</data>
      <data key="e_textmining">361</data>
      <data key="e_combined_score">987</data>
      <data key="e_organism">Homo sapiens</data>
      <data key="e_endometriosis:cost">100.512896647052</data>
    </edge>
    <edge source="n16" target="n88">
      <data key="e_neighborhood">0</data>
      <data key="e_fusion">0</data>
      <data key="e_cooccurence">0</data>
      <data key="e_coexpression">0</data>
      <data key="e_experimental">0</data>
      <data key="e_database">900</data>
      <data key="e_textmining">138</data>
      <data key="e_combined_score">910</data>
      <data key="e_organism">Homo sapiens</data>
      <data key="e_endometriosis:cost">100.446748032997</data>
    </edge>
    <edge source="n16" target="n91">
      <data key="e_neighborhood">0</data>
      <data key="e_fusion">0</data>
      <data key="e_cooccurence">0</data>
      <data key="e_coexpression">0</data>
      <data key="e_experimental">110</data>
      <data key="e_database">720</data>
      <data key="e_textmining">168</data>
      <data key="e_combined_score">774</data>
      <data key="e_organism">Homo sapiens</data>
      <data key="e_endometriosis:cost">100.688370421495</data>
    </edge>
    <edge source="n17" target="n18">
      <data key="e_neighborhood">0</data>
      <data key="e_fusion">0</data>
      <data key="e_cooccurence">0</data>
      <data key="e_coexpression">605</data>
      <data key="e_experimental">993</data>
      <data key="e_database">900</data>
      <data key="e_textmining">488</data>
      <data key="e_combined_score">999</data>
      <data key="e_organism">Homo sapiens</data>
      <data key="e_endometriosis:cost">100.066913042402</data>
    </edge>
    <edge source="n17" target="n19">
      <data key="e_neighborhood">0</data>
      <data key="e_fusion">0</data>
      <data key="e_cooccurence">0</data>
      <data key="e_coexpression">679</data>
      <data key="e_experimental">998</data>
      <data key="e_database">900</data>
      <data key="e_textmining">585</data>
      <data key="e_combined_score">999</data>
      <data key="e_organism">Homo sapiens</data>
      <data key="e_endometriosis:cost">100.142601570582</data>
    </edge>
    <edge source="n17" target="n20">
      <data key="e_neighborhood">0</data>
      <data key="e_fusion">0</data>
      <data key="e_cooccurence">0</data>
      <data key="e_coexpression">756</data>
      <data key="e_experimental">999</data>
      <data key="e_database">900</data>
      <data key="e_textmining">746</data>
      <data key="e_combined_score">999</data>
      <data key="e_organism">Homo sapiens</data>
      <data key="e_endometriosis:cost">100.018285270244</data>
    </edge>
    <edge source="n17" target="n25">
      <data key="e_neighborhood">0</data>
      <data key="e_fusion">0</data>
      <data key="e_cooccurence">46</data>
      <data key="e_coexpression">736</data>
      <data key="e_experimental">999</data>
      <data key="e_database">900</data>
      <data key="e_textmining">198</data>
      <data key="e_combined_score">999</data>
      <data key="e_organism">Homo sapiens</data>
      <data key="e_endometriosis:cost">100.10238249993</data>
    </edge>
    <edge source="n17" target="n26">
      <data key="e_neighborhood">0</data>
      <data key="e_fusion">0</data>
      <data key="e_cooccurence">0</data>
      <data key="e_coexpression">711</data>
      <data key="e_experimental">992</data>
      <data key="e_database">900</data>
      <data key="e_textmining">587</data>
      <data key="e_combined_score">999</data>
      <data key="e_organism">Homo sapiens</data>
      <data key="e_endometriosis:cost">100.108781399507</data>
    </edge>
    <edge source="n17" target="n27">
      <data key="e_neighborhood">0</data>
      <data key="e_fusion">0</data>
      <data key="e_cooccurence">0</data>
      <data key="e_coexpression">0</data>
      <data key="e_experimental">167</data>
      <data key="e_database">900</data>
      <data key="e_textmining">90</data>
      <data key="e_combined_score">917</data>
      <data key="e_organism">Homo sapiens</data>
      <data key="e_endometriosis:cost">100.42516848274</data>
    </edge>
    <edge source="n17" target="n34">
      <data key="e_neighborhood">0</data>
      <data key="e_fusion">0</data>
      <data key="e_cooccurence">0</data>
      <data key="e_coexpression">738</data>
      <data key="e_experimental">999</data>
      <data key="e_database">900</data>
      <data key="e_textmining">750</data>
      <data key="e_combined_score">999</data>
      <data key="e_organism">Homo sapiens</data>
      <data key="e_endometriosis:cost">100.137729060786</data>
    </edge>
    <edge source="n17" target="n36">
      <data key="e_neighborhood">0</data>
      <data key="e_fusion">0</data>
      <data key="e_cooccurence">0</data>
      <data key="e_coexpression">540</data>
      <data key="e_experimental">982</data>
      <data key="e_database">900</data>
      <data key="e_textmining">387</data>
      <data key="e_combined_score">999</data>
      <data key="e_organism">Homo sapiens</data>
      <data key="e_endometriosis:cost">100.297994662082</data>
    </edge>
    <edge source="n17" target="n38">
      <data key="e_neighborhood">0</data>
      <data key="e_fusion">0</data>
      <data key="e_cooccurence">0</data>
      <data key="e_coexpression">509</data>
      <data key="e_experimental">992</data>
      <data key="e_database">900</data>
      <data key="e_textmining">236</data>
      <data key="e_combined_score">999</data>
      <data key="e_organism">Homo sapiens</data>
      <data key="e_endometriosis:cost">100.212572066644</data>
    </edge>
    <edge source="n17" target="n42">
      <data key="e_neighborhood">0</data>
      <data key="e_fusion">0</data>
      <data key="e_cooccurence">0</data>
      <data key="e_coexpression">536</data>
      <data key="e_experimental">992</data>
      <data key="e_database">900</data>
      <data key="e_textmining">404</data>
      <data key="e_combined_score">999</data>
      <data key="e_organism">Homo sapiens</data>
      <data key="e_endometriosis:cost">100.288598242665</data>
    </edge>
    <edge source="n17" target="n43">
      <data key="e_neighborhood">0</data>
      <data key="e_fusion">0</data>
      <data key="e_cooccurence">0</data>
      <data key="e_coexpression">0</data>
      <data key="e_experimental">253</data>
      <data key="e_database">900</data>
      <data key="e_textmining">0</data>
      <data key="e_combined_score">922</data>
      <data key="e_organism">Homo sapiens</data>
      <data key="e_endometriosis:cost">100.161785925316</data>
    </edge>
    <edge source="n17" target="n50">
      <data key="e_neighborhood">0</data>
      <data key="e_fusion">0</data>
      <data key="e_cooccurence">0</data>
      <data key="e_coexpression">79</data>
      <data key="e_experimental">0</data>
      <data key="e_database">900</data>
      <data key="e_textmining">65</data>
      <data key="e_combined_score">906</data>
      <data key="e_organism">Homo sapiens</data>
      <data key="e_endometriosis:cost">100.280516939107</data>
    </edge>
    <edge source="n17" target="n51">
      <data key="e_neighborhood">0</data>
      <data key="e_fusion">0</data>
      <data key="e_cooccurence">0</data>
      <data key="e_coexpression">0</data>
      <data key="e_experimental">74</data>
      <data key="e_database">900</data>
      <data key="e_textmining">147</data>
      <data key="e_combined_score">914</data>
      <data key="e_organism">Homo sapiens</data>
      <data key="e_endometriosis:cost">100.143628001034</data>
    </edge>
    <edge source="n17" target="n59">
      <data key="e_neighborhood">0</data>
      <data key="e_fusion">0</data>
      <data key="e_cooccurence">16</data>
      <data key="e_coexpression">0</data>
      <data key="e_experimental">570</data>
      <data key="e_database">900</data>
      <data key="e_textmining">23</data>
      <data key="e_combined_score">956</data>
      <data key="e_organism">Homo sapiens</data>
      <data key="e_endometriosis:cost">100.473873539279</data>
    </edge>
    <edge source="n17" target="n69">
      <data key="e_neighborhood">0</data>
      <data key="e_fusion">0</data>
      <data key="e_cooccurence">0</data>
      <data key="e_coexpression">0</data>
      <data key="e_experimental">0</data>
      <data key="e_database">900</data>
      <data key="e_textmining">0</data>
      <data key="e_combined_score">900</data>
      <data key="e_organism">Homo sapiens</data>
      <data key="e_endometriosis:cost">100.225082158274</data>
    </edge>
    <edge source="n17" target="n72">
      <data key="e_neighborhood">0</data>
      <data key="e_fusion">0</data>
      <data key="e_cooccurence">0</data>
      <data key="e_coexpression">140</data>
      <data key="e_experimental">576</data>
      <data key="e_database">900</data>
      <data key="e_textmining">139</data>
      <data key="e_combined_score">964</data>
      <data key="e_organism">Homo sapiens</data>
      <data key="e_endometriosis:cost">100.245381475436</data>
    </edge>
    <edge source="n17" target="n78">
      <data key="e_neighborhood">0</data>
      <data key="e_fusion">0</data>
      <data key="e_cooccurence">0</data>
      <data key="e_coexpression">0</data>
      <data key="e_experimental">534</data>
      <data key="e_database">900</data>
      <data key="e_textmining">149</data>
      <data key="e_combined_score">956</data>
      <data key="e_organism">Homo sapiens</data>
      <data key="e_endometriosis:cost">100.052287369576</data>
    </edge>
    <edge source="n17" target="n80">
      <data key="e_neighborhood">0</data>
      <data key="e_fusion">0</data>
      <data key="e_cooccurence">77</data>
      <data key="e_coexpression">754</data>
      <data key="e_experimental">433</data>
      <data key="e_database">900</data>
      <data key="e_textmining">246</data>
      <data key="e_combined_score">989</data>
      <data key="e_organism">Homo sapiens</data>
      <data key="e_endometriosis:cost">100.337759783739</data>
    </edge>
    <edge source="n17" target="n81">
      <data key="e_neighborhood">0</data>
      <data key="e_fusion">0</data>
      <data key="e_cooccurence">0</data>
      <data key="e_coexpression">661</data>
      <data key="e_experimental">999</data>
      <data key="e_database">900</data>
      <data key="e_textmining">407</data>
      <data key="e_combined_score">999</data>
      <data key="e_organism">Homo sapiens</data>
      <data key="e_endometriosis:cost">100.104723380132</data>
    </edge>
    <edge source="n17" target="n82">
      <data key="e_neighborhood">0</data>
      <data key="e_fusion">0</data>
      <data key="e_cooccurence">0</data>
      <data key="e_coexpression">79</data>
      <data key="e_experimental">167</data>
      <data key="e_database">900</data>
      <data key="e_textmining">90</data>
      <data key="e_combined_score">920</data>
      <data key="e_organism">Homo sapiens</data>
      <data key="e_endometriosis:cost">100.101998991172</data>
    </edge>
    <edge source="n17" target="n85">
      <data key="e_neighborhood">0</data>
      <data key="e_fusion">0</data>
      <data key="e_cooccurence">0</data>
      <data key="e_coexpression">585</data>
      <data key="e_experimental">748</data>
      <data key="e_database">900</data>
      <data key="e_textmining">428</data>
      <data key="e_combined_score">993</data>
      <data key="e_organism">Homo sapiens</data>
      <data key="e_endometriosis:cost">100.057766351586</data>
    </edge>
    <edge source="n17" target="n86">
      <data key="e_neighborhood">0</data>
      <data key="e_fusion">0</data>
      <data key="e_cooccurence">0</data>
      <data key="e_coexpression">750</data>
      <data key="e_experimental">999</data>
      <data key="e_database">900</data>
      <data key="e_textmining">589</data>
      <data key="e_combined_score">999</data>
      <data key="e_organism">Homo sapiens</data>
      <data key="e_endometriosis:cost">100.21305510824</data>
    </edge>
    <edge source="n17" target="n89">
      <data key="e_neighborhood">0</data>
      <data key="e_fusion">0</data>
      <data key="e_cooccurence">0</data>
      <data key="e_coexpression">0</data>
      <data key="e_experimental">83</data>
      <data key="e_database">900</data>
      <data key="e_textmining">341</data>
      <data key="e_combined_score">934</data>
      <data key="e_organism">Homo sapiens</data>
      <data key="e_endometriosis:cost">100.426203746131</data>
    </edge>
    <edge source="n18" target="n19">
      <data key="e_neighborhood">0</data>
      <data key="e_fusion">0</data>
      <data key="e_cooccurence">0</data>
      <data key="e_coexpression">289</data>
      <data key="e_experimental">999</data>
      <data key="e_database">900</data>
      <data key="e_textmining">294</data>
      <data key="e_combined_score">999</data>
      <data key="e_organism">Homo sapiens</data>
      <data key="e_endometriosis:cost">100.197826533804</data>
    </edge>
    <edge source="n18" target="n20">
      <data key="e_neighborhood">0</data>
      <data key="e_fusion">0</data>
      <data key="e_cooccurence">0</data>
      <data key="e_coexpression">749</data>
      <data key="e_experimental">995</data>
      <data key="e_database">900</data>
      <data key="e_textmining">628</data>
      <data key="e_combined_score">999</data>
      <data key="e_organism">Homo sapiens</data>
      <data key="e_endometriosis:cost">100.073510233466</data>
    </edge>
    <edge source="n18" target="n25">
      <data key="e_neighborhood">0</data>
      <data key="e_fusion">0</data>
      <data key="e_cooccurence">0</data>
      <data key="e_coexpression">530</data>
      <data key="e_experimental">972</data>
      <data key="e_database">900</data>
      <data key="e_textmining">464</data>
      <data key="e_combined_score">999</data>
      <data key="e_organism">Homo sapiens</data>
      <data key="e_endometriosis:cost">100.157607463152</data>
    </edge>
    <edge source="n18" target="n26">
      <data key="e_neighborhood">0</data>
      <data key="e_fusion">0</data>
      <data key="e_cooccurence">0</data>
      <data key="e_coexpression">427</data>
      <data key="e_experimental">996</data>
      <data key="e_database">900</data>
      <data key="e_textmining">512</data>
      <data key="e_combined_score">999</data>
      <data key="e_organism">Homo sapiens</data>
      <data key="e_endometriosis:cost">100.164006362729</data>
    </edge>
    <edge source="n18" target="n27">
      <data key="e_neighborhood">0</data>
      <data key="e_fusion">0</data>
      <data key="e_cooccurence">0</data>
      <data key="e_coexpression">0</data>
      <data key="e_experimental">258</data>
      <data key="e_database">900</data>
      <data key="e_textmining">139</data>
      <data key="e_combined_score">930</data>
      <data key="e_organism">Homo sapiens</data>
      <data key="e_endometriosis:cost">100.480393445962</data>
    </edge>
    <edge source="n18" target="n34">
      <data key="e_neighborhood">0</data>
      <data key="e_fusion">0</data>
      <data key="e_cooccurence">0</data>
      <data key="e_coexpression">681</data>
      <data key="e_experimental">953</data>
      <data key="e_database">900</data>
      <data key="e_textmining">332</data>
      <data key="e_combined_score">998</data>
      <data key="e_organism">Homo sapiens</data>
      <data key="e_endometriosis:cost">100.192954024008</data>
    </edge>
    <edge source="n18" target="n36">
      <data key="e_neighborhood">0</data>
      <data key="e_fusion">0</data>
      <data key="e_cooccurence">46</data>
      <data key="e_coexpression">877</data>
      <data key="e_experimental">999</data>
      <data key="e_database">900</data>
      <data key="e_textmining">88</data>
      <data key="e_combined_score">999</data>
      <data key="e_organism">Homo sapiens</data>
      <data key="e_endometriosis:cost">100.353219625304</data>
    </edge>
    <edge source="n18" target="n38">
      <data key="e_neighborhood">0</data>
      <data key="e_fusion">0</data>
      <data key="e_cooccurence">0</data>
      <data key="e_coexpression">890</data>
      <data key="e_experimental">999</data>
      <data key="e_database">900</data>
      <data key="e_textmining">382</data>
      <data key="e_combined_score">999</data>
      <data key="e_organism">Homo sapiens</data>
      <data key="e_endometriosis:cost">100.267797029866</data>
    </edge>
    <edge source="n18" target="n42">
      <data key="e_neighborhood">0</data>
      <data key="e_fusion">0</data>
      <data key="e_cooccurence">33</data>
      <data key="e_coexpression">736</data>
      <data key="e_experimental">999</data>
      <data key="e_database">900</data>
      <data key="e_textmining">62</data>
      <data key="e_combined_score">999</data>
      <data key="e_organism">Homo sapiens</data>
      <data key="e_endometriosis:cost">100.343823205887</data>
    </edge>
    <edge source="n18" target="n43">
      <data key="e_neighborhood">0</data>
      <data key="e_fusion">0</data>
      <data key="e_cooccurence">0</data>
      <data key="e_coexpression">0</data>
      <data key="e_experimental">102</data>
      <data key="e_database">900</data>
      <data key="e_textmining">0</data>
      <data key="e_combined_score">906</data>
      <data key="e_organism">Homo sapiens</data>
      <data key="e_endometriosis:cost">100.217010888538</data>
    </edge>
    <edge source="n18" target="n50">
      <data key="e_neighborhood">0</data>
      <data key="e_fusion">0</data>
      <data key="e_cooccurence">0</data>
      <data key="e_coexpression">144</data>
      <data key="e_experimental">98</data>
      <data key="e_database">900</data>
      <data key="e_textmining">65</data>
      <data key="e_combined_score">918</data>
      <data key="e_organism">Homo sapiens</data>
      <data key="e_endometriosis:cost">100.335741902329</data>
    </edge>
    <edge source="n18" target="n51">
      <data key="e_neighborhood">0</data>
      <data key="e_fusion">0</data>
      <data key="e_cooccurence">0</data>
      <data key="e_coexpression">0</data>
      <data key="e_experimental">0</data>
      <data key="e_database">900</data>
      <data key="e_textmining">340</data>
      <data key="e_combined_score">931</data>
      <data key="e_organism">Homo sapiens</data>
      <data key="e_endometriosis:cost">100.198852964256</data>
    </edge>
    <edge source="n18" target="n59">
      <data key="e_neighborhood">0</data>
      <data key="e_fusion">0</data>
      <data key="e_cooccurence">0</data>
      <data key="e_coexpression">605</data>
      <data key="e_experimental">832</data>
      <data key="e_database">900</data>
      <data key="e_textmining">473</data>
      <data key="e_combined_score">996</data>
      <data key="e_organism">Homo sapiens</data>
      <data key="e_endometriosis:cost">100.529098502501</data>
    </edge>
    <edge source="n18" target="n69">
      <data key="e_neighborhood">0</data>
      <data key="e_fusion">0</data>
      <data key="e_cooccurence">0</data>
      <data key="e_coexpression">0</data>
      <data key="e_experimental">0</data>
      <data key="e_database">900</data>
      <data key="e_textmining">0</data>
      <data key="e_combined_score">900</data>
      <data key="e_organism">Homo sapiens</data>
      <data key="e_endometriosis:cost">100.280307121496</data>
    </edge>
    <edge source="n18" target="n72">
      <data key="e_neighborhood">0</data>
      <data key="e_fusion">0</data>
      <data key="e_cooccurence">0</data>
      <data key="e_coexpression">113</data>
      <data key="e_experimental">110</data>
      <data key="e_database">900</data>
      <data key="e_textmining">191</data>
      <data key="e_combined_score">927</data>
      <data key="e_organism">Homo sapiens</data>
      <data key="e_endometriosis:cost">100.300606438658</data>
    </edge>
    <edge source="n18" target="n78">
      <data key="e_neighborhood">0</data>
      <data key="e_fusion">0</data>
      <data key="e_cooccurence">0</data>
      <data key="e_coexpression">78</data>
      <data key="e_experimental">445</data>
      <data key="e_database">900</data>
      <data key="e_textmining">385</data>
      <data key="e_combined_score">964</data>
      <data key="e_organism">Homo sapiens</data>
      <data key="e_endometriosis:cost">100.107512332798</data>
    </edge>
    <edge source="n18" target="n80">
      <data key="e_neighborhood">0</data>
      <data key="e_fusion">0</data>
      <data key="e_cooccurence">0</data>
      <data key="e_coexpression">414</data>
      <data key="e_experimental">434</data>
      <data key="e_database">900</data>
      <data key="e_textmining">573</data>
      <data key="e_combined_score">983</data>
      <data key="e_organism">Homo sapiens</data>
      <data key="e_endometriosis:cost">100.39298474696</data>
    </edge>
    <edge source="n18" target="n81">
      <data key="e_neighborhood">0</data>
      <data key="e_fusion">0</data>
      <data key="e_cooccurence">0</data>
      <data key="e_coexpression">895</data>
      <data key="e_experimental">999</data>
      <data key="e_database">900</data>
      <data key="e_textmining">610</data>
      <data key="e_combined_score">999</data>
      <data key="e_organism">Homo sapiens</data>
      <data key="e_endometriosis:cost">100.159948343354</data>
    </edge>
    <edge source="n18" target="n82">
      <data key="e_neighborhood">0</data>
      <data key="e_fusion">0</data>
      <data key="e_cooccurence">0</data>
      <data key="e_coexpression">72</data>
      <data key="e_experimental">258</data>
      <data key="e_database">900</data>
      <data key="e_textmining">199</data>
      <data key="e_combined_score">937</data>
      <data key="e_organism">Homo sapiens</data>
      <data key="e_endometriosis:cost">100.157223954394</data>
    </edge>
    <edge source="n18" target="n85">
      <data key="e_neighborhood">0</data>
      <data key="e_fusion">0</data>
      <data key="e_cooccurence">44</data>
      <data key="e_coexpression">736</data>
      <data key="e_experimental">999</data>
      <data key="e_database">900</data>
      <data key="e_textmining">77</data>
      <data key="e_combined_score">999</data>
      <data key="e_organism">Homo sapiens</data>
      <data key="e_endometriosis:cost">100.112991314808</data>
    </edge>
    <edge source="n18" target="n86">
      <data key="e_neighborhood">0</data>
      <data key="e_fusion">0</data>
      <data key="e_cooccurence">0</data>
      <data key="e_coexpression">520</data>
      <data key="e_experimental">999</data>
      <data key="e_database">900</data>
      <data key="e_textmining">652</data>
      <data key="e_combined_score">999</data>
      <data key="e_organism">Homo sapiens</data>
      <data key="e_endometriosis:cost">100.268280071461</data>
    </edge>
    <edge source="n18" target="n89">
      <data key="e_neighborhood">0</data>
      <data key="e_fusion">0</data>
      <data key="e_cooccurence">0</data>
      <data key="e_coexpression">0</data>
      <data key="e_experimental">950</data>
      <data key="e_database">900</data>
      <data key="e_textmining">256</data>
      <data key="e_combined_score">995</data>
      <data key="e_organism">Homo sapiens</data>
      <data key="e_endometriosis:cost">100.481428709353</data>
    </edge>
    <edge source="n19" target="n20">
      <data key="e_neighborhood">0</data>
      <data key="e_fusion">0</data>
      <data key="e_cooccurence">0</data>
      <data key="e_coexpression">680</data>
      <data key="e_experimental">999</data>
      <data key="e_database">900</data>
      <data key="e_textmining">596</data>
      <data key="e_combined_score">999</data>
      <data key="e_organism">Homo sapiens</data>
      <data key="e_endometriosis:cost">100.149198761646</data>
    </edge>
    <edge source="n19" target="n25">
      <data key="e_neighborhood">0</data>
      <data key="e_fusion">0</data>
      <data key="e_cooccurence">0</data>
      <data key="e_coexpression">459</data>
      <data key="e_experimental">998</data>
      <data key="e_database">900</data>
      <data key="e_textmining">693</data>
      <data key="e_combined_score">999</data>
      <data key="e_organism">Homo sapiens</data>
      <data key="e_endometriosis:cost">100.233295991332</data>
    </edge>
    <edge source="n19" target="n26">
      <data key="e_neighborhood">0</data>
      <data key="e_fusion">0</data>
      <data key="e_cooccurence">55</data>
      <data key="e_coexpression">708</data>
      <data key="e_experimental">999</data>
      <data key="e_database">900</data>
      <data key="e_textmining">137</data>
      <data key="e_combined_score">999</data>
      <data key="e_organism">Homo sapiens</data>
      <data key="e_endometriosis:cost">100.239694890908</data>
    </edge>
    <edge source="n19" target="n27">
      <data key="e_neighborhood">0</data>
      <data key="e_fusion">0</data>
      <data key="e_cooccurence">0</data>
      <data key="e_coexpression">0</data>
      <data key="e_experimental">282</data>
      <data key="e_database">900</data>
      <data key="e_textmining">51</data>
      <data key="e_combined_score">925</data>
      <data key="e_organism">Homo sapiens</data>
      <data key="e_endometriosis:cost">100.556081974142</data>
    </edge>
    <edge source="n19" target="n34">
      <data key="e_neighborhood">0</data>
      <data key="e_fusion">0</data>
      <data key="e_cooccurence">0</data>
      <data key="e_coexpression">728</data>
      <data key="e_experimental">999</data>
      <data key="e_database">900</data>
      <data key="e_textmining">659</data>
      <data key="e_combined_score">999</data>
      <data key="e_organism">Homo sapiens</data>
      <data key="e_endometriosis:cost">100.268642552188</data>
    </edge>
    <edge source="n19" target="n36">
      <data key="e_neighborhood">0</data>
      <data key="e_fusion">0</data>
      <data key="e_cooccurence">0</data>
      <data key="e_coexpression">385</data>
      <data key="e_experimental">994</data>
      <data key="e_database">900</data>
      <data key="e_textmining">303</data>
      <data key="e_combined_score">999</data>
      <data key="e_organism">Homo sapiens</data>
      <data key="e_endometriosis:cost">100.428908153484</data>
    </edge>
    <edge source="n19" target="n38">
      <data key="e_neighborhood">0</data>
      <data key="e_fusion">0</data>
      <data key="e_cooccurence">0</data>
      <data key="e_coexpression">674</data>
      <data key="e_experimental">999</data>
      <data key="e_database">900</data>
      <data key="e_textmining">256</data>
      <data key="e_combined_score">999</data>
      <data key="e_organism">Homo sapiens</data>
      <data key="e_endometriosis:cost">100.343485558046</data>
    </edge>
    <edge source="n19" target="n42">
      <data key="e_neighborhood">0</data>
      <data key="e_fusion">0</data>
      <data key="e_cooccurence">0</data>
      <data key="e_coexpression">415</data>
      <data key="e_experimental">998</data>
      <data key="e_database">900</data>
      <data key="e_textmining">452</data>
      <data key="e_combined_score">999</data>
      <data key="e_organism">Homo sapiens</data>
      <data key="e_endometriosis:cost">100.419511734067</data>
    </edge>
    <edge source="n19" target="n43">
      <data key="e_neighborhood">0</data>
      <data key="e_fusion">0</data>
      <data key="e_cooccurence">0</data>
      <data key="e_coexpression">0</data>
      <data key="e_experimental">0</data>
      <data key="e_database">900</data>
      <data key="e_textmining">0</data>
      <data key="e_combined_score">900</data>
      <data key="e_organism">Homo sapiens</data>
      <data key="e_endometriosis:cost">100.292699416718</data>
    </edge>
    <edge source="n19" target="n50">
      <data key="e_neighborhood">0</data>
      <data key="e_fusion">0</data>
      <data key="e_cooccurence">0</data>
      <data key="e_coexpression">0</data>
      <data key="e_experimental">596</data>
      <data key="e_database">900</data>
      <data key="e_textmining">60</data>
      <data key="e_combined_score">958</data>
      <data key="e_organism">Homo sapiens</data>
      <data key="e_endometriosis:cost">100.411430430509</data>
    </edge>
    <edge source="n19" target="n51">
      <data key="e_neighborhood">0</data>
      <data key="e_fusion">0</data>
      <data key="e_cooccurence">0</data>
      <data key="e_coexpression">0</data>
      <data key="e_experimental">107</data>
      <data key="e_database">900</data>
      <data key="e_textmining">126</data>
      <data key="e_combined_score">915</data>
      <data key="e_organism">Homo sapiens</data>
      <data key="e_endometriosis:cost">100.274541492436</data>
    </edge>
    <edge source="n19" target="n59">
      <data key="e_neighborhood">0</data>
      <data key="e_fusion">0</data>
      <data key="e_cooccurence">0</data>
      <data key="e_coexpression">679</data>
      <data key="e_experimental">832</data>
      <data key="e_database">900</data>
      <data key="e_textmining">503</data>
      <data key="e_combined_score">996</data>
      <data key="e_organism">Homo sapiens</data>
      <data key="e_endometriosis:cost">100.604787030681</data>
    </edge>
    <edge source="n19" target="n69">
      <data key="e_neighborhood">0</data>
      <data key="e_fusion">0</data>
      <data key="e_cooccurence">0</data>
      <data key="e_coexpression">0</data>
      <data key="e_experimental">0</data>
      <data key="e_database">900</data>
      <data key="e_textmining">47</data>
      <data key="e_combined_score">900</data>
      <data key="e_organism">Homo sapiens</data>
      <data key="e_endometriosis:cost">100.355995649676</data>
    </edge>
    <edge source="n19" target="n72">
      <data key="e_neighborhood">0</data>
      <data key="e_fusion">0</data>
      <data key="e_cooccurence">0</data>
      <data key="e_coexpression">0</data>
      <data key="e_experimental">0</data>
      <data key="e_database">900</data>
      <data key="e_textmining">71</data>
      <data key="e_combined_score">903</data>
      <data key="e_organism">Homo sapiens</data>
      <data key="e_endometriosis:cost">100.376294966838</data>
    </edge>
    <edge source="n19" target="n78">
      <data key="e_neighborhood">0</data>
      <data key="e_fusion">0</data>
      <data key="e_cooccurence">0</data>
      <data key="e_coexpression">0</data>
      <data key="e_experimental">950</data>
      <data key="e_database">900</data>
      <data key="e_textmining">52</data>
      <data key="e_combined_score">994</data>
      <data key="e_organism">Homo sapiens</data>
      <data key="e_endometriosis:cost">100.183200860978</data>
    </edge>
    <edge source="n19" target="n80">
      <data key="e_neighborhood">0</data>
      <data key="e_fusion">0</data>
      <data key="e_cooccurence">0</data>
      <data key="e_coexpression">552</data>
      <data key="e_experimental">590</data>
      <data key="e_database">900</data>
      <data key="e_textmining">590</data>
      <data key="e_combined_score">991</data>
      <data key="e_organism">Homo sapiens</data>
      <data key="e_endometriosis:cost">100.46867327514</data>
    </edge>
    <edge source="n19" target="n81">
      <data key="e_neighborhood">0</data>
      <data key="e_fusion">0</data>
      <data key="e_cooccurence">0</data>
      <data key="e_coexpression">482</data>
      <data key="e_experimental">999</data>
      <data key="e_database">900</data>
      <data key="e_textmining">198</data>
      <data key="e_combined_score">999</data>
      <data key="e_organism">Homo sapiens</data>
      <data key="e_endometriosis:cost">100.235636871534</data>
    </edge>
    <edge source="n19" target="n82">
      <data key="e_neighborhood">0</data>
      <data key="e_fusion">0</data>
      <data key="e_cooccurence">0</data>
      <data key="e_coexpression">70</data>
      <data key="e_experimental">282</data>
      <data key="e_database">900</data>
      <data key="e_textmining">0</data>
      <data key="e_combined_score">927</data>
      <data key="e_organism">Homo sapiens</data>
      <data key="e_endometriosis:cost">100.232912482574</data>
    </edge>
    <edge source="n19" target="n85">
      <data key="e_neighborhood">0</data>
      <data key="e_fusion">0</data>
      <data key="e_cooccurence">0</data>
      <data key="e_coexpression">288</data>
      <data key="e_experimental">995</data>
      <data key="e_database">900</data>
      <data key="e_textmining">269</data>
      <data key="e_combined_score">999</data>
      <data key="e_organism">Homo sapiens</data>
      <data key="e_endometriosis:cost">100.188679842988</data>
    </edge>
    <edge source="n19" target="n86">
      <data key="e_neighborhood">0</data>
      <data key="e_fusion">0</data>
      <data key="e_cooccurence">0</data>
      <data key="e_coexpression">779</data>
      <data key="e_experimental">999</data>
      <data key="e_database">900</data>
      <data key="e_textmining">157</data>
      <data key="e_combined_score">999</data>
      <data key="e_organism">Homo sapiens</data>
      <data key="e_endometriosis:cost">100.343968599641</data>
    </edge>
    <edge source="n19" target="n89">
      <data key="e_neighborhood">0</data>
      <data key="e_fusion">0</data>
      <data key="e_cooccurence">0</data>
      <data key="e_coexpression">71</data>
      <data key="e_experimental">0</data>
      <data key="e_database">900</data>
      <data key="e_textmining">362</data>
      <data key="e_combined_score">935</data>
      <data key="e_organism">Homo sapiens</data>
      <data key="e_endometriosis:cost">100.557117237533</data>
    </edge>
    <edge source="n20" target="n25">
      <data key="e_neighborhood">0</data>
      <data key="e_fusion">0</data>
      <data key="e_cooccurence">0</data>
      <data key="e_coexpression">909</data>
      <data key="e_experimental">982</data>
      <data key="e_database">900</data>
      <data key="e_textmining">275</data>
      <data key="e_combined_score">999</data>
      <data key="e_organism">Homo sapiens</data>
      <data key="e_endometriosis:cost">100.108979690994</data>
    </edge>
    <edge source="n20" target="n26">
      <data key="e_neighborhood">0</data>
      <data key="e_fusion">0</data>
      <data key="e_cooccurence">402</data>
      <data key="e_coexpression">940</data>
      <data key="e_experimental">997</data>
      <data key="e_database">900</data>
      <data key="e_textmining">847</data>
      <data key="e_combined_score">999</data>
      <data key="e_organism">Homo sapiens</data>
      <data key="e_endometriosis:cost">100.115378590571</data>
    </edge>
    <edge source="n20" target="n27">
      <data key="e_neighborhood">0</data>
      <data key="e_fusion">0</data>
      <data key="e_cooccurence">0</data>
      <data key="e_coexpression">0</data>
      <data key="e_experimental">167</data>
      <data key="e_database">900</data>
      <data key="e_textmining">127</data>
      <data key="e_combined_score">920</data>
      <data key="e_organism">Homo sapiens</data>
      <data key="e_endometriosis:cost">100.431765673805</data>
    </edge>
    <edge source="n20" target="n34">
      <data key="e_neighborhood">0</data>
      <data key="e_fusion">0</data>
      <data key="e_cooccurence">0</data>
      <data key="e_coexpression">970</data>
      <data key="e_experimental">997</data>
      <data key="e_database">900</data>
      <data key="e_textmining">780</data>
      <data key="e_combined_score">999</data>
      <data key="e_organism">Homo sapiens</data>
      <data key="e_endometriosis:cost">100.14432625185</data>
    </edge>
    <edge source="n20" target="n36">
      <data key="e_neighborhood">0</data>
      <data key="e_fusion">0</data>
      <data key="e_cooccurence">0</data>
      <data key="e_coexpression">777</data>
      <data key="e_experimental">995</data>
      <data key="e_database">900</data>
      <data key="e_textmining">535</data>
      <data key="e_combined_score">999</data>
      <data key="e_organism">Homo sapiens</data>
      <data key="e_endometriosis:cost">100.304591853146</data>
    </edge>
    <edge source="n20" target="n38">
      <data key="e_neighborhood">0</data>
      <data key="e_fusion">0</data>
      <data key="e_cooccurence">0</data>
      <data key="e_coexpression">829</data>
      <data key="e_experimental">995</data>
      <data key="e_database">900</data>
      <data key="e_textmining">260</data>
      <data key="e_combined_score">999</data>
      <data key="e_organism">Homo sapiens</data>
      <data key="e_endometriosis:cost">100.219169257708</data>
    </edge>
    <edge source="n20" target="n42">
      <data key="e_neighborhood">0</data>
      <data key="e_fusion">0</data>
      <data key="e_cooccurence">0</data>
      <data key="e_coexpression">691</data>
      <data key="e_experimental">994</data>
      <data key="e_database">900</data>
      <data key="e_textmining">532</data>
      <data key="e_combined_score">999</data>
      <data key="e_organism">Homo sapiens</data>
      <data key="e_endometriosis:cost">100.29519543373</data>
    </edge>
    <edge source="n20" target="n43">
      <data key="e_neighborhood">0</data>
      <data key="e_fusion">0</data>
      <data key="e_cooccurence">0</data>
      <data key="e_coexpression">0</data>
      <data key="e_experimental">125</data>
      <data key="e_database">900</data>
      <data key="e_textmining">0</data>
      <data key="e_combined_score">908</data>
      <data key="e_organism">Homo sapiens</data>
      <data key="e_endometriosis:cost">100.16838311638</data>
    </edge>
    <edge source="n20" target="n49">
      <data key="e_neighborhood">0</data>
      <data key="e_fusion">0</data>
      <data key="e_cooccurence">0</data>
      <data key="e_coexpression">0</data>
      <data key="e_experimental">564</data>
      <data key="e_database">0</data>
      <data key="e_textmining">820</data>
      <data key="e_combined_score">918</data>
      <data key="e_organism">Homo sapiens</data>
      <data key="e_endometriosis:cost">100.192455414293</data>
    </edge>
    <edge source="n20" target="n50">
      <data key="e_neighborhood">0</data>
      <data key="e_fusion">0</data>
      <data key="e_cooccurence">0</data>
      <data key="e_coexpression">95</data>
      <data key="e_experimental">0</data>
      <data key="e_database">900</data>
      <data key="e_textmining">94</data>
      <data key="e_combined_score">910</data>
      <data key="e_organism">Homo sapiens</data>
      <data key="e_endometriosis:cost">100.287114130171</data>
    </edge>
    <edge source="n20" target="n51">
      <data key="e_neighborhood">0</data>
      <data key="e_fusion">0</data>
      <data key="e_cooccurence">0</data>
      <data key="e_coexpression">0</data>
      <data key="e_experimental">74</data>
      <data key="e_database">900</data>
      <data key="e_textmining">322</data>
      <data key="e_combined_score">931</data>
      <data key="e_organism">Homo sapiens</data>
      <data key="e_endometriosis:cost">100.150225192098</data>
    </edge>
    <edge source="n20" target="n59">
      <data key="e_neighborhood">0</data>
      <data key="e_fusion">0</data>
      <data key="e_cooccurence">214</data>
      <data key="e_coexpression">756</data>
      <data key="e_experimental">984</data>
      <data key="e_database">900</data>
      <data key="e_textmining">722</data>
      <data key="e_combined_score">999</data>
      <data key="e_organism">Homo sapiens</data>
      <data key="e_endometriosis:cost">100.480470730343</data>
    </edge>
    <edge source="n20" target="n69">
      <data key="e_neighborhood">0</data>
      <data key="e_fusion">0</data>
      <data key="e_cooccurence">0</data>
      <data key="e_coexpression">0</data>
      <data key="e_experimental">0</data>
      <data key="e_database">900</data>
      <data key="e_textmining">0</data>
      <data key="e_combined_score">900</data>
      <data key="e_organism">Homo sapiens</data>
      <data key="e_endometriosis:cost">100.231679349338</data>
    </edge>
    <edge source="n20" target="n72">
      <data key="e_neighborhood">0</data>
      <data key="e_fusion">0</data>
      <data key="e_cooccurence">0</data>
      <data key="e_coexpression">119</data>
      <data key="e_experimental">101</data>
      <data key="e_database">900</data>
      <data key="e_textmining">225</data>
      <data key="e_combined_score">930</data>
      <data key="e_organism">Homo sapiens</data>
      <data key="e_endometriosis:cost">100.2519786665</data>
    </edge>
    <edge source="n20" target="n78">
      <data key="e_neighborhood">0</data>
      <data key="e_fusion">0</data>
      <data key="e_cooccurence">0</data>
      <data key="e_coexpression">0</data>
      <data key="e_experimental">975</data>
      <data key="e_database">900</data>
      <data key="e_textmining">126</data>
      <data key="e_combined_score">997</data>
      <data key="e_organism">Homo sapiens</data>
      <data key="e_endometriosis:cost">100.05888456064</data>
    </edge>
    <edge source="n20" target="n80">
      <data key="e_neighborhood">0</data>
      <data key="e_fusion">0</data>
      <data key="e_cooccurence">0</data>
      <data key="e_coexpression">733</data>
      <data key="e_experimental">590</data>
      <data key="e_database">900</data>
      <data key="e_textmining">482</data>
      <data key="e_combined_score">993</data>
      <data key="e_organism">Homo sapiens</data>
      <data key="e_endometriosis:cost">100.344356974803</data>
    </edge>
    <edge source="n20" target="n81">
      <data key="e_neighborhood">0</data>
      <data key="e_fusion">0</data>
      <data key="e_cooccurence">0</data>
      <data key="e_coexpression">405</data>
      <data key="e_experimental">999</data>
      <data key="e_database">900</data>
      <data key="e_textmining">288</data>
      <data key="e_combined_score">999</data>
      <data key="e_organism">Homo sapiens</data>
      <data key="e_endometriosis:cost">100.111320571196</data>
    </edge>
    <edge source="n20" target="n82">
      <data key="e_neighborhood">0</data>
      <data key="e_fusion">0</data>
      <data key="e_cooccurence">0</data>
      <data key="e_coexpression">74</data>
      <data key="e_experimental">167</data>
      <data key="e_database">900</data>
      <data key="e_textmining">121</data>
      <data key="e_combined_score">923</data>
      <data key="e_organism">Homo sapiens</data>
      <data key="e_endometriosis:cost">100.108596182236</data>
    </edge>
    <edge source="n20" target="n85">
      <data key="e_neighborhood">0</data>
      <data key="e_fusion">0</data>
      <data key="e_cooccurence">0</data>
      <data key="e_coexpression">750</data>
      <data key="e_experimental">995</data>
      <data key="e_database">900</data>
      <data key="e_textmining">421</data>
      <data key="e_combined_score">999</data>
      <data key="e_organism">Homo sapiens</data>
      <data key="e_endometriosis:cost">100.06436354265</data>
    </edge>
    <edge source="n20" target="n86">
      <data key="e_neighborhood">0</data>
      <data key="e_fusion">0</data>
      <data key="e_cooccurence">223</data>
      <data key="e_coexpression">931</data>
      <data key="e_experimental">998</data>
      <data key="e_database">900</data>
      <data key="e_textmining">880</data>
      <data key="e_combined_score">999</data>
      <data key="e_organism">Homo sapiens</data>
      <data key="e_endometriosis:cost">100.219652299304</data>
    </edge>
    <edge source="n20" target="n89">
      <data key="e_neighborhood">0</data>
      <data key="e_fusion">0</data>
      <data key="e_cooccurence">0</data>
      <data key="e_coexpression">0</data>
      <data key="e_experimental">186</data>
      <data key="e_database">900</data>
      <data key="e_textmining">351</data>
      <data key="e_combined_score">942</data>
      <data key="e_organism">Homo sapiens</data>
      <data key="e_endometriosis:cost">100.432800937195</data>
    </edge>
    <edge source="n21" target="n23">
      <data key="e_neighborhood">0</data>
      <data key="e_fusion">0</data>
      <data key="e_cooccurence">0</data>
      <data key="e_coexpression">72</data>
      <data key="e_experimental">101</data>
      <data key="e_database">900</data>
      <data key="e_textmining">80</data>
      <data key="e_combined_score">915</data>
      <data key="e_organism">Homo sapiens</data>
      <data key="e_endometriosis:cost">100.242255266365</data>
    </edge>
    <edge source="n21" target="n30">
      <data key="e_neighborhood">0</data>
      <data key="e_fusion">0</data>
      <data key="e_cooccurence">0</data>
      <data key="e_coexpression">0</data>
      <data key="e_experimental">0</data>
      <data key="e_database">900</data>
      <data key="e_textmining">0</data>
      <data key="e_combined_score">900</data>
      <data key="e_organism">Homo sapiens</data>
      <data key="e_endometriosis:cost">100.60416986709</data>
    </edge>
    <edge source="n21" target="n40">
      <data key="e_neighborhood">0</data>
      <data key="e_fusion">0</data>
      <data key="e_cooccurence">0</data>
      <data key="e_coexpression">0</data>
      <data key="e_experimental">0</data>
      <data key="e_database">900</data>
      <data key="e_textmining">76</data>
      <data key="e_combined_score">903</data>
      <data key="e_organism">Homo sapiens</data>
      <data key="e_endometriosis:cost">100.263899000098</data>
    </edge>
    <edge source="n21" target="n45">
      <data key="e_neighborhood">0</data>
      <data key="e_fusion">0</data>
      <data key="e_cooccurence">0</data>
      <data key="e_coexpression">0</data>
      <data key="e_experimental">0</data>
      <data key="e_database">900</data>
      <data key="e_textmining">0</data>
      <data key="e_combined_score">900</data>
      <data key="e_organism">Homo sapiens</data>
      <data key="e_endometriosis:cost">100.519419384107</data>
    </edge>
    <edge source="n21" target="n46">
      <data key="e_neighborhood">0</data>
      <data key="e_fusion">0</data>
      <data key="e_cooccurence">0</data>
      <data key="e_coexpression">0</data>
      <data key="e_experimental">574</data>
      <data key="e_database">900</data>
      <data key="e_textmining">609</data>
      <data key="e_combined_score">981</data>
      <data key="e_organism">Homo sapiens</data>
      <data key="e_endometriosis:cost">100.66050890506</data>
    </edge>
    <edge source="n21" target="n48">
      <data key="e_neighborhood">0</data>
      <data key="e_fusion">0</data>
      <data key="e_cooccurence">0</data>
      <data key="e_coexpression">0</data>
      <data key="e_experimental">576</data>
      <data key="e_database">900</data>
      <data key="e_textmining">0</data>
      <data key="e_combined_score">955</data>
      <data key="e_organism">Homo sapiens</data>
      <data key="e_endometriosis:cost">100.585688067942</data>
    </edge>
    <edge source="n21" target="n54">
      <data key="e_neighborhood">0</data>
      <data key="e_fusion">0</data>
      <data key="e_cooccurence">0</data>
      <data key="e_coexpression">0</data>
      <data key="e_experimental">87</data>
      <data key="e_database">900</data>
      <data key="e_textmining">254</data>
      <data key="e_combined_score">925</data>
      <data key="e_organism">Homo sapiens</data>
      <data key="e_endometriosis:cost">100.259361133968</data>
    </edge>
    <edge source="n21" target="n56">
      <data key="e_neighborhood">0</data>
      <data key="e_fusion">0</data>
      <data key="e_cooccurence">0</data>
      <data key="e_coexpression">0</data>
      <data key="e_experimental">0</data>
      <data key="e_database">900</data>
      <data key="e_textmining">89</data>
      <data key="e_combined_score">905</data>
      <data key="e_organism">Homo sapiens</data>
      <data key="e_endometriosis:cost">100.319737251414</data>
    </edge>
    <edge source="n21" target="n57">
      <data key="e_neighborhood">0</data>
      <data key="e_fusion">0</data>
      <data key="e_cooccurence">0</data>
      <data key="e_coexpression">0</data>
      <data key="e_experimental">714</data>
      <data key="e_database">900</data>
      <data key="e_textmining">183</data>
      <data key="e_combined_score">975</data>
      <data key="e_organism">Homo sapiens</data>
      <data key="e_endometriosis:cost">100.662017188495</data>
    </edge>
    <edge source="n21" target="n62">
      <data key="e_neighborhood">0</data>
      <data key="e_fusion">0</data>
      <data key="e_cooccurence">0</data>
      <data key="e_coexpression">0</data>
      <data key="e_experimental">0</data>
      <data key="e_database">900</data>
      <data key="e_textmining">0</data>
      <data key="e_combined_score">900</data>
      <data key="e_organism">Homo sapiens</data>
      <data key="e_endometriosis:cost">100.444294806773</data>
    </edge>
    <edge source="n21" target="n64">
      <data key="e_neighborhood">0</data>
      <data key="e_fusion">0</data>
      <data key="e_cooccurence">0</data>
      <data key="e_coexpression">0</data>
      <data key="e_experimental">0</data>
      <data key="e_database">900</data>
      <data key="e_textmining">137</data>
      <data key="e_combined_score">910</data>
      <data key="e_organism">Homo sapiens</data>
      <data key="e_endometriosis:cost">100.349988321035</data>
    </edge>
    <edge source="n21" target="n65">
      <data key="e_neighborhood">0</data>
      <data key="e_fusion">0</data>
      <data key="e_cooccurence">0</data>
      <data key="e_coexpression">63</data>
      <data key="e_experimental">0</data>
      <data key="e_database">900</data>
      <data key="e_textmining">290</data>
      <data key="e_combined_score">927</data>
      <data key="e_organism">Homo sapiens</data>
      <data key="e_endometriosis:cost">100.19042831488</data>
    </edge>
    <edge source="n21" target="n68">
      <data key="e_neighborhood">0</data>
      <data key="e_fusion">0</data>
      <data key="e_cooccurence">0</data>
      <data key="e_coexpression">0</data>
      <data key="e_experimental">572</data>
      <data key="e_database">0</data>
      <data key="e_textmining">483</data>
      <data key="e_combined_score">769</data>
      <data key="e_organism">Homo sapiens</data>
      <data key="e_endometriosis:cost">100.576882983525</data>
    </edge>
    <edge source="n21" target="n70">
      <data key="e_neighborhood">0</data>
      <data key="e_fusion">0</data>
      <data key="e_cooccurence">0</data>
      <data key="e_coexpression">0</data>
      <data key="e_experimental">915</data>
      <data key="e_database">900</data>
      <data key="e_textmining">109</data>
      <data key="e_combined_score">992</data>
      <data key="e_organism">Homo sapiens</data>
      <data key="e_endometriosis:cost">100.332732324217</data>
    </edge>
    <edge source="n21" target="n77">
      <data key="e_neighborhood">0</data>
      <data key="e_fusion">0</data>
      <data key="e_cooccurence">0</data>
      <data key="e_coexpression">0</data>
      <data key="e_experimental">913</data>
      <data key="e_database">900</data>
      <data key="e_textmining">918</data>
      <data key="e_combined_score">999</data>
      <data key="e_organism">Homo sapiens</data>
      <data key="e_endometriosis:cost">100.250554057811</data>
    </edge>
    <edge source="n21" target="n83">
      <data key="e_neighborhood">0</data>
      <data key="e_fusion">0</data>
      <data key="e_cooccurence">0</data>
      <data key="e_coexpression">0</data>
      <data key="e_experimental">0</data>
      <data key="e_database">900</data>
      <data key="e_textmining">0</data>
      <data key="e_combined_score">900</data>
      <data key="e_organism">Homo sapiens</data>
      <data key="e_endometriosis:cost">100.2575996993</data>
    </edge>
    <edge source="n21" target="n87">
      <data key="e_neighborhood">0</data>
      <data key="e_fusion">0</data>
      <data key="e_cooccurence">0</data>
      <data key="e_coexpression">0</data>
      <data key="e_experimental">962</data>
      <data key="e_database">900</data>
      <data key="e_textmining">165</data>
      <data key="e_combined_score">996</data>
      <data key="e_organism">Homo sapiens</data>
      <data key="e_endometriosis:cost">100.541147363788</data>
    </edge>
    <edge source="n21" target="n88">
      <data key="e_neighborhood">0</data>
      <data key="e_fusion">0</data>
      <data key="e_cooccurence">0</data>
      <data key="e_coexpression">0</data>
      <data key="e_experimental">0</data>
      <data key="e_database">900</data>
      <data key="e_textmining">77</data>
      <data key="e_combined_score">903</data>
      <data key="e_organism">Homo sapiens</data>
      <data key="e_endometriosis:cost">100.359256973543</data>
    </edge>
    <edge source="n22" target="n23">
      <data key="e_neighborhood">0</data>
      <data key="e_fusion">0</data>
      <data key="e_cooccurence">0</data>
      <data key="e_coexpression">0</data>
      <data key="e_experimental">88</data>
      <data key="e_database">800</data>
      <data key="e_textmining">171</data>
      <data key="e_combined_score">835</data>
      <data key="e_organism">Homo sapiens</data>
      <data key="e_endometriosis:cost">100.128772486139</data>
    </edge>
    <edge source="n22" target="n32">
      <data key="e_neighborhood">0</data>
      <data key="e_fusion">0</data>
      <data key="e_cooccurence">0</data>
      <data key="e_coexpression">0</data>
      <data key="e_experimental">0</data>
      <data key="e_database">900</data>
      <data key="e_textmining">96</data>
      <data key="e_combined_score">909</data>
      <data key="e_organism">Homo sapiens</data>
      <data key="e_endometriosis:cost">100.393441319442</data>
    </edge>
    <edge source="n22" target="n37">
      <data key="e_neighborhood">0</data>
      <data key="e_fusion">0</data>
      <data key="e_cooccurence">0</data>
      <data key="e_coexpression">0</data>
      <data key="e_experimental">0</data>
      <data key="e_database">900</data>
      <data key="e_textmining">91</data>
      <data key="e_combined_score">905</data>
      <data key="e_organism">Homo sapiens</data>
      <data key="e_endometriosis:cost">100.426862090436</data>
    </edge>
    <edge source="n22" target="n48">
      <data key="e_neighborhood">0</data>
      <data key="e_fusion">0</data>
      <data key="e_cooccurence">0</data>
      <data key="e_coexpression">0</data>
      <data key="e_experimental">576</data>
      <data key="e_database">900</data>
      <data key="e_textmining">0</data>
      <data key="e_combined_score">955</data>
      <data key="e_organism">Homo sapiens</data>
      <data key="e_endometriosis:cost">100.472205287716</data>
    </edge>
    <edge source="n22" target="n57">
      <data key="e_neighborhood">0</data>
      <data key="e_fusion">0</data>
      <data key="e_cooccurence">0</data>
      <data key="e_coexpression">0</data>
      <data key="e_experimental">292</data>
      <data key="e_database">900</data>
      <data key="e_textmining">734</data>
      <data key="e_combined_score">979</data>
      <data key="e_organism">Homo sapiens</data>
      <data key="e_endometriosis:cost">100.548534408269</data>
    </edge>
    <edge source="n22" target="n58">
      <data key="e_neighborhood">0</data>
      <data key="e_fusion">0</data>
      <data key="e_cooccurence">0</data>
      <data key="e_coexpression">0</data>
      <data key="e_experimental">88</data>
      <data key="e_database">900</data>
      <data key="e_textmining">769</data>
      <data key="e_combined_score">977</data>
      <data key="e_organism">Homo sapiens</data>
      <data key="e_endometriosis:cost">100.306833314258</data>
    </edge>
    <edge source="n22" target="n60">
      <data key="e_neighborhood">0</data>
      <data key="e_fusion">0</data>
      <data key="e_cooccurence">0</data>
      <data key="e_coexpression">0</data>
      <data key="e_experimental">254</data>
      <data key="e_database">900</data>
      <data key="e_textmining">377</data>
      <data key="e_combined_score">949</data>
      <data key="e_organism">Homo sapiens</data>
      <data key="e_endometriosis:cost">100.082018743861</data>
    </edge>
    <edge source="n22" target="n61">
      <data key="e_neighborhood">0</data>
      <data key="e_fusion">0</data>
      <data key="e_cooccurence">0</data>
      <data key="e_coexpression">0</data>
      <data key="e_experimental">97</data>
      <data key="e_database">900</data>
      <data key="e_textmining">161</data>
      <data key="e_combined_score">917</data>
      <data key="e_organism">Homo sapiens</data>
      <data key="e_endometriosis:cost">100.379472276797</data>
    </edge>
    <edge source="n22" target="n71">
      <data key="e_neighborhood">0</data>
      <data key="e_fusion">0</data>
      <data key="e_cooccurence">0</data>
      <data key="e_coexpression">0</data>
      <data key="e_experimental">724</data>
      <data key="e_database">900</data>
      <data key="e_textmining">968</data>
      <data key="e_combined_score">999</data>
      <data key="e_organism">Homo sapiens</data>
      <data key="e_endometriosis:cost">100.295543188488</data>
    </edge>
    <edge source="n22" target="n75">
      <data key="e_neighborhood">0</data>
      <data key="e_fusion">0</data>
      <data key="e_cooccurence">0</data>
      <data key="e_coexpression">0</data>
      <data key="e_experimental">0</data>
      <data key="e_database">900</data>
      <data key="e_textmining">91</data>
      <data key="e_combined_score">909</data>
      <data key="e_organism">Homo sapiens</data>
      <data key="e_endometriosis:cost">100.258203585899</data>
    </edge>
    <edge source="n22" target="n76">
      <data key="e_neighborhood">0</data>
      <data key="e_fusion">0</data>
      <data key="e_cooccurence">0</data>
      <data key="e_coexpression">0</data>
      <data key="e_experimental">0</data>
      <data key="e_database">800</data>
      <data key="e_textmining">54</data>
      <data key="e_combined_score">802</data>
      <data key="e_organism">Homo sapiens</data>
      <data key="e_endometriosis:cost">100.126580847152</data>
    </edge>
    <edge source="n22" target="n79">
      <data key="e_neighborhood">0</data>
      <data key="e_fusion">0</data>
      <data key="e_cooccurence">0</data>
      <data key="e_coexpression">0</data>
      <data key="e_experimental">0</data>
      <data key="e_database">900</data>
      <data key="e_textmining">159</data>
      <data key="e_combined_score">912</data>
      <data key="e_organism">Homo sapiens</data>
      <data key="e_endometriosis:cost">100.355021213939</data>
    </edge>
    <edge source="n22" target="n83">
      <data key="e_neighborhood">0</data>
      <data key="e_fusion">0</data>
      <data key="e_cooccurence">0</data>
      <data key="e_coexpression">0</data>
      <data key="e_experimental">0</data>
      <data key="e_database">900</data>
      <data key="e_textmining">290</data>
      <data key="e_combined_score">926</data>
      <data key="e_organism">Homo sapiens</data>
      <data key="e_endometriosis:cost">100.144116919073</data>
    </edge>
    <edge source="n22" target="n84">
      <data key="e_neighborhood">0</data>
      <data key="e_fusion">0</data>
      <data key="e_cooccurence">0</data>
      <data key="e_coexpression">0</data>
      <data key="e_experimental">88</data>
      <data key="e_database">800</data>
      <data key="e_textmining">493</data>
      <data key="e_combined_score">899</data>
      <data key="e_organism">Homo sapiens</data>
      <data key="e_endometriosis:cost">100.311922807372</data>
    </edge>
    <edge source="n23" target="n32">
      <data key="e_neighborhood">0</data>
      <data key="e_fusion">0</data>
      <data key="e_cooccurence">0</data>
      <data key="e_coexpression">0</data>
      <data key="e_experimental">88</data>
      <data key="e_database">800</data>
      <data key="e_textmining">150</data>
      <data key="e_combined_score">831</data>
      <data key="e_organism">Homo sapiens</data>
      <data key="e_endometriosis:cost">100.393205197581</data>
    </edge>
    <edge source="n23" target="n37">
      <data key="e_neighborhood">0</data>
      <data key="e_fusion">0</data>
      <data key="e_cooccurence">0</data>
      <data key="e_coexpression">112</data>
      <data key="e_experimental">0</data>
      <data key="e_database">900</data>
      <data key="e_textmining">309</data>
      <data key="e_combined_score">933</data>
      <data key="e_organism">Homo sapiens</data>
      <data key="e_endometriosis:cost">100.426625968575</data>
    </edge>
    <edge source="n23" target="n40">
      <data key="e_neighborhood">0</data>
      <data key="e_fusion">0</data>
      <data key="e_cooccurence">0</data>
      <data key="e_coexpression">0</data>
      <data key="e_experimental">0</data>
      <data key="e_database">900</data>
      <data key="e_textmining">292</data>
      <data key="e_combined_score">926</data>
      <data key="e_organism">Homo sapiens</data>
      <data key="e_endometriosis:cost">100.150180098011</data>
    </edge>
    <edge source="n23" target="n48">
      <data key="e_neighborhood">0</data>
      <data key="e_fusion">0</data>
      <data key="e_cooccurence">0</data>
      <data key="e_coexpression">0</data>
      <data key="e_experimental">0</data>
      <data key="e_database">900</data>
      <data key="e_textmining">329</data>
      <data key="e_combined_score">930</data>
      <data key="e_organism">Homo sapiens</data>
      <data key="e_endometriosis:cost">100.471969165855</data>
    </edge>
    <edge source="n23" target="n56">
      <data key="e_neighborhood">0</data>
      <data key="e_fusion">0</data>
      <data key="e_cooccurence">0</data>
      <data key="e_coexpression">0</data>
      <data key="e_experimental">149</data>
      <data key="e_database">900</data>
      <data key="e_textmining">736</data>
      <data key="e_combined_score">975</data>
      <data key="e_organism">Homo sapiens</data>
      <data key="e_endometriosis:cost">100.206018349327</data>
    </edge>
    <edge source="n23" target="n58">
      <data key="e_neighborhood">0</data>
      <data key="e_fusion">0</data>
      <data key="e_cooccurence">0</data>
      <data key="e_coexpression">0</data>
      <data key="e_experimental">595</data>
      <data key="e_database">900</data>
      <data key="e_textmining">265</data>
      <data key="e_combined_score">968</data>
      <data key="e_organism">Homo sapiens</data>
      <data key="e_endometriosis:cost">100.306597192397</data>
    </edge>
    <edge source="n23" target="n60">
      <data key="e_neighborhood">0</data>
      <data key="e_fusion">0</data>
      <data key="e_cooccurence">0</data>
      <data key="e_coexpression">72</data>
      <data key="e_experimental">0</data>
      <data key="e_database">900</data>
      <data key="e_textmining">280</data>
      <data key="e_combined_score">927</data>
      <data key="e_organism">Homo sapiens</data>
      <data key="e_endometriosis:cost">100.081782622</data>
    </edge>
    <edge source="n23" target="n62">
      <data key="e_neighborhood">0</data>
      <data key="e_fusion">0</data>
      <data key="e_cooccurence">0</data>
      <data key="e_coexpression">0</data>
      <data key="e_experimental">0</data>
      <data key="e_database">900</data>
      <data key="e_textmining">0</data>
      <data key="e_combined_score">900</data>
      <data key="e_organism">Homo sapiens</data>
      <data key="e_endometriosis:cost">100.330575904687</data>
    </edge>
    <edge source="n23" target="n64">
      <data key="e_neighborhood">0</data>
      <data key="e_fusion">0</data>
      <data key="e_cooccurence">0</data>
      <data key="e_coexpression">114</data>
      <data key="e_experimental">963</data>
      <data key="e_database">900</data>
      <data key="e_textmining">488</data>
      <data key="e_combined_score">998</data>
      <data key="e_organism">Homo sapiens</data>
      <data key="e_endometriosis:cost">100.236269418948</data>
    </edge>
    <edge source="n23" target="n65">
      <data key="e_neighborhood">0</data>
      <data key="e_fusion">0</data>
      <data key="e_cooccurence">0</data>
      <data key="e_coexpression">0</data>
      <data key="e_experimental">999</data>
      <data key="e_database">900</data>
      <data key="e_textmining">941</data>
      <data key="e_combined_score">999</data>
      <data key="e_organism">Homo sapiens</data>
      <data key="e_endometriosis:cost">100.076709412793</data>
    </edge>
    <edge source="n23" target="n67">
      <data key="e_neighborhood">0</data>
      <data key="e_fusion">0</data>
      <data key="e_cooccurence">0</data>
      <data key="e_coexpression">0</data>
      <data key="e_experimental">74</data>
      <data key="e_database">0</data>
      <data key="e_textmining">978</data>
      <data key="e_combined_score">979</data>
      <data key="e_organism">Homo sapiens</data>
      <data key="e_endometriosis:cost">100.344048922462</data>
    </edge>
    <edge source="n23" target="n75">
      <data key="e_neighborhood">0</data>
      <data key="e_fusion">0</data>
      <data key="e_cooccurence">0</data>
      <data key="e_coexpression">0</data>
      <data key="e_experimental">88</data>
      <data key="e_database">800</data>
      <data key="e_textmining">297</data>
      <data key="e_combined_score">860</data>
      <data key="e_organism">Homo sapiens</data>
      <data key="e_endometriosis:cost">100.257967464038</data>
    </edge>
    <edge source="n23" target="n76">
      <data key="e_neighborhood">0</data>
      <data key="e_fusion">0</data>
      <data key="e_cooccurence">0</data>
      <data key="e_coexpression">111</data>
      <data key="e_experimental">960</data>
      <data key="e_database">900</data>
      <data key="e_textmining">962</data>
      <data key="e_combined_score">999</data>
      <data key="e_organism">Homo sapiens</data>
      <data key="e_endometriosis:cost">100.126344725292</data>
    </edge>
    <edge source="n23" target="n77">
      <data key="e_neighborhood">0</data>
      <data key="e_fusion">0</data>
      <data key="e_cooccurence">0</data>
      <data key="e_coexpression">0</data>
      <data key="e_experimental">576</data>
      <data key="e_database">0</data>
      <data key="e_textmining">512</data>
      <data key="e_combined_score">784</data>
      <data key="e_organism">Homo sapiens</data>
      <data key="e_endometriosis:cost">100.136835155724</data>
    </edge>
    <edge source="n23" target="n84">
      <data key="e_neighborhood">0</data>
      <data key="e_fusion">0</data>
      <data key="e_cooccurence">0</data>
      <data key="e_coexpression">0</data>
      <data key="e_experimental">84</data>
      <data key="e_database">900</data>
      <data key="e_textmining">297</data>
      <data key="e_combined_score">932</data>
      <data key="e_organism">Homo sapiens</data>
      <data key="e_endometriosis:cost">100.311686685511</data>
    </edge>
    <edge source="n23" target="n88">
      <data key="e_neighborhood">0</data>
      <data key="e_fusion">0</data>
      <data key="e_cooccurence">0</data>
      <data key="e_coexpression">0</data>
      <data key="e_experimental">0</data>
      <data key="e_database">900</data>
      <data key="e_textmining">407</data>
      <data key="e_combined_score">938</data>
      <data key="e_organism">Homo sapiens</data>
      <data key="e_endometriosis:cost">100.245538071456</data>
    </edge>
    <edge source="n24" target="n49">
      <data key="e_neighborhood">0</data>
      <data key="e_fusion">0</data>
      <data key="e_cooccurence">0</data>
      <data key="e_coexpression">0</data>
      <data key="e_experimental">78</data>
      <data key="e_database">900</data>
      <data key="e_textmining">47</data>
      <data key="e_combined_score">904</data>
      <data key="e_organism">Homo sapiens</data>
      <data key="e_endometriosis:cost">100.189856226614</data>
    </edge>
    <edge source="n24" target="n50">
      <data key="e_neighborhood">0</data>
      <data key="e_fusion">0</data>
      <data key="e_cooccurence">0</data>
      <data key="e_coexpression">72</data>
      <data key="e_experimental">999</data>
      <data key="e_database">900</data>
      <data key="e_textmining">740</data>
      <data key="e_combined_score">999</data>
      <data key="e_organism">Homo sapiens</data>
      <data key="e_endometriosis:cost">100.284514942492</data>
    </edge>
    <edge source="n24" target="n69">
      <data key="e_neighborhood">0</data>
      <data key="e_fusion">0</data>
      <data key="e_cooccurence">7</data>
      <data key="e_coexpression">0</data>
      <data key="e_experimental">969</data>
      <data key="e_database">900</data>
      <data key="e_textmining">8</data>
      <data key="e_combined_score">996</data>
      <data key="e_organism">Homo sapiens</data>
      <data key="e_endometriosis:cost">100.229080161659</data>
    </edge>
    <edge source="n25" target="n26">
      <data key="e_neighborhood">0</data>
      <data key="e_fusion">0</data>
      <data key="e_cooccurence">232</data>
      <data key="e_coexpression">933</data>
      <data key="e_experimental">984</data>
      <data key="e_database">900</data>
      <data key="e_textmining">720</data>
      <data key="e_combined_score">999</data>
      <data key="e_organism">Homo sapiens</data>
      <data key="e_endometriosis:cost">100.199475820257</data>
    </edge>
    <edge source="n25" target="n27">
      <data key="e_neighborhood">0</data>
      <data key="e_fusion">0</data>
      <data key="e_cooccurence">0</data>
      <data key="e_coexpression">71</data>
      <data key="e_experimental">198</data>
      <data key="e_database">900</data>
      <data key="e_textmining">0</data>
      <data key="e_combined_score">918</data>
      <data key="e_organism">Homo sapiens</data>
      <data key="e_endometriosis:cost">100.51586290349</data>
    </edge>
    <edge source="n25" target="n34">
      <data key="e_neighborhood">0</data>
      <data key="e_fusion">0</data>
      <data key="e_cooccurence">0</data>
      <data key="e_coexpression">890</data>
      <data key="e_experimental">986</data>
      <data key="e_database">900</data>
      <data key="e_textmining">809</data>
      <data key="e_combined_score">999</data>
      <data key="e_organism">Homo sapiens</data>
      <data key="e_endometriosis:cost">100.228423481536</data>
    </edge>
    <edge source="n25" target="n36">
      <data key="e_neighborhood">0</data>
      <data key="e_fusion">0</data>
      <data key="e_cooccurence">0</data>
      <data key="e_coexpression">494</data>
      <data key="e_experimental">969</data>
      <data key="e_database">900</data>
      <data key="e_textmining">477</data>
      <data key="e_combined_score">999</data>
      <data key="e_organism">Homo sapiens</data>
      <data key="e_endometriosis:cost">100.388689082832</data>
    </edge>
    <edge source="n25" target="n38">
      <data key="e_neighborhood">0</data>
      <data key="e_fusion">0</data>
      <data key="e_cooccurence">0</data>
      <data key="e_coexpression">474</data>
      <data key="e_experimental">985</data>
      <data key="e_database">900</data>
      <data key="e_textmining">114</data>
      <data key="e_combined_score">999</data>
      <data key="e_organism">Homo sapiens</data>
      <data key="e_endometriosis:cost">100.303266487394</data>
    </edge>
    <edge source="n25" target="n42">
      <data key="e_neighborhood">0</data>
      <data key="e_fusion">0</data>
      <data key="e_cooccurence">0</data>
      <data key="e_coexpression">401</data>
      <data key="e_experimental">985</data>
      <data key="e_database">900</data>
      <data key="e_textmining">647</data>
      <data key="e_combined_score">999</data>
      <data key="e_organism">Homo sapiens</data>
      <data key="e_endometriosis:cost">100.379292663415</data>
    </edge>
    <edge source="n25" target="n43">
      <data key="e_neighborhood">0</data>
      <data key="e_fusion">0</data>
      <data key="e_cooccurence">0</data>
      <data key="e_coexpression">0</data>
      <data key="e_experimental">0</data>
      <data key="e_database">900</data>
      <data key="e_textmining">0</data>
      <data key="e_combined_score">900</data>
      <data key="e_organism">Homo sapiens</data>
      <data key="e_endometriosis:cost">100.252480346066</data>
    </edge>
    <edge source="n25" target="n50">
      <data key="e_neighborhood">0</data>
      <data key="e_fusion">0</data>
      <data key="e_cooccurence">0</data>
      <data key="e_coexpression">82</data>
      <data key="e_experimental">95</data>
      <data key="e_database">900</data>
      <data key="e_textmining">0</data>
      <data key="e_combined_score">909</data>
      <data key="e_organism">Homo sapiens</data>
      <data key="e_endometriosis:cost">100.371211359857</data>
    </edge>
    <edge source="n25" target="n51">
      <data key="e_neighborhood">0</data>
      <data key="e_fusion">0</data>
      <data key="e_cooccurence">0</data>
      <data key="e_coexpression">0</data>
      <data key="e_experimental">0</data>
      <data key="e_database">900</data>
      <data key="e_textmining">83</data>
      <data key="e_combined_score">904</data>
      <data key="e_organism">Homo sapiens</data>
      <data key="e_endometriosis:cost">100.234322421784</data>
    </edge>
    <edge source="n25" target="n59">
      <data key="e_neighborhood">0</data>
      <data key="e_fusion">0</data>
      <data key="e_cooccurence">0</data>
      <data key="e_coexpression">736</data>
      <data key="e_experimental">999</data>
      <data key="e_database">900</data>
      <data key="e_textmining">199</data>
      <data key="e_combined_score">999</data>
      <data key="e_organism">Homo sapiens</data>
      <data key="e_endometriosis:cost">100.564567960029</data>
    </edge>
    <edge source="n25" target="n69">
      <data key="e_neighborhood">0</data>
      <data key="e_fusion">0</data>
      <data key="e_cooccurence">0</data>
      <data key="e_coexpression">0</data>
      <data key="e_experimental">0</data>
      <data key="e_database">900</data>
      <data key="e_textmining">50</data>
      <data key="e_combined_score">900</data>
      <data key="e_organism">Homo sapiens</data>
      <data key="e_endometriosis:cost">100.315776579024</data>
    </edge>
    <edge source="n25" target="n72">
      <data key="e_neighborhood">0</data>
      <data key="e_fusion">0</data>
      <data key="e_cooccurence">0</data>
      <data key="e_coexpression">102</data>
      <data key="e_experimental">0</data>
      <data key="e_database">900</data>
      <data key="e_textmining">104</data>
      <data key="e_combined_score">912</data>
      <data key="e_organism">Homo sapiens</data>
      <data key="e_endometriosis:cost">100.336075896186</data>
    </edge>
    <edge source="n25" target="n78">
      <data key="e_neighborhood">0</data>
      <data key="e_fusion">0</data>
      <data key="e_cooccurence">0</data>
      <data key="e_coexpression">0</data>
      <data key="e_experimental">616</data>
      <data key="e_database">900</data>
      <data key="e_textmining">0</data>
      <data key="e_combined_score">959</data>
      <data key="e_organism">Homo sapiens</data>
      <data key="e_endometriosis:cost">100.142981790326</data>
    </edge>
    <edge source="n25" target="n80">
      <data key="e_neighborhood">0</data>
      <data key="e_fusion">0</data>
      <data key="e_cooccurence">71</data>
      <data key="e_coexpression">657</data>
      <data key="e_experimental">360</data>
      <data key="e_database">900</data>
      <data key="e_textmining">196</data>
      <data key="e_combined_score">982</data>
      <data key="e_organism">Homo sapiens</data>
      <data key="e_endometriosis:cost">100.428454204489</data>
    </edge>
    <edge source="n25" target="n81">
      <data key="e_neighborhood">0</data>
      <data key="e_fusion">0</data>
      <data key="e_cooccurence">0</data>
      <data key="e_coexpression">615</data>
      <data key="e_experimental">999</data>
      <data key="e_database">900</data>
      <data key="e_textmining">201</data>
      <data key="e_combined_score">999</data>
      <data key="e_organism">Homo sapiens</data>
      <data key="e_endometriosis:cost">100.195417800882</data>
    </edge>
    <edge source="n25" target="n82">
      <data key="e_neighborhood">0</data>
      <data key="e_fusion">0</data>
      <data key="e_cooccurence">0</data>
      <data key="e_coexpression">114</data>
      <data key="e_experimental">198</data>
      <data key="e_database">900</data>
      <data key="e_textmining">0</data>
      <data key="e_combined_score">922</data>
      <data key="e_organism">Homo sapiens</data>
      <data key="e_endometriosis:cost">100.192693411922</data>
    </edge>
    <edge source="n25" target="n85">
      <data key="e_neighborhood">0</data>
      <data key="e_fusion">0</data>
      <data key="e_cooccurence">0</data>
      <data key="e_coexpression">435</data>
      <data key="e_experimental">973</data>
      <data key="e_database">900</data>
      <data key="e_textmining">277</data>
      <data key="e_combined_score">998</data>
      <data key="e_organism">Homo sapiens</data>
      <data key="e_endometriosis:cost">100.148460772336</data>
    </edge>
    <edge source="n25" target="n86">
      <data key="e_neighborhood">0</data>
      <data key="e_fusion">0</data>
      <data key="e_cooccurence">0</data>
      <data key="e_coexpression">847</data>
      <data key="e_experimental">998</data>
      <data key="e_database">900</data>
      <data key="e_textmining">716</data>
      <data key="e_combined_score">999</data>
      <data key="e_organism">Homo sapiens</data>
      <data key="e_endometriosis:cost">100.30374952899</data>
    </edge>
    <edge source="n25" target="n89">
      <data key="e_neighborhood">0</data>
      <data key="e_fusion">0</data>
      <data key="e_cooccurence">0</data>
      <data key="e_coexpression">0</data>
      <data key="e_experimental">0</data>
      <data key="e_database">900</data>
      <data key="e_textmining">0</data>
      <data key="e_combined_score">900</data>
      <data key="e_organism">Homo sapiens</data>
      <data key="e_endometriosis:cost">100.516898166881</data>
    </edge>
    <edge source="n26" target="n27">
      <data key="e_neighborhood">0</data>
      <data key="e_fusion">0</data>
      <data key="e_cooccurence">0</data>
      <data key="e_coexpression">69</data>
      <data key="e_experimental">167</data>
      <data key="e_database">900</data>
      <data key="e_textmining">99</data>
      <data key="e_combined_score">920</data>
      <data key="e_organism">Homo sapiens</data>
      <data key="e_endometriosis:cost">100.522261803067</data>
    </edge>
    <edge source="n26" target="n34">
      <data key="e_neighborhood">0</data>
      <data key="e_fusion">0</data>
      <data key="e_cooccurence">0</data>
      <data key="e_coexpression">940</data>
      <data key="e_experimental">999</data>
      <data key="e_database">900</data>
      <data key="e_textmining">736</data>
      <data key="e_combined_score">999</data>
      <data key="e_organism">Homo sapiens</data>
      <data key="e_endometriosis:cost">100.234822381113</data>
    </edge>
    <edge source="n26" target="n36">
      <data key="e_neighborhood">0</data>
      <data key="e_fusion">0</data>
      <data key="e_cooccurence">0</data>
      <data key="e_coexpression">665</data>
      <data key="e_experimental">995</data>
      <data key="e_database">900</data>
      <data key="e_textmining">487</data>
      <data key="e_combined_score">999</data>
      <data key="e_organism">Homo sapiens</data>
      <data key="e_endometriosis:cost">100.395087982409</data>
    </edge>
    <edge source="n26" target="n38">
      <data key="e_neighborhood">0</data>
      <data key="e_fusion">0</data>
      <data key="e_cooccurence">0</data>
      <data key="e_coexpression">523</data>
      <data key="e_experimental">995</data>
      <data key="e_database">900</data>
      <data key="e_textmining">253</data>
      <data key="e_combined_score">999</data>
      <data key="e_organism">Homo sapiens</data>
      <data key="e_endometriosis:cost">100.309665386971</data>
    </edge>
    <edge source="n26" target="n42">
      <data key="e_neighborhood">0</data>
      <data key="e_fusion">0</data>
      <data key="e_cooccurence">0</data>
      <data key="e_coexpression">529</data>
      <data key="e_experimental">996</data>
      <data key="e_database">900</data>
      <data key="e_textmining">504</data>
      <data key="e_combined_score">999</data>
      <data key="e_organism">Homo sapiens</data>
      <data key="e_endometriosis:cost">100.385691562992</data>
    </edge>
    <edge source="n26" target="n43">
      <data key="e_neighborhood">0</data>
      <data key="e_fusion">0</data>
      <data key="e_cooccurence">0</data>
      <data key="e_coexpression">0</data>
      <data key="e_experimental">125</data>
      <data key="e_database">900</data>
      <data key="e_textmining">0</data>
      <data key="e_combined_score">908</data>
      <data key="e_organism">Homo sapiens</data>
      <data key="e_endometriosis:cost">100.258879245643</data>
    </edge>
    <edge source="n26" target="n50">
      <data key="e_neighborhood">0</data>
      <data key="e_fusion">0</data>
      <data key="e_cooccurence">0</data>
      <data key="e_coexpression">85</data>
      <data key="e_experimental">148</data>
      <data key="e_database">900</data>
      <data key="e_textmining">99</data>
      <data key="e_combined_score">920</data>
      <data key="e_organism">Homo sapiens</data>
      <data key="e_endometriosis:cost">100.377610259434</data>
    </edge>
    <edge source="n26" target="n51">
      <data key="e_neighborhood">0</data>
      <data key="e_fusion">0</data>
      <data key="e_cooccurence">0</data>
      <data key="e_coexpression">0</data>
      <data key="e_experimental">74</data>
      <data key="e_database">900</data>
      <data key="e_textmining">0</data>
      <data key="e_combined_score">903</data>
      <data key="e_organism">Homo sapiens</data>
      <data key="e_endometriosis:cost">100.240721321361</data>
    </edge>
    <edge source="n26" target="n59">
      <data key="e_neighborhood">0</data>
      <data key="e_fusion">0</data>
      <data key="e_cooccurence">65</data>
      <data key="e_coexpression">711</data>
      <data key="e_experimental">832</data>
      <data key="e_database">900</data>
      <data key="e_textmining">141</data>
      <data key="e_combined_score">995</data>
      <data key="e_organism">Homo sapiens</data>
      <data key="e_endometriosis:cost">100.570966859605</data>
    </edge>
    <edge source="n26" target="n69">
      <data key="e_neighborhood">0</data>
      <data key="e_fusion">0</data>
      <data key="e_cooccurence">0</data>
      <data key="e_coexpression">0</data>
      <data key="e_experimental">0</data>
      <data key="e_database">900</data>
      <data key="e_textmining">0</data>
      <data key="e_combined_score">900</data>
      <data key="e_organism">Homo sapiens</data>
      <data key="e_endometriosis:cost">100.322175478601</data>
    </edge>
    <edge source="n26" target="n72">
      <data key="e_neighborhood">0</data>
      <data key="e_fusion">0</data>
      <data key="e_cooccurence">0</data>
      <data key="e_coexpression">73</data>
      <data key="e_experimental">101</data>
      <data key="e_database">900</data>
      <data key="e_textmining">119</data>
      <data key="e_combined_score">916</data>
      <data key="e_organism">Homo sapiens</data>
      <data key="e_endometriosis:cost">100.342474795763</data>
    </edge>
    <edge source="n26" target="n78">
      <data key="e_neighborhood">0</data>
      <data key="e_fusion">0</data>
      <data key="e_cooccurence">0</data>
      <data key="e_coexpression">0</data>
      <data key="e_experimental">950</data>
      <data key="e_database">900</data>
      <data key="e_textmining">200</data>
      <data key="e_combined_score">995</data>
      <data key="e_organism">Homo sapiens</data>
      <data key="e_endometriosis:cost">100.149380689903</data>
    </edge>
    <edge source="n26" target="n80">
      <data key="e_neighborhood">0</data>
      <data key="e_fusion">0</data>
      <data key="e_cooccurence">281</data>
      <data key="e_coexpression">692</data>
      <data key="e_experimental">590</data>
      <data key="e_database">900</data>
      <data key="e_textmining">564</data>
      <data key="e_combined_score">995</data>
      <data key="e_organism">Homo sapiens</data>
      <data key="e_endometriosis:cost">100.434853104065</data>
    </edge>
    <edge source="n26" target="n81">
      <data key="e_neighborhood">0</data>
      <data key="e_fusion">0</data>
      <data key="e_cooccurence">0</data>
      <data key="e_coexpression">484</data>
      <data key="e_experimental">999</data>
      <data key="e_database">900</data>
      <data key="e_textmining">225</data>
      <data key="e_combined_score">999</data>
      <data key="e_organism">Homo sapiens</data>
      <data key="e_endometriosis:cost">100.201816700459</data>
    </edge>
    <edge source="n26" target="n82">
      <data key="e_neighborhood">0</data>
      <data key="e_fusion">0</data>
      <data key="e_cooccurence">0</data>
      <data key="e_coexpression">138</data>
      <data key="e_experimental">167</data>
      <data key="e_database">900</data>
      <data key="e_textmining">90</data>
      <data key="e_combined_score">925</data>
      <data key="e_organism">Homo sapiens</data>
      <data key="e_endometriosis:cost">100.199092311498</data>
    </edge>
    <edge source="n26" target="n85">
      <data key="e_neighborhood">0</data>
      <data key="e_fusion">0</data>
      <data key="e_cooccurence">0</data>
      <data key="e_coexpression">736</data>
      <data key="e_experimental">982</data>
      <data key="e_database">900</data>
      <data key="e_textmining">479</data>
      <data key="e_combined_score">999</data>
      <data key="e_organism">Homo sapiens</data>
      <data key="e_endometriosis:cost">100.154859671913</data>
    </edge>
    <edge source="n26" target="n86">
      <data key="e_neighborhood">0</data>
      <data key="e_fusion">0</data>
      <data key="e_cooccurence">81</data>
      <data key="e_coexpression">860</data>
      <data key="e_experimental">999</data>
      <data key="e_database">900</data>
      <data key="e_textmining">134</data>
      <data key="e_combined_score">999</data>
      <data key="e_organism">Homo sapiens</data>
      <data key="e_endometriosis:cost">100.310148428566</data>
    </edge>
    <edge source="n26" target="n89">
      <data key="e_neighborhood">0</data>
      <data key="e_fusion">0</data>
      <data key="e_cooccurence">0</data>
      <data key="e_coexpression">72</data>
      <data key="e_experimental">83</data>
      <data key="e_database">900</data>
      <data key="e_textmining">236</data>
      <data key="e_combined_score">926</data>
      <data key="e_organism">Homo sapiens</data>
      <data key="e_endometriosis:cost">100.523297066458</data>
    </edge>
    <edge source="n27" target="n30">
      <data key="e_neighborhood">0</data>
      <data key="e_fusion">0</data>
      <data key="e_cooccurence">0</data>
      <data key="e_coexpression">0</data>
      <data key="e_experimental">332</data>
      <data key="e_database">900</data>
      <data key="e_textmining">0</data>
      <data key="e_combined_score">930</data>
      <data key="e_organism">Homo sapiens</data>
      <data key="e_endometriosis:cost">100.845507226015</data>
    </edge>
    <edge source="n27" target="n34">
      <data key="e_neighborhood">0</data>
      <data key="e_fusion">0</data>
      <data key="e_cooccurence">0</data>
      <data key="e_coexpression">94</data>
      <data key="e_experimental">149</data>
      <data key="e_database">900</data>
      <data key="e_textmining">205</data>
      <data key="e_combined_score">930</data>
      <data key="e_organism">Homo sapiens</data>
      <data key="e_endometriosis:cost">100.551209464346</data>
    </edge>
    <edge source="n27" target="n36">
      <data key="e_neighborhood">0</data>
      <data key="e_fusion">0</data>
      <data key="e_cooccurence">0</data>
      <data key="e_coexpression">0</data>
      <data key="e_experimental">258</data>
      <data key="e_database">900</data>
      <data key="e_textmining">139</data>
      <data key="e_combined_score">930</data>
      <data key="e_organism">Homo sapiens</data>
      <data key="e_endometriosis:cost">100.711475065643</data>
    </edge>
    <edge source="n27" target="n38">
      <data key="e_neighborhood">0</data>
      <data key="e_fusion">0</data>
      <data key="e_cooccurence">0</data>
      <data key="e_coexpression">0</data>
      <data key="e_experimental">280</data>
      <data key="e_database">900</data>
      <data key="e_textmining">0</data>
      <data key="e_combined_score">924</data>
      <data key="e_organism">Homo sapiens</data>
      <data key="e_endometriosis:cost">100.626052470205</data>
    </edge>
    <edge source="n27" target="n42">
      <data key="e_neighborhood">0</data>
      <data key="e_fusion">0</data>
      <data key="e_cooccurence">0</data>
      <data key="e_coexpression">0</data>
      <data key="e_experimental">258</data>
      <data key="e_database">900</data>
      <data key="e_textmining">139</data>
      <data key="e_combined_score">930</data>
      <data key="e_organism">Homo sapiens</data>
      <data key="e_endometriosis:cost">100.702078646226</data>
    </edge>
    <edge source="n27" target="n43">
      <data key="e_neighborhood">0</data>
      <data key="e_fusion">0</data>
      <data key="e_cooccurence">0</data>
      <data key="e_coexpression">0</data>
      <data key="e_experimental">98</data>
      <data key="e_database">900</data>
      <data key="e_textmining">0</data>
      <data key="e_combined_score">905</data>
      <data key="e_organism">Homo sapiens</data>
      <data key="e_endometriosis:cost">100.575266328876</data>
    </edge>
    <edge source="n27" target="n45">
      <data key="e_neighborhood">0</data>
      <data key="e_fusion">0</data>
      <data key="e_cooccurence">0</data>
      <data key="e_coexpression">0</data>
      <data key="e_experimental">913</data>
      <data key="e_database">0</data>
      <data key="e_textmining">265</data>
      <data key="e_combined_score">933</data>
      <data key="e_organism">Homo sapiens</data>
      <data key="e_endometriosis:cost">100.760756743031</data>
    </edge>
    <edge source="n27" target="n50">
      <data key="e_neighborhood">0</data>
      <data key="e_fusion">0</data>
      <data key="e_cooccurence">0</data>
      <data key="e_coexpression">0</data>
      <data key="e_experimental">308</data>
      <data key="e_database">900</data>
      <data key="e_textmining">197</data>
      <data key="e_combined_score">939</data>
      <data key="e_organism">Homo sapiens</data>
      <data key="e_endometriosis:cost">100.693997342667</data>
    </edge>
    <edge source="n27" target="n51">
      <data key="e_neighborhood">0</data>
      <data key="e_fusion">0</data>
      <data key="e_cooccurence">0</data>
      <data key="e_coexpression">0</data>
      <data key="e_experimental">0</data>
      <data key="e_database">900</data>
      <data key="e_textmining">66</data>
      <data key="e_combined_score">902</data>
      <data key="e_organism">Homo sapiens</data>
      <data key="e_endometriosis:cost">100.557108404595</data>
    </edge>
    <edge source="n27" target="n54">
      <data key="e_neighborhood">0</data>
      <data key="e_fusion">0</data>
      <data key="e_cooccurence">0</data>
      <data key="e_coexpression">0</data>
      <data key="e_experimental">964</data>
      <data key="e_database">900</data>
      <data key="e_textmining">45</data>
      <data key="e_combined_score">996</data>
      <data key="e_organism">Homo sapiens</data>
      <data key="e_endometriosis:cost">100.500698492893</data>
    </edge>
    <edge source="n27" target="n59">
      <data key="e_neighborhood">0</data>
      <data key="e_fusion">0</data>
      <data key="e_cooccurence">0</data>
      <data key="e_coexpression">0</data>
      <data key="e_experimental">167</data>
      <data key="e_database">900</data>
      <data key="e_textmining">90</data>
      <data key="e_combined_score">917</data>
      <data key="e_organism">Homo sapiens</data>
      <data key="e_endometriosis:cost">100.887353942839</data>
    </edge>
    <edge source="n27" target="n68">
      <data key="e_neighborhood">0</data>
      <data key="e_fusion">0</data>
      <data key="e_cooccurence">0</data>
      <data key="e_coexpression">0</data>
      <data key="e_experimental">888</data>
      <data key="e_database">0</data>
      <data key="e_textmining">0</data>
      <data key="e_combined_score">888</data>
      <data key="e_organism">Homo sapiens</data>
      <data key="e_endometriosis:cost">100.818220342449</data>
    </edge>
    <edge source="n27" target="n69">
      <data key="e_neighborhood">0</data>
      <data key="e_fusion">0</data>
      <data key="e_cooccurence">0</data>
      <data key="e_coexpression">0</data>
      <data key="e_experimental">240</data>
      <data key="e_database">900</data>
      <data key="e_textmining">0</data>
      <data key="e_combined_score">920</data>
      <data key="e_organism">Homo sapiens</data>
      <data key="e_endometriosis:cost">100.638562561834</data>
    </edge>
    <edge source="n27" target="n72">
      <data key="e_neighborhood">0</data>
      <data key="e_fusion">0</data>
      <data key="e_cooccurence">0</data>
      <data key="e_coexpression">0</data>
      <data key="e_experimental">913</data>
      <data key="e_database">900</data>
      <data key="e_textmining">190</data>
      <data key="e_combined_score">992</data>
      <data key="e_organism">Homo sapiens</data>
      <data key="e_endometriosis:cost">100.658861878996</data>
    </edge>
    <edge source="n27" target="n78">
      <data key="e_neighborhood">0</data>
      <data key="e_fusion">0</data>
      <data key="e_cooccurence">0</data>
      <data key="e_coexpression">0</data>
      <data key="e_experimental">250</data>
      <data key="e_database">900</data>
      <data key="e_textmining">0</data>
      <data key="e_combined_score">921</data>
      <data key="e_organism">Homo sapiens</data>
      <data key="e_endometriosis:cost">100.465767773136</data>
    </edge>
    <edge source="n27" target="n79">
      <data key="e_neighborhood">0</data>
      <data key="e_fusion">0</data>
      <data key="e_cooccurence">0</data>
      <data key="e_coexpression">0</data>
      <data key="e_experimental">673</data>
      <data key="e_database">900</data>
      <data key="e_textmining">89</data>
      <data key="e_combined_score">967</data>
      <data key="e_organism">Homo sapiens</data>
      <data key="e_endometriosis:cost">100.70984135309</data>
    </edge>
    <edge source="n27" target="n80">
      <data key="e_neighborhood">0</data>
      <data key="e_fusion">0</data>
      <data key="e_cooccurence">0</data>
      <data key="e_coexpression">0</data>
      <data key="e_experimental">215</data>
      <data key="e_database">900</data>
      <data key="e_textmining">78</data>
      <data key="e_combined_score">921</data>
      <data key="e_organism">Homo sapiens</data>
      <data key="e_endometriosis:cost">100.751240187299</data>
    </edge>
    <edge source="n27" target="n81">
      <data key="e_neighborhood">0</data>
      <data key="e_fusion">0</data>
      <data key="e_cooccurence">0</data>
      <data key="e_coexpression">0</data>
      <data key="e_experimental">161</data>
      <data key="e_database">900</data>
      <data key="e_textmining">198</data>
      <data key="e_combined_score">926</data>
      <data key="e_organism">Homo sapiens</data>
      <data key="e_endometriosis:cost">100.518203783693</data>
    </edge>
    <edge source="n27" target="n82">
      <data key="e_neighborhood">0</data>
      <data key="e_fusion">0</data>
      <data key="e_cooccurence">19</data>
      <data key="e_coexpression">616</data>
      <data key="e_experimental">469</data>
      <data key="e_database">900</data>
      <data key="e_textmining">16</data>
      <data key="e_combined_score">978</data>
      <data key="e_organism">Homo sapiens</data>
      <data key="e_endometriosis:cost">100.515479394732</data>
    </edge>
    <edge source="n27" target="n85">
      <data key="e_neighborhood">0</data>
      <data key="e_fusion">0</data>
      <data key="e_cooccurence">0</data>
      <data key="e_coexpression">0</data>
      <data key="e_experimental">258</data>
      <data key="e_database">900</data>
      <data key="e_textmining">139</data>
      <data key="e_combined_score">930</data>
      <data key="e_organism">Homo sapiens</data>
      <data key="e_endometriosis:cost">100.471246755146</data>
    </edge>
    <edge source="n27" target="n86">
      <data key="e_neighborhood">0</data>
      <data key="e_fusion">0</data>
      <data key="e_cooccurence">0</data>
      <data key="e_coexpression">0</data>
      <data key="e_experimental">167</data>
      <data key="e_database">900</data>
      <data key="e_textmining">90</data>
      <data key="e_combined_score">917</data>
      <data key="e_organism">Homo sapiens</data>
      <data key="e_endometriosis:cost">100.6265355118</data>
    </edge>
    <edge source="n27" target="n87">
      <data key="e_neighborhood">0</data>
      <data key="e_fusion">0</data>
      <data key="e_cooccurence">0</data>
      <data key="e_coexpression">0</data>
      <data key="e_experimental">187</data>
      <data key="e_database">900</data>
      <data key="e_textmining">0</data>
      <data key="e_combined_score">915</data>
      <data key="e_organism">Homo sapiens</data>
      <data key="e_endometriosis:cost">100.782484722712</data>
    </edge>
    <edge source="n27" target="n89">
      <data key="e_neighborhood">0</data>
      <data key="e_fusion">0</data>
      <data key="e_cooccurence">0</data>
      <data key="e_coexpression">0</data>
      <data key="e_experimental">149</data>
      <data key="e_database">900</data>
      <data key="e_textmining">0</data>
      <data key="e_combined_score">911</data>
      <data key="e_organism">Homo sapiens</data>
      <data key="e_endometriosis:cost">100.839684149691</data>
    </edge>
    <edge source="n28" target="n31">
      <data key="e_neighborhood">0</data>
      <data key="e_fusion">0</data>
      <data key="e_cooccurence">0</data>
      <data key="e_coexpression">0</data>
      <data key="e_experimental">998</data>
      <data key="e_database">900</data>
      <data key="e_textmining">838</data>
      <data key="e_combined_score">999</data>
      <data key="e_organism">Homo sapiens</data>
      <data key="e_endometriosis:cost">100.347680322434</data>
    </edge>
    <edge source="n28" target="n43">
      <data key="e_neighborhood">0</data>
      <data key="e_fusion">0</data>
      <data key="e_cooccurence">11</data>
      <data key="e_coexpression">0</data>
      <data key="e_experimental">750</data>
      <data key="e_database">900</data>
      <data key="e_textmining">19</data>
      <data key="e_combined_score">974</data>
      <data key="e_organism">Homo sapiens</data>
      <data key="e_endometriosis:cost">100.287712816654</data>
    </edge>
    <edge source="n28" target="n48">
      <data key="e_neighborhood">0</data>
      <data key="e_fusion">0</data>
      <data key="e_cooccurence">0</data>
      <data key="e_coexpression">0</data>
      <data key="e_experimental">0</data>
      <data key="e_database">900</data>
      <data key="e_textmining">0</data>
      <data key="e_combined_score">900</data>
      <data key="e_organism">Homo sapiens</data>
      <data key="e_endometriosis:cost">100.539471914644</data>
    </edge>
    <edge source="n28" target="n56">
      <data key="e_neighborhood">0</data>
      <data key="e_fusion">0</data>
      <data key="e_cooccurence">0</data>
      <data key="e_coexpression">0</data>
      <data key="e_experimental">0</data>
      <data key="e_database">900</data>
      <data key="e_textmining">122</data>
      <data key="e_combined_score">908</data>
      <data key="e_organism">Homo sapiens</data>
      <data key="e_endometriosis:cost">100.273521098116</data>
    </edge>
    <edge source="n28" target="n58">
      <data key="e_neighborhood">0</data>
      <data key="e_fusion">0</data>
      <data key="e_cooccurence">136</data>
      <data key="e_coexpression">0</data>
      <data key="e_experimental">123</data>
      <data key="e_database">900</data>
      <data key="e_textmining">107</data>
      <data key="e_combined_score">927</data>
      <data key="e_organism">Homo sapiens</data>
      <data key="e_endometriosis:cost">100.374099941186</data>
    </edge>
    <edge source="n28" target="n60">
      <data key="e_neighborhood">0</data>
      <data key="e_fusion">0</data>
      <data key="e_cooccurence">0</data>
      <data key="e_coexpression">0</data>
      <data key="e_experimental">0</data>
      <data key="e_database">900</data>
      <data key="e_textmining">81</data>
      <data key="e_combined_score">904</data>
      <data key="e_organism">Homo sapiens</data>
      <data key="e_endometriosis:cost">100.149285370789</data>
    </edge>
    <edge source="n28" target="n63">
      <data key="e_neighborhood">0</data>
      <data key="e_fusion">0</data>
      <data key="e_cooccurence">10</data>
      <data key="e_coexpression">0</data>
      <data key="e_experimental">991</data>
      <data key="e_database">900</data>
      <data key="e_textmining">14</data>
      <data key="e_combined_score">999</data>
      <data key="e_organism">Homo sapiens</data>
      <data key="e_endometriosis:cost">100.492028263557</data>
    </edge>
    <edge source="n28" target="n76">
      <data key="e_neighborhood">0</data>
      <data key="e_fusion">0</data>
      <data key="e_cooccurence">0</data>
      <data key="e_coexpression">0</data>
      <data key="e_experimental">0</data>
      <data key="e_database">900</data>
      <data key="e_textmining">106</data>
      <data key="e_combined_score">906</data>
      <data key="e_organism">Homo sapiens</data>
      <data key="e_endometriosis:cost">100.193847474081</data>
    </edge>
    <edge source="n29" target="n67">
      <data key="e_neighborhood">0</data>
      <data key="e_fusion">0</data>
      <data key="e_cooccurence">0</data>
      <data key="e_coexpression">0</data>
      <data key="e_experimental">0</data>
      <data key="e_database">0</data>
      <data key="e_textmining">878</data>
      <data key="e_combined_score">878</data>
      <data key="e_organism">Homo sapiens</data>
      <data key="e_endometriosis:cost">100.459446371832</data>
    </edge>
    <edge source="n30" target="n45">
      <data key="e_neighborhood">0</data>
      <data key="e_fusion">0</data>
      <data key="e_cooccurence">0</data>
      <data key="e_coexpression">0</data>
      <data key="e_experimental">0</data>
      <data key="e_database">900</data>
      <data key="e_textmining">615</data>
      <data key="e_combined_score">959</data>
      <data key="e_organism">Homo sapiens</data>
      <data key="e_endometriosis:cost">100.767615082745</data>
    </edge>
    <edge source="n30" target="n46">
      <data key="e_neighborhood">0</data>
      <data key="e_fusion">0</data>
      <data key="e_cooccurence">0</data>
      <data key="e_coexpression">0</data>
      <data key="e_experimental">570</data>
      <data key="e_database">900</data>
      <data key="e_textmining">341</data>
      <data key="e_combined_score">969</data>
      <data key="e_organism">Homo sapiens</data>
      <data key="e_endometriosis:cost">100.908704603698</data>
    </edge>
    <edge source="n30" target="n54">
      <data key="e_neighborhood">0</data>
      <data key="e_fusion">0</data>
      <data key="e_cooccurence">0</data>
      <data key="e_coexpression">0</data>
      <data key="e_experimental">999</data>
      <data key="e_database">900</data>
      <data key="e_textmining">954</data>
      <data key="e_combined_score">999</data>
      <data key="e_organism">Homo sapiens</data>
      <data key="e_endometriosis:cost">100.507556832607</data>
    </edge>
    <edge source="n30" target="n57">
      <data key="e_neighborhood">0</data>
      <data key="e_fusion">0</data>
      <data key="e_cooccurence">0</data>
      <data key="e_coexpression">0</data>
      <data key="e_experimental">0</data>
      <data key="e_database">900</data>
      <data key="e_textmining">61</data>
      <data key="e_combined_score">902</data>
      <data key="e_organism">Homo sapiens</data>
      <data key="e_endometriosis:cost">100.910212887134</data>
    </edge>
    <edge source="n30" target="n68">
      <data key="e_neighborhood">0</data>
      <data key="e_fusion">0</data>
      <data key="e_cooccurence">0</data>
      <data key="e_coexpression">0</data>
      <data key="e_experimental">628</data>
      <data key="e_database">0</data>
      <data key="e_textmining">671</data>
      <data key="e_combined_score">872</data>
      <data key="e_organism">Homo sapiens</data>
      <data key="e_endometriosis:cost">100.825078682163</data>
    </edge>
    <edge source="n30" target="n70">
      <data key="e_neighborhood">0</data>
      <data key="e_fusion">0</data>
      <data key="e_cooccurence">0</data>
      <data key="e_coexpression">0</data>
      <data key="e_experimental">576</data>
      <data key="e_database">900</data>
      <data key="e_textmining">513</data>
      <data key="e_combined_score">977</data>
      <data key="e_organism">Homo sapiens</data>
      <data key="e_endometriosis:cost">100.580928022855</data>
    </edge>
    <edge source="n30" target="n77">
      <data key="e_neighborhood">0</data>
      <data key="e_fusion">0</data>
      <data key="e_cooccurence">0</data>
      <data key="e_coexpression">0</data>
      <data key="e_experimental">0</data>
      <data key="e_database">900</data>
      <data key="e_textmining">349</data>
      <data key="e_combined_score">932</data>
      <data key="e_organism">Homo sapiens</data>
      <data key="e_endometriosis:cost">100.498749756449</data>
    </edge>
    <edge source="n30" target="n82">
      <data key="e_neighborhood">0</data>
      <data key="e_fusion">0</data>
      <data key="e_cooccurence">0</data>
      <data key="e_coexpression">0</data>
      <data key="e_experimental">315</data>
      <data key="e_database">900</data>
      <data key="e_textmining">0</data>
      <data key="e_combined_score">928</data>
      <data key="e_organism">Homo sapiens</data>
      <data key="e_endometriosis:cost">100.522337734446</data>
    </edge>
    <edge source="n30" target="n87">
      <data key="e_neighborhood">0</data>
      <data key="e_fusion">0</data>
      <data key="e_cooccurence">0</data>
      <data key="e_coexpression">0</data>
      <data key="e_experimental">569</data>
      <data key="e_database">900</data>
      <data key="e_textmining">489</data>
      <data key="e_combined_score">976</data>
      <data key="e_organism">Homo sapiens</data>
      <data key="e_endometriosis:cost">100.789343062426</data>
    </edge>
    <edge source="n31" target="n43">
      <data key="e_neighborhood">0</data>
      <data key="e_fusion">0</data>
      <data key="e_cooccurence">0</data>
      <data key="e_coexpression">0</data>
      <data key="e_experimental">819</data>
      <data key="e_database">900</data>
      <data key="e_textmining">810</data>
      <data key="e_combined_score">996</data>
      <data key="e_organism">Homo sapiens</data>
      <data key="e_endometriosis:cost">100.371851277232</data>
    </edge>
    <edge source="n31" target="n56">
      <data key="e_neighborhood">0</data>
      <data key="e_fusion">0</data>
      <data key="e_cooccurence">0</data>
      <data key="e_coexpression">0</data>
      <data key="e_experimental">0</data>
      <data key="e_database">900</data>
      <data key="e_textmining">276</data>
      <data key="e_combined_score">927</data>
      <data key="e_organism">Homo sapiens</data>
      <data key="e_endometriosis:cost">100.357659558694</data>
    </edge>
    <edge source="n31" target="n58">
      <data key="e_neighborhood">0</data>
      <data key="e_fusion">0</data>
      <data key="e_cooccurence">0</data>
      <data key="e_coexpression">0</data>
      <data key="e_experimental">596</data>
      <data key="e_database">900</data>
      <data key="e_textmining">344</data>
      <data key="e_combined_score">972</data>
      <data key="e_organism">Homo sapiens</data>
      <data key="e_endometriosis:cost">100.458238401764</data>
    </edge>
    <edge source="n31" target="n60">
      <data key="e_neighborhood">0</data>
      <data key="e_fusion">0</data>
      <data key="e_cooccurence">0</data>
      <data key="e_coexpression">0</data>
      <data key="e_experimental">0</data>
      <data key="e_database">900</data>
      <data key="e_textmining">100</data>
      <data key="e_combined_score">908</data>
      <data key="e_organism">Homo sapiens</data>
      <data key="e_endometriosis:cost">100.233423831367</data>
    </edge>
    <edge source="n31" target="n63">
      <data key="e_neighborhood">0</data>
      <data key="e_fusion">0</data>
      <data key="e_cooccurence">0</data>
      <data key="e_coexpression">0</data>
      <data key="e_experimental">734</data>
      <data key="e_database">800</data>
      <data key="e_textmining">942</data>
      <data key="e_combined_score">996</data>
      <data key="e_organism">Homo sapiens</data>
      <data key="e_endometriosis:cost">100.576166724135</data>
    </edge>
    <edge source="n31" target="n64">
      <data key="e_neighborhood">0</data>
      <data key="e_fusion">0</data>
      <data key="e_cooccurence">0</data>
      <data key="e_coexpression">0</data>
      <data key="e_experimental">915</data>
      <data key="e_database">0</data>
      <data key="e_textmining">231</data>
      <data key="e_combined_score">932</data>
      <data key="e_organism">Homo sapiens</data>
      <data key="e_endometriosis:cost">100.387910628315</data>
    </edge>
    <edge source="n31" target="n74">
      <data key="e_neighborhood">0</data>
      <data key="e_fusion">0</data>
      <data key="e_cooccurence">0</data>
      <data key="e_coexpression">0</data>
      <data key="e_experimental">585</data>
      <data key="e_database">0</data>
      <data key="e_textmining">612</data>
      <data key="e_combined_score">832</data>
      <data key="e_organism">Homo sapiens</data>
      <data key="e_endometriosis:cost">100.225654584882</data>
    </edge>
    <edge source="n31" target="n75">
      <data key="e_neighborhood">0</data>
      <data key="e_fusion">0</data>
      <data key="e_cooccurence">0</data>
      <data key="e_coexpression">0</data>
      <data key="e_experimental">200</data>
      <data key="e_database">900</data>
      <data key="e_textmining">377</data>
      <data key="e_combined_score">945</data>
      <data key="e_organism">Homo sapiens</data>
      <data key="e_endometriosis:cost">100.409608673405</data>
    </edge>
    <edge source="n31" target="n83">
      <data key="e_neighborhood">0</data>
      <data key="e_fusion">0</data>
      <data key="e_cooccurence">0</data>
      <data key="e_coexpression">0</data>
      <data key="e_experimental">848</data>
      <data key="e_database">900</data>
      <data key="e_textmining">745</data>
      <data key="e_combined_score">995</data>
      <data key="e_organism">Homo sapiens</data>
      <data key="e_endometriosis:cost">100.29552200658</data>
    </edge>
    <edge source="n32" target="n37">
      <data key="e_neighborhood">0</data>
      <data key="e_fusion">0</data>
      <data key="e_cooccurence">0</data>
      <data key="e_coexpression">0</data>
      <data key="e_experimental">0</data>
      <data key="e_database">900</data>
      <data key="e_textmining">0</data>
      <data key="e_combined_score">900</data>
      <data key="e_organism">Homo sapiens</data>
      <data key="e_endometriosis:cost">100.691294801878</data>
    </edge>
    <edge source="n32" target="n48">
      <data key="e_neighborhood">0</data>
      <data key="e_fusion">0</data>
      <data key="e_cooccurence">0</data>
      <data key="e_coexpression">0</data>
      <data key="e_experimental">0</data>
      <data key="e_database">800</data>
      <data key="e_textmining">0</data>
      <data key="e_combined_score">800</data>
      <data key="e_organism">Homo sapiens</data>
      <data key="e_endometriosis:cost">100.736637999158</data>
    </edge>
    <edge source="n32" target="n57">
      <data key="e_neighborhood">0</data>
      <data key="e_fusion">0</data>
      <data key="e_cooccurence">0</data>
      <data key="e_coexpression">0</data>
      <data key="e_experimental">292</data>
      <data key="e_database">900</data>
      <data key="e_textmining">676</data>
      <data key="e_combined_score">975</data>
      <data key="e_organism">Homo sapiens</data>
      <data key="e_endometriosis:cost">100.812967119712</data>
    </edge>
    <edge source="n32" target="n58">
      <data key="e_neighborhood">0</data>
      <data key="e_fusion">0</data>
      <data key="e_cooccurence">0</data>
      <data key="e_coexpression">0</data>
      <data key="e_experimental">88</data>
      <data key="e_database">900</data>
      <data key="e_textmining">749</data>
      <data key="e_combined_score">975</data>
      <data key="e_organism">Homo sapiens</data>
      <data key="e_endometriosis:cost">100.5712660257</data>
    </edge>
    <edge source="n32" target="n60">
      <data key="e_neighborhood">0</data>
      <data key="e_fusion">0</data>
      <data key="e_cooccurence">0</data>
      <data key="e_coexpression">0</data>
      <data key="e_experimental">254</data>
      <data key="e_database">900</data>
      <data key="e_textmining">402</data>
      <data key="e_combined_score">951</data>
      <data key="e_organism">Homo sapiens</data>
      <data key="e_endometriosis:cost">100.346451455303</data>
    </edge>
    <edge source="n32" target="n61">
      <data key="e_neighborhood">0</data>
      <data key="e_fusion">0</data>
      <data key="e_cooccurence">0</data>
      <data key="e_coexpression">0</data>
      <data key="e_experimental">97</data>
      <data key="e_database">900</data>
      <data key="e_textmining">122</data>
      <data key="e_combined_score">913</data>
      <data key="e_organism">Homo sapiens</data>
      <data key="e_endometriosis:cost">100.64390498824</data>
    </edge>
    <edge source="n32" target="n71">
      <data key="e_neighborhood">0</data>
      <data key="e_fusion">0</data>
      <data key="e_cooccurence">0</data>
      <data key="e_coexpression">0</data>
      <data key="e_experimental">724</data>
      <data key="e_database">900</data>
      <data key="e_textmining">895</data>
      <data key="e_combined_score">996</data>
      <data key="e_organism">Homo sapiens</data>
      <data key="e_endometriosis:cost">100.55997589993</data>
    </edge>
    <edge source="n32" target="n76">
      <data key="e_neighborhood">0</data>
      <data key="e_fusion">0</data>
      <data key="e_cooccurence">0</data>
      <data key="e_coexpression">0</data>
      <data key="e_experimental">0</data>
      <data key="e_database">800</data>
      <data key="e_textmining">45</data>
      <data key="e_combined_score">800</data>
      <data key="e_organism">Homo sapiens</data>
      <data key="e_endometriosis:cost">100.391013558595</data>
    </edge>
    <edge source="n32" target="n84">
      <data key="e_neighborhood">0</data>
      <data key="e_fusion">0</data>
      <data key="e_cooccurence">0</data>
      <data key="e_coexpression">0</data>
      <data key="e_experimental">88</data>
      <data key="e_database">800</data>
      <data key="e_textmining">509</data>
      <data key="e_combined_score">902</data>
      <data key="e_organism">Homo sapiens</data>
      <data key="e_endometriosis:cost">100.576355518814</data>
    </edge>
    <edge source="n34" target="n36">
      <data key="e_neighborhood">0</data>
      <data key="e_fusion">0</data>
      <data key="e_cooccurence">0</data>
      <data key="e_coexpression">675</data>
      <data key="e_experimental">965</data>
      <data key="e_database">900</data>
      <data key="e_textmining">678</data>
      <data key="e_combined_score">999</data>
      <data key="e_organism">Homo sapiens</data>
      <data key="e_endometriosis:cost">100.424035643688</data>
    </edge>
    <edge source="n34" target="n38">
      <data key="e_neighborhood">0</data>
      <data key="e_fusion">0</data>
      <data key="e_cooccurence">0</data>
      <data key="e_coexpression">736</data>
      <data key="e_experimental">997</data>
      <data key="e_database">900</data>
      <data key="e_textmining">0</data>
      <data key="e_combined_score">999</data>
      <data key="e_organism">Homo sapiens</data>
      <data key="e_endometriosis:cost">100.33861304825</data>
    </edge>
    <edge source="n34" target="n42">
      <data key="e_neighborhood">0</data>
      <data key="e_fusion">0</data>
      <data key="e_cooccurence">0</data>
      <data key="e_coexpression">667</data>
      <data key="e_experimental">999</data>
      <data key="e_database">900</data>
      <data key="e_textmining">657</data>
      <data key="e_combined_score">999</data>
      <data key="e_organism">Homo sapiens</data>
      <data key="e_endometriosis:cost">100.414639224271</data>
    </edge>
    <edge source="n34" target="n43">
      <data key="e_neighborhood">0</data>
      <data key="e_fusion">0</data>
      <data key="e_cooccurence">0</data>
      <data key="e_coexpression">0</data>
      <data key="e_experimental">0</data>
      <data key="e_database">900</data>
      <data key="e_textmining">0</data>
      <data key="e_combined_score">900</data>
      <data key="e_organism">Homo sapiens</data>
      <data key="e_endometriosis:cost">100.287826906922</data>
    </edge>
    <edge source="n34" target="n50">
      <data key="e_neighborhood">0</data>
      <data key="e_fusion">0</data>
      <data key="e_cooccurence">0</data>
      <data key="e_coexpression">73</data>
      <data key="e_experimental">638</data>
      <data key="e_database">900</data>
      <data key="e_textmining">206</data>
      <data key="e_combined_score">969</data>
      <data key="e_organism">Homo sapiens</data>
      <data key="e_endometriosis:cost">100.406557920713</data>
    </edge>
    <edge source="n34" target="n51">
      <data key="e_neighborhood">0</data>
      <data key="e_fusion">0</data>
      <data key="e_cooccurence">0</data>
      <data key="e_coexpression">0</data>
      <data key="e_experimental">0</data>
      <data key="e_database">900</data>
      <data key="e_textmining">94</data>
      <data key="e_combined_score">905</data>
      <data key="e_organism">Homo sapiens</data>
      <data key="e_endometriosis:cost">100.26966898264</data>
    </edge>
    <edge source="n34" target="n59">
      <data key="e_neighborhood">0</data>
      <data key="e_fusion">0</data>
      <data key="e_cooccurence">0</data>
      <data key="e_coexpression">738</data>
      <data key="e_experimental">998</data>
      <data key="e_database">900</data>
      <data key="e_textmining">604</data>
      <data key="e_combined_score">999</data>
      <data key="e_organism">Homo sapiens</data>
      <data key="e_endometriosis:cost">100.599914520885</data>
    </edge>
    <edge source="n34" target="n69">
      <data key="e_neighborhood">0</data>
      <data key="e_fusion">0</data>
      <data key="e_cooccurence">0</data>
      <data key="e_coexpression">0</data>
      <data key="e_experimental">0</data>
      <data key="e_database">900</data>
      <data key="e_textmining">46</data>
      <data key="e_combined_score">900</data>
      <data key="e_organism">Homo sapiens</data>
      <data key="e_endometriosis:cost">100.35112313988</data>
    </edge>
    <edge source="n34" target="n72">
      <data key="e_neighborhood">0</data>
      <data key="e_fusion">0</data>
      <data key="e_cooccurence">0</data>
      <data key="e_coexpression">79</data>
      <data key="e_experimental">0</data>
      <data key="e_database">900</data>
      <data key="e_textmining">301</data>
      <data key="e_combined_score">929</data>
      <data key="e_organism">Homo sapiens</data>
      <data key="e_endometriosis:cost">100.371422457042</data>
    </edge>
    <edge source="n34" target="n78">
      <data key="e_neighborhood">0</data>
      <data key="e_fusion">0</data>
      <data key="e_cooccurence">0</data>
      <data key="e_coexpression">0</data>
      <data key="e_experimental">950</data>
      <data key="e_database">900</data>
      <data key="e_textmining">107</data>
      <data key="e_combined_score">995</data>
      <data key="e_organism">Homo sapiens</data>
      <data key="e_endometriosis:cost">100.178328351182</data>
    </edge>
    <edge source="n34" target="n80">
      <data key="e_neighborhood">0</data>
      <data key="e_fusion">0</data>
      <data key="e_cooccurence">0</data>
      <data key="e_coexpression">739</data>
      <data key="e_experimental">590</data>
      <data key="e_database">900</data>
      <data key="e_textmining">595</data>
      <data key="e_combined_score">995</data>
      <data key="e_organism">Homo sapiens</data>
      <data key="e_endometriosis:cost">100.463800765344</data>
    </edge>
    <edge source="n34" target="n81">
      <data key="e_neighborhood">0</data>
      <data key="e_fusion">0</data>
      <data key="e_cooccurence">0</data>
      <data key="e_coexpression">556</data>
      <data key="e_experimental">999</data>
      <data key="e_database">900</data>
      <data key="e_textmining">480</data>
      <data key="e_combined_score">999</data>
      <data key="e_organism">Homo sapiens</data>
      <data key="e_endometriosis:cost">100.230764361738</data>
    </edge>
    <edge source="n34" target="n82">
      <data key="e_neighborhood">0</data>
      <data key="e_fusion">0</data>
      <data key="e_cooccurence">0</data>
      <data key="e_coexpression">114</data>
      <data key="e_experimental">149</data>
      <data key="e_database">900</data>
      <data key="e_textmining">211</data>
      <data key="e_combined_score">932</data>
      <data key="e_organism">Homo sapiens</data>
      <data key="e_endometriosis:cost">100.228039972778</data>
    </edge>
    <edge source="n34" target="n85">
      <data key="e_neighborhood">0</data>
      <data key="e_fusion">0</data>
      <data key="e_cooccurence">0</data>
      <data key="e_coexpression">736</data>
      <data key="e_experimental">845</data>
      <data key="e_database">900</data>
      <data key="e_textmining">504</data>
      <data key="e_combined_score">997</data>
      <data key="e_organism">Homo sapiens</data>
      <data key="e_endometriosis:cost">100.183807333192</data>
    </edge>
    <edge source="n34" target="n86">
      <data key="e_neighborhood">0</data>
      <data key="e_fusion">0</data>
      <data key="e_cooccurence">0</data>
      <data key="e_coexpression">784</data>
      <data key="e_experimental">999</data>
      <data key="e_database">900</data>
      <data key="e_textmining">695</data>
      <data key="e_combined_score">999</data>
      <data key="e_organism">Homo sapiens</data>
      <data key="e_endometriosis:cost">100.339096089845</data>
    </edge>
    <edge source="n34" target="n89">
      <data key="e_neighborhood">0</data>
      <data key="e_fusion">0</data>
      <data key="e_cooccurence">0</data>
      <data key="e_coexpression">0</data>
      <data key="e_experimental">573</data>
      <data key="e_database">900</data>
      <data key="e_textmining">301</data>
      <data key="e_combined_score">967</data>
      <data key="e_organism">Homo sapiens</data>
      <data key="e_endometriosis:cost">100.552244727737</data>
    </edge>
    <edge source="n36" target="n38">
      <data key="e_neighborhood">0</data>
      <data key="e_fusion">0</data>
      <data key="e_cooccurence">0</data>
      <data key="e_coexpression">903</data>
      <data key="e_experimental">999</data>
      <data key="e_database">900</data>
      <data key="e_textmining">196</data>
      <data key="e_combined_score">999</data>
      <data key="e_organism">Homo sapiens</data>
      <data key="e_endometriosis:cost">100.498878649547</data>
    </edge>
    <edge source="n36" target="n42">
      <data key="e_neighborhood">0</data>
      <data key="e_fusion">0</data>
      <data key="e_cooccurence">26</data>
      <data key="e_coexpression">872</data>
      <data key="e_experimental">999</data>
      <data key="e_database">900</data>
      <data key="e_textmining">56</data>
      <data key="e_combined_score">999</data>
      <data key="e_organism">Homo sapiens</data>
      <data key="e_endometriosis:cost">100.574904825568</data>
    </edge>
    <edge source="n36" target="n43">
      <data key="e_neighborhood">0</data>
      <data key="e_fusion">0</data>
      <data key="e_cooccurence">0</data>
      <data key="e_coexpression">0</data>
      <data key="e_experimental">102</data>
      <data key="e_database">900</data>
      <data key="e_textmining">0</data>
      <data key="e_combined_score">906</data>
      <data key="e_organism">Homo sapiens</data>
      <data key="e_endometriosis:cost">100.448092508218</data>
    </edge>
    <edge source="n36" target="n50">
      <data key="e_neighborhood">0</data>
      <data key="e_fusion">0</data>
      <data key="e_cooccurence">0</data>
      <data key="e_coexpression">0</data>
      <data key="e_experimental">98</data>
      <data key="e_database">900</data>
      <data key="e_textmining">108</data>
      <data key="e_combined_score">912</data>
      <data key="e_organism">Homo sapiens</data>
      <data key="e_endometriosis:cost">100.566823522009</data>
    </edge>
    <edge source="n36" target="n51">
      <data key="e_neighborhood">0</data>
      <data key="e_fusion">0</data>
      <data key="e_cooccurence">0</data>
      <data key="e_coexpression">0</data>
      <data key="e_experimental">0</data>
      <data key="e_database">900</data>
      <data key="e_textmining">65</data>
      <data key="e_combined_score">902</data>
      <data key="e_organism">Homo sapiens</data>
      <data key="e_endometriosis:cost">100.429934583936</data>
    </edge>
    <edge source="n36" target="n59">
      <data key="e_neighborhood">0</data>
      <data key="e_fusion">0</data>
      <data key="e_cooccurence">0</data>
      <data key="e_coexpression">540</data>
      <data key="e_experimental">830</data>
      <data key="e_database">900</data>
      <data key="e_textmining">314</data>
      <data key="e_combined_score">993</data>
      <data key="e_organism">Homo sapiens</data>
      <data key="e_endometriosis:cost">100.760180122181</data>
    </edge>
    <edge source="n36" target="n69">
      <data key="e_neighborhood">0</data>
      <data key="e_fusion">0</data>
      <data key="e_cooccurence">0</data>
      <data key="e_coexpression">0</data>
      <data key="e_experimental">0</data>
      <data key="e_database">900</data>
      <data key="e_textmining">0</data>
      <data key="e_combined_score">900</data>
      <data key="e_organism">Homo sapiens</data>
      <data key="e_endometriosis:cost">100.511388741176</data>
    </edge>
    <edge source="n36" target="n72">
      <data key="e_neighborhood">0</data>
      <data key="e_fusion">0</data>
      <data key="e_cooccurence">0</data>
      <data key="e_coexpression">157</data>
      <data key="e_experimental">110</data>
      <data key="e_database">900</data>
      <data key="e_textmining">200</data>
      <data key="e_combined_score">931</data>
      <data key="e_organism">Homo sapiens</data>
      <data key="e_endometriosis:cost">100.531688058338</data>
    </edge>
    <edge source="n36" target="n78">
      <data key="e_neighborhood">0</data>
      <data key="e_fusion">0</data>
      <data key="e_cooccurence">0</data>
      <data key="e_coexpression">64</data>
      <data key="e_experimental">243</data>
      <data key="e_database">900</data>
      <data key="e_textmining">232</data>
      <data key="e_combined_score">938</data>
      <data key="e_organism">Homo sapiens</data>
      <data key="e_endometriosis:cost">100.338593952478</data>
    </edge>
    <edge source="n36" target="n80">
      <data key="e_neighborhood">0</data>
      <data key="e_fusion">0</data>
      <data key="e_cooccurence">0</data>
      <data key="e_coexpression">288</data>
      <data key="e_experimental">589</data>
      <data key="e_database">900</data>
      <data key="e_textmining">389</data>
      <data key="e_combined_score">979</data>
      <data key="e_organism">Homo sapiens</data>
      <data key="e_endometriosis:cost">100.624066366641</data>
    </edge>
    <edge source="n36" target="n81">
      <data key="e_neighborhood">0</data>
      <data key="e_fusion">0</data>
      <data key="e_cooccurence">0</data>
      <data key="e_coexpression">438</data>
      <data key="e_experimental">999</data>
      <data key="e_database">900</data>
      <data key="e_textmining">587</data>
      <data key="e_combined_score">999</data>
      <data key="e_organism">Homo sapiens</data>
      <data key="e_endometriosis:cost">100.391029963034</data>
    </edge>
    <edge source="n36" target="n82">
      <data key="e_neighborhood">0</data>
      <data key="e_fusion">0</data>
      <data key="e_cooccurence">0</data>
      <data key="e_coexpression">65</data>
      <data key="e_experimental">258</data>
      <data key="e_database">900</data>
      <data key="e_textmining">205</data>
      <data key="e_combined_score">937</data>
      <data key="e_organism">Homo sapiens</data>
      <data key="e_endometriosis:cost">100.388305574074</data>
    </edge>
    <edge source="n36" target="n85">
      <data key="e_neighborhood">0</data>
      <data key="e_fusion">0</data>
      <data key="e_cooccurence">37</data>
      <data key="e_coexpression">858</data>
      <data key="e_experimental">999</data>
      <data key="e_database">900</data>
      <data key="e_textmining">58</data>
      <data key="e_combined_score">999</data>
      <data key="e_organism">Homo sapiens</data>
      <data key="e_endometriosis:cost">100.344072934488</data>
    </edge>
    <edge source="n36" target="n86">
      <data key="e_neighborhood">0</data>
      <data key="e_fusion">0</data>
      <data key="e_cooccurence">0</data>
      <data key="e_coexpression">737</data>
      <data key="e_experimental">997</data>
      <data key="e_database">900</data>
      <data key="e_textmining">439</data>
      <data key="e_combined_score">999</data>
      <data key="e_organism">Homo sapiens</data>
      <data key="e_endometriosis:cost">100.499361691142</data>
    </edge>
    <edge source="n36" target="n89">
      <data key="e_neighborhood">0</data>
      <data key="e_fusion">0</data>
      <data key="e_cooccurence">0</data>
      <data key="e_coexpression">0</data>
      <data key="e_experimental">318</data>
      <data key="e_database">900</data>
      <data key="e_textmining">381</data>
      <data key="e_combined_score">954</data>
      <data key="e_organism">Homo sapiens</data>
      <data key="e_endometriosis:cost">100.712510329033</data>
    </edge>
    <edge source="n37" target="n40">
      <data key="e_neighborhood">0</data>
      <data key="e_fusion">0</data>
      <data key="e_cooccurence">0</data>
      <data key="e_coexpression">0</data>
      <data key="e_experimental">0</data>
      <data key="e_database">900</data>
      <data key="e_textmining">104</data>
      <data key="e_combined_score">906</data>
      <data key="e_organism">Homo sapiens</data>
      <data key="e_endometriosis:cost">100.448269702308</data>
    </edge>
    <edge source="n37" target="n57">
      <data key="e_neighborhood">0</data>
      <data key="e_fusion">0</data>
      <data key="e_cooccurence">0</data>
      <data key="e_coexpression">0</data>
      <data key="e_experimental">0</data>
      <data key="e_database">900</data>
      <data key="e_textmining">0</data>
      <data key="e_combined_score">900</data>
      <data key="e_organism">Homo sapiens</data>
      <data key="e_endometriosis:cost">100.846387890706</data>
    </edge>
    <edge source="n37" target="n58">
      <data key="e_neighborhood">0</data>
      <data key="e_fusion">0</data>
      <data key="e_cooccurence">0</data>
      <data key="e_coexpression">0</data>
      <data key="e_experimental">798</data>
      <data key="e_database">0</data>
      <data key="e_textmining">228</data>
      <data key="e_combined_score">837</data>
      <data key="e_organism">Homo sapiens</data>
      <data key="e_endometriosis:cost">100.604686796694</data>
    </edge>
    <edge source="n37" target="n61">
      <data key="e_neighborhood">0</data>
      <data key="e_fusion">0</data>
      <data key="e_cooccurence">0</data>
      <data key="e_coexpression">0</data>
      <data key="e_experimental">0</data>
      <data key="e_database">900</data>
      <data key="e_textmining">41</data>
      <data key="e_combined_score">900</data>
      <data key="e_organism">Homo sapiens</data>
      <data key="e_endometriosis:cost">100.677325759234</data>
    </edge>
    <edge source="n37" target="n64">
      <data key="e_neighborhood">0</data>
      <data key="e_fusion">0</data>
      <data key="e_cooccurence">0</data>
      <data key="e_coexpression">118</data>
      <data key="e_experimental">569</data>
      <data key="e_database">900</data>
      <data key="e_textmining">300</data>
      <data key="e_combined_score">969</data>
      <data key="e_organism">Homo sapiens</data>
      <data key="e_endometriosis:cost">100.534359023245</data>
    </edge>
    <edge source="n37" target="n65">
      <data key="e_neighborhood">0</data>
      <data key="e_fusion">0</data>
      <data key="e_cooccurence">0</data>
      <data key="e_coexpression">100</data>
      <data key="e_experimental">809</data>
      <data key="e_database">900</data>
      <data key="e_textmining">489</data>
      <data key="e_combined_score">990</data>
      <data key="e_organism">Homo sapiens</data>
      <data key="e_endometriosis:cost">100.37479901709</data>
    </edge>
    <edge source="n37" target="n71">
      <data key="e_neighborhood">0</data>
      <data key="e_fusion">0</data>
      <data key="e_cooccurence">0</data>
      <data key="e_coexpression">0</data>
      <data key="e_experimental">0</data>
      <data key="e_database">900</data>
      <data key="e_textmining">167</data>
      <data key="e_combined_score">913</data>
      <data key="e_organism">Homo sapiens</data>
      <data key="e_endometriosis:cost">100.593396670924</data>
    </edge>
    <edge source="n37" target="n88">
      <data key="e_neighborhood">0</data>
      <data key="e_fusion">0</data>
      <data key="e_cooccurence">0</data>
      <data key="e_coexpression">0</data>
      <data key="e_experimental">0</data>
      <data key="e_database">900</data>
      <data key="e_textmining">80</data>
      <data key="e_combined_score">904</data>
      <data key="e_organism">Homo sapiens</data>
      <data key="e_endometriosis:cost">100.543627675753</data>
    </edge>
    <edge source="n38" target="n42">
      <data key="e_neighborhood">0</data>
      <data key="e_fusion">0</data>
      <data key="e_cooccurence">0</data>
      <data key="e_coexpression">737</data>
      <data key="e_experimental">999</data>
      <data key="e_database">900</data>
      <data key="e_textmining">597</data>
      <data key="e_combined_score">999</data>
      <data key="e_organism">Homo sapiens</data>
      <data key="e_endometriosis:cost">100.48948223013</data>
    </edge>
    <edge source="n38" target="n43">
      <data key="e_neighborhood">0</data>
      <data key="e_fusion">0</data>
      <data key="e_cooccurence">0</data>
      <data key="e_coexpression">0</data>
      <data key="e_experimental">0</data>
      <data key="e_database">900</data>
      <data key="e_textmining">0</data>
      <data key="e_combined_score">900</data>
      <data key="e_organism">Homo sapiens</data>
      <data key="e_endometriosis:cost">100.36266991278</data>
    </edge>
    <edge source="n38" target="n50">
      <data key="e_neighborhood">0</data>
      <data key="e_fusion">0</data>
      <data key="e_cooccurence">0</data>
      <data key="e_coexpression">0</data>
      <data key="e_experimental">0</data>
      <data key="e_database">900</data>
      <data key="e_textmining">0</data>
      <data key="e_combined_score">900</data>
      <data key="e_organism">Homo sapiens</data>
      <data key="e_endometriosis:cost">100.481400926571</data>
    </edge>
    <edge source="n38" target="n51">
      <data key="e_neighborhood">0</data>
      <data key="e_fusion">0</data>
      <data key="e_cooccurence">0</data>
      <data key="e_coexpression">0</data>
      <data key="e_experimental">0</data>
      <data key="e_database">900</data>
      <data key="e_textmining">180</data>
      <data key="e_combined_score">914</data>
      <data key="e_organism">Homo sapiens</data>
      <data key="e_endometriosis:cost">100.344511988498</data>
    </edge>
    <edge source="n38" target="n59">
      <data key="e_neighborhood">0</data>
      <data key="e_fusion">0</data>
      <data key="e_cooccurence">0</data>
      <data key="e_coexpression">509</data>
      <data key="e_experimental">986</data>
      <data key="e_database">900</data>
      <data key="e_textmining">202</data>
      <data key="e_combined_score">999</data>
      <data key="e_organism">Homo sapiens</data>
      <data key="e_endometriosis:cost">100.674757526743</data>
    </edge>
    <edge source="n38" target="n69">
      <data key="e_neighborhood">0</data>
      <data key="e_fusion">0</data>
      <data key="e_cooccurence">0</data>
      <data key="e_coexpression">0</data>
      <data key="e_experimental">0</data>
      <data key="e_database">900</data>
      <data key="e_textmining">0</data>
      <data key="e_combined_score">900</data>
      <data key="e_organism">Homo sapiens</data>
      <data key="e_endometriosis:cost">100.425966145738</data>
    </edge>
    <edge source="n38" target="n72">
      <data key="e_neighborhood">0</data>
      <data key="e_fusion">0</data>
      <data key="e_cooccurence">0</data>
      <data key="e_coexpression">115</data>
      <data key="e_experimental">0</data>
      <data key="e_database">900</data>
      <data key="e_textmining">127</data>
      <data key="e_combined_score">916</data>
      <data key="e_organism">Homo sapiens</data>
      <data key="e_endometriosis:cost">100.4462654629</data>
    </edge>
    <edge source="n38" target="n78">
      <data key="e_neighborhood">0</data>
      <data key="e_fusion">0</data>
      <data key="e_cooccurence">0</data>
      <data key="e_coexpression">0</data>
      <data key="e_experimental">430</data>
      <data key="e_database">900</data>
      <data key="e_textmining">85</data>
      <data key="e_combined_score">943</data>
      <data key="e_organism">Homo sapiens</data>
      <data key="e_endometriosis:cost">100.25317135704</data>
    </edge>
    <edge source="n38" target="n80">
      <data key="e_neighborhood">0</data>
      <data key="e_fusion">0</data>
      <data key="e_cooccurence">0</data>
      <data key="e_coexpression">706</data>
      <data key="e_experimental">590</data>
      <data key="e_database">900</data>
      <data key="e_textmining">107</data>
      <data key="e_combined_score">987</data>
      <data key="e_organism">Homo sapiens</data>
      <data key="e_endometriosis:cost">100.538643771203</data>
    </edge>
    <edge source="n38" target="n81">
      <data key="e_neighborhood">0</data>
      <data key="e_fusion">0</data>
      <data key="e_cooccurence">0</data>
      <data key="e_coexpression">811</data>
      <data key="e_experimental">999</data>
      <data key="e_database">900</data>
      <data key="e_textmining">734</data>
      <data key="e_combined_score">999</data>
      <data key="e_organism">Homo sapiens</data>
      <data key="e_endometriosis:cost">100.305607367597</data>
    </edge>
    <edge source="n38" target="n82">
      <data key="e_neighborhood">0</data>
      <data key="e_fusion">0</data>
      <data key="e_cooccurence">0</data>
      <data key="e_coexpression">71</data>
      <data key="e_experimental">280</data>
      <data key="e_database">900</data>
      <data key="e_textmining">0</data>
      <data key="e_combined_score">927</data>
      <data key="e_organism">Homo sapiens</data>
      <data key="e_endometriosis:cost">100.302882978636</data>
    </edge>
    <edge source="n38" target="n85">
      <data key="e_neighborhood">0</data>
      <data key="e_fusion">0</data>
      <data key="e_cooccurence">0</data>
      <data key="e_coexpression">750</data>
      <data key="e_experimental">999</data>
      <data key="e_database">900</data>
      <data key="e_textmining">528</data>
      <data key="e_combined_score">999</data>
      <data key="e_organism">Homo sapiens</data>
      <data key="e_endometriosis:cost">100.25865033905</data>
    </edge>
    <edge source="n38" target="n86">
      <data key="e_neighborhood">0</data>
      <data key="e_fusion">0</data>
      <data key="e_cooccurence">0</data>
      <data key="e_coexpression">689</data>
      <data key="e_experimental">997</data>
      <data key="e_database">900</data>
      <data key="e_textmining">340</data>
      <data key="e_combined_score">999</data>
      <data key="e_organism">Homo sapiens</data>
      <data key="e_endometriosis:cost">100.413939095704</data>
    </edge>
    <edge source="n38" target="n89">
      <data key="e_neighborhood">0</data>
      <data key="e_fusion">0</data>
      <data key="e_cooccurence">0</data>
      <data key="e_coexpression">0</data>
      <data key="e_experimental">0</data>
      <data key="e_database">900</data>
      <data key="e_textmining">196</data>
      <data key="e_combined_score">916</data>
      <data key="e_organism">Homo sapiens</data>
      <data key="e_endometriosis:cost">100.627087733595</data>
    </edge>
    <edge source="n40" target="n48">
      <data key="e_neighborhood">0</data>
      <data key="e_fusion">0</data>
      <data key="e_cooccurence">0</data>
      <data key="e_coexpression">0</data>
      <data key="e_experimental">0</data>
      <data key="e_database">900</data>
      <data key="e_textmining">198</data>
      <data key="e_combined_score">916</data>
      <data key="e_organism">Homo sapiens</data>
      <data key="e_endometriosis:cost">100.493612899588</data>
    </edge>
    <edge source="n40" target="n56">
      <data key="e_neighborhood">0</data>
      <data key="e_fusion">0</data>
      <data key="e_cooccurence">0</data>
      <data key="e_coexpression">0</data>
      <data key="e_experimental">0</data>
      <data key="e_database">900</data>
      <data key="e_textmining">0</data>
      <data key="e_combined_score">900</data>
      <data key="e_organism">Homo sapiens</data>
      <data key="e_endometriosis:cost">100.22766208306</data>
    </edge>
    <edge source="n40" target="n57">
      <data key="e_neighborhood">0</data>
      <data key="e_fusion">0</data>
      <data key="e_cooccurence">0</data>
      <data key="e_coexpression">0</data>
      <data key="e_experimental">0</data>
      <data key="e_database">900</data>
      <data key="e_textmining">0</data>
      <data key="e_combined_score">900</data>
      <data key="e_organism">Homo sapiens</data>
      <data key="e_endometriosis:cost">100.569942020142</data>
    </edge>
    <edge source="n40" target="n58">
      <data key="e_neighborhood">0</data>
      <data key="e_fusion">0</data>
      <data key="e_cooccurence">0</data>
      <data key="e_coexpression">0</data>
      <data key="e_experimental">556</data>
      <data key="e_database">900</data>
      <data key="e_textmining">131</data>
      <data key="e_combined_score">958</data>
      <data key="e_organism">Homo sapiens</data>
      <data key="e_endometriosis:cost">100.32824092613</data>
    </edge>
    <edge source="n40" target="n62">
      <data key="e_neighborhood">0</data>
      <data key="e_fusion">0</data>
      <data key="e_cooccurence">0</data>
      <data key="e_coexpression">71</data>
      <data key="e_experimental">0</data>
      <data key="e_database">900</data>
      <data key="e_textmining">0</data>
      <data key="e_combined_score">903</data>
      <data key="e_organism">Homo sapiens</data>
      <data key="e_endometriosis:cost">100.35221963842</data>
    </edge>
    <edge source="n40" target="n64">
      <data key="e_neighborhood">0</data>
      <data key="e_fusion">0</data>
      <data key="e_cooccurence">0</data>
      <data key="e_coexpression">157</data>
      <data key="e_experimental">979</data>
      <data key="e_database">900</data>
      <data key="e_textmining">811</data>
      <data key="e_combined_score">999</data>
      <data key="e_organism">Homo sapiens</data>
      <data key="e_endometriosis:cost">100.257913152681</data>
    </edge>
    <edge source="n40" target="n65">
      <data key="e_neighborhood">0</data>
      <data key="e_fusion">0</data>
      <data key="e_cooccurence">0</data>
      <data key="e_coexpression">0</data>
      <data key="e_experimental">576</data>
      <data key="e_database">900</data>
      <data key="e_textmining">678</data>
      <data key="e_combined_score">985</data>
      <data key="e_organism">Homo sapiens</data>
      <data key="e_endometriosis:cost">100.098353146526</data>
    </edge>
    <edge source="n40" target="n67">
      <data key="e_neighborhood">0</data>
      <data key="e_fusion">0</data>
      <data key="e_cooccurence">0</data>
      <data key="e_coexpression">90</data>
      <data key="e_experimental">0</data>
      <data key="e_database">900</data>
      <data key="e_textmining">295</data>
      <data key="e_combined_score">930</data>
      <data key="e_organism">Homo sapiens</data>
      <data key="e_endometriosis:cost">100.365692656195</data>
    </edge>
    <edge source="n40" target="n76">
      <data key="e_neighborhood">0</data>
      <data key="e_fusion">0</data>
      <data key="e_cooccurence">0</data>
      <data key="e_coexpression">0</data>
      <data key="e_experimental">0</data>
      <data key="e_database">900</data>
      <data key="e_textmining">0</data>
      <data key="e_combined_score">900</data>
      <data key="e_organism">Homo sapiens</data>
      <data key="e_endometriosis:cost">100.147988459025</data>
    </edge>
    <edge source="n40" target="n84">
      <data key="e_neighborhood">0</data>
      <data key="e_fusion">0</data>
      <data key="e_cooccurence">0</data>
      <data key="e_coexpression">0</data>
      <data key="e_experimental">0</data>
      <data key="e_database">900</data>
      <data key="e_textmining">206</data>
      <data key="e_combined_score">917</data>
      <data key="e_organism">Homo sapiens</data>
      <data key="e_endometriosis:cost">100.333330419244</data>
    </edge>
    <edge source="n40" target="n88">
      <data key="e_neighborhood">0</data>
      <data key="e_fusion">0</data>
      <data key="e_cooccurence">0</data>
      <data key="e_coexpression">176</data>
      <data key="e_experimental">576</data>
      <data key="e_database">900</data>
      <data key="e_textmining">81</data>
      <data key="e_combined_score">965</data>
      <data key="e_organism">Homo sapiens</data>
      <data key="e_endometriosis:cost">100.267181805189</data>
    </edge>
    <edge source="n42" target="n43">
      <data key="e_neighborhood">0</data>
      <data key="e_fusion">0</data>
      <data key="e_cooccurence">0</data>
      <data key="e_coexpression">0</data>
      <data key="e_experimental">102</data>
      <data key="e_database">900</data>
      <data key="e_textmining">0</data>
      <data key="e_combined_score">906</data>
      <data key="e_organism">Homo sapiens</data>
      <data key="e_endometriosis:cost">100.438696088801</data>
    </edge>
    <edge source="n42" target="n50">
      <data key="e_neighborhood">0</data>
      <data key="e_fusion">0</data>
      <data key="e_cooccurence">0</data>
      <data key="e_coexpression">0</data>
      <data key="e_experimental">98</data>
      <data key="e_database">900</data>
      <data key="e_textmining">186</data>
      <data key="e_combined_score">920</data>
      <data key="e_organism">Homo sapiens</data>
      <data key="e_endometriosis:cost">100.557427102592</data>
    </edge>
    <edge source="n42" target="n51">
      <data key="e_neighborhood">0</data>
      <data key="e_fusion">0</data>
      <data key="e_cooccurence">0</data>
      <data key="e_coexpression">0</data>
      <data key="e_experimental">0</data>
      <data key="e_database">900</data>
      <data key="e_textmining">125</data>
      <data key="e_combined_score">908</data>
      <data key="e_organism">Homo sapiens</data>
      <data key="e_endometriosis:cost">100.420538164519</data>
    </edge>
    <edge source="n42" target="n59">
      <data key="e_neighborhood">0</data>
      <data key="e_fusion">0</data>
      <data key="e_cooccurence">0</data>
      <data key="e_coexpression">536</data>
      <data key="e_experimental">831</data>
      <data key="e_database">900</data>
      <data key="e_textmining">413</data>
      <data key="e_combined_score">994</data>
      <data key="e_organism">Homo sapiens</data>
      <data key="e_endometriosis:cost">100.750783702764</data>
    </edge>
    <edge source="n42" target="n69">
      <data key="e_neighborhood">0</data>
      <data key="e_fusion">0</data>
      <data key="e_cooccurence">0</data>
      <data key="e_coexpression">0</data>
      <data key="e_experimental">0</data>
      <data key="e_database">900</data>
      <data key="e_textmining">98</data>
      <data key="e_combined_score">905</data>
      <data key="e_organism">Homo sapiens</data>
      <data key="e_endometriosis:cost">100.501992321759</data>
    </edge>
    <edge source="n42" target="n72">
      <data key="e_neighborhood">0</data>
      <data key="e_fusion">0</data>
      <data key="e_cooccurence">0</data>
      <data key="e_coexpression">0</data>
      <data key="e_experimental">110</data>
      <data key="e_database">900</data>
      <data key="e_textmining">271</data>
      <data key="e_combined_score">929</data>
      <data key="e_organism">Homo sapiens</data>
      <data key="e_endometriosis:cost">100.522291638921</data>
    </edge>
    <edge source="n42" target="n78">
      <data key="e_neighborhood">0</data>
      <data key="e_fusion">0</data>
      <data key="e_cooccurence">0</data>
      <data key="e_coexpression">0</data>
      <data key="e_experimental">668</data>
      <data key="e_database">900</data>
      <data key="e_textmining">187</data>
      <data key="e_combined_score">970</data>
      <data key="e_organism">Homo sapiens</data>
      <data key="e_endometriosis:cost">100.329197533061</data>
    </edge>
    <edge source="n42" target="n80">
      <data key="e_neighborhood">0</data>
      <data key="e_fusion">0</data>
      <data key="e_cooccurence">0</data>
      <data key="e_coexpression">288</data>
      <data key="e_experimental">590</data>
      <data key="e_database">900</data>
      <data key="e_textmining">389</data>
      <data key="e_combined_score">979</data>
      <data key="e_organism">Homo sapiens</data>
      <data key="e_endometriosis:cost">100.614669947224</data>
    </edge>
    <edge source="n42" target="n81">
      <data key="e_neighborhood">0</data>
      <data key="e_fusion">0</data>
      <data key="e_cooccurence">0</data>
      <data key="e_coexpression">600</data>
      <data key="e_experimental">999</data>
      <data key="e_database">900</data>
      <data key="e_textmining">687</data>
      <data key="e_combined_score">999</data>
      <data key="e_organism">Homo sapiens</data>
      <data key="e_endometriosis:cost">100.381633543618</data>
    </edge>
    <edge source="n42" target="n82">
      <data key="e_neighborhood">0</data>
      <data key="e_fusion">0</data>
      <data key="e_cooccurence">0</data>
      <data key="e_coexpression">0</data>
      <data key="e_experimental">258</data>
      <data key="e_database">900</data>
      <data key="e_textmining">199</data>
      <data key="e_combined_score">935</data>
      <data key="e_organism">Homo sapiens</data>
      <data key="e_endometriosis:cost">100.378909154657</data>
    </edge>
    <edge source="n42" target="n85">
      <data key="e_neighborhood">0</data>
      <data key="e_fusion">0</data>
      <data key="e_cooccurence">36</data>
      <data key="e_coexpression">778</data>
      <data key="e_experimental">999</data>
      <data key="e_database">900</data>
      <data key="e_textmining">69</data>
      <data key="e_combined_score">999</data>
      <data key="e_organism">Homo sapiens</data>
      <data key="e_endometriosis:cost">100.334676515071</data>
    </edge>
    <edge source="n42" target="n86">
      <data key="e_neighborhood">0</data>
      <data key="e_fusion">0</data>
      <data key="e_cooccurence">0</data>
      <data key="e_coexpression">438</data>
      <data key="e_experimental">999</data>
      <data key="e_database">900</data>
      <data key="e_textmining">528</data>
      <data key="e_combined_score">999</data>
      <data key="e_organism">Homo sapiens</data>
      <data key="e_endometriosis:cost">100.489965271725</data>
    </edge>
    <edge source="n42" target="n89">
      <data key="e_neighborhood">0</data>
      <data key="e_fusion">0</data>
      <data key="e_cooccurence">0</data>
      <data key="e_coexpression">0</data>
      <data key="e_experimental">953</data>
      <data key="e_database">900</data>
      <data key="e_textmining">479</data>
      <data key="e_combined_score">997</data>
      <data key="e_organism">Homo sapiens</data>
      <data key="e_endometriosis:cost">100.703113909616</data>
    </edge>
    <edge source="n43" target="n48">
      <data key="e_neighborhood">0</data>
      <data key="e_fusion">0</data>
      <data key="e_cooccurence">0</data>
      <data key="e_coexpression">0</data>
      <data key="e_experimental">0</data>
      <data key="e_database">900</data>
      <data key="e_textmining">43</data>
      <data key="e_combined_score">900</data>
      <data key="e_organism">Homo sapiens</data>
      <data key="e_endometriosis:cost">100.563642869442</data>
    </edge>
    <edge source="n43" target="n51">
      <data key="e_neighborhood">0</data>
      <data key="e_fusion">0</data>
      <data key="e_cooccurence">0</data>
      <data key="e_coexpression">0</data>
      <data key="e_experimental">0</data>
      <data key="e_database">900</data>
      <data key="e_textmining">0</data>
      <data key="e_combined_score">900</data>
      <data key="e_organism">Homo sapiens</data>
      <data key="e_endometriosis:cost">100.29372584717</data>
    </edge>
    <edge source="n43" target="n56">
      <data key="e_neighborhood">0</data>
      <data key="e_fusion">0</data>
      <data key="e_cooccurence">0</data>
      <data key="e_coexpression">0</data>
      <data key="e_experimental">0</data>
      <data key="e_database">900</data>
      <data key="e_textmining">127</data>
      <data key="e_combined_score">909</data>
      <data key="e_organism">Homo sapiens</data>
      <data key="e_endometriosis:cost">100.297692052914</data>
    </edge>
    <edge source="n43" target="n58">
      <data key="e_neighborhood">0</data>
      <data key="e_fusion">0</data>
      <data key="e_cooccurence">136</data>
      <data key="e_coexpression">0</data>
      <data key="e_experimental">403</data>
      <data key="e_database">900</data>
      <data key="e_textmining">106</data>
      <data key="e_combined_score">950</data>
      <data key="e_organism">Homo sapiens</data>
      <data key="e_endometriosis:cost">100.398270895984</data>
    </edge>
    <edge source="n43" target="n59">
      <data key="e_neighborhood">0</data>
      <data key="e_fusion">0</data>
      <data key="e_cooccurence">0</data>
      <data key="e_coexpression">0</data>
      <data key="e_experimental">125</data>
      <data key="e_database">900</data>
      <data key="e_textmining">0</data>
      <data key="e_combined_score">908</data>
      <data key="e_organism">Homo sapiens</data>
      <data key="e_endometriosis:cost">100.623971385415</data>
    </edge>
    <edge source="n43" target="n60">
      <data key="e_neighborhood">0</data>
      <data key="e_fusion">0</data>
      <data key="e_cooccurence">0</data>
      <data key="e_coexpression">0</data>
      <data key="e_experimental">0</data>
      <data key="e_database">900</data>
      <data key="e_textmining">73</data>
      <data key="e_combined_score">903</data>
      <data key="e_organism">Homo sapiens</data>
      <data key="e_endometriosis:cost">100.173456325587</data>
    </edge>
    <edge source="n43" target="n63">
      <data key="e_neighborhood">0</data>
      <data key="e_fusion">0</data>
      <data key="e_cooccurence">10</data>
      <data key="e_coexpression">0</data>
      <data key="e_experimental">348</data>
      <data key="e_database">900</data>
      <data key="e_textmining">9</data>
      <data key="e_combined_score">933</data>
      <data key="e_organism">Homo sapiens</data>
      <data key="e_endometriosis:cost">100.516199218355</data>
    </edge>
    <edge source="n43" target="n78">
      <data key="e_neighborhood">0</data>
      <data key="e_fusion">0</data>
      <data key="e_cooccurence">0</data>
      <data key="e_coexpression">0</data>
      <data key="e_experimental">0</data>
      <data key="e_database">900</data>
      <data key="e_textmining">0</data>
      <data key="e_combined_score">900</data>
      <data key="e_organism">Homo sapiens</data>
      <data key="e_endometriosis:cost">100.202385215712</data>
    </edge>
    <edge source="n43" target="n80">
      <data key="e_neighborhood">0</data>
      <data key="e_fusion">0</data>
      <data key="e_cooccurence">0</data>
      <data key="e_coexpression">0</data>
      <data key="e_experimental">0</data>
      <data key="e_database">900</data>
      <data key="e_textmining">0</data>
      <data key="e_combined_score">900</data>
      <data key="e_organism">Homo sapiens</data>
      <data key="e_endometriosis:cost">100.487857629875</data>
    </edge>
    <edge source="n43" target="n81">
      <data key="e_neighborhood">0</data>
      <data key="e_fusion">0</data>
      <data key="e_cooccurence">0</data>
      <data key="e_coexpression">0</data>
      <data key="e_experimental">0</data>
      <data key="e_database">900</data>
      <data key="e_textmining">0</data>
      <data key="e_combined_score">900</data>
      <data key="e_organism">Homo sapiens</data>
      <data key="e_endometriosis:cost">100.254821226268</data>
    </edge>
    <edge source="n43" target="n82">
      <data key="e_neighborhood">0</data>
      <data key="e_fusion">0</data>
      <data key="e_cooccurence">0</data>
      <data key="e_coexpression">0</data>
      <data key="e_experimental">98</data>
      <data key="e_database">900</data>
      <data key="e_textmining">0</data>
      <data key="e_combined_score">905</data>
      <data key="e_organism">Homo sapiens</data>
      <data key="e_endometriosis:cost">100.252096837308</data>
    </edge>
    <edge source="n43" target="n85">
      <data key="e_neighborhood">0</data>
      <data key="e_fusion">0</data>
      <data key="e_cooccurence">0</data>
      <data key="e_coexpression">0</data>
      <data key="e_experimental">102</data>
      <data key="e_database">900</data>
      <data key="e_textmining">41</data>
      <data key="e_combined_score">906</data>
      <data key="e_organism">Homo sapiens</data>
      <data key="e_endometriosis:cost">100.207864197722</data>
    </edge>
    <edge source="n43" target="n86">
      <data key="e_neighborhood">0</data>
      <data key="e_fusion">0</data>
      <data key="e_cooccurence">0</data>
      <data key="e_coexpression">0</data>
      <data key="e_experimental">177</data>
      <data key="e_database">900</data>
      <data key="e_textmining">0</data>
      <data key="e_combined_score">914</data>
      <data key="e_organism">Homo sapiens</data>
      <data key="e_endometriosis:cost">100.363152954376</data>
    </edge>
    <edge source="n43" target="n89">
      <data key="e_neighborhood">0</data>
      <data key="e_fusion">0</data>
      <data key="e_cooccurence">0</data>
      <data key="e_coexpression">0</data>
      <data key="e_experimental">0</data>
      <data key="e_database">900</data>
      <data key="e_textmining">0</data>
      <data key="e_combined_score">900</data>
      <data key="e_organism">Homo sapiens</data>
      <data key="e_endometriosis:cost">100.576301592267</data>
    </edge>
    <edge source="n44" target="n68">
      <data key="e_neighborhood">0</data>
      <data key="e_fusion">0</data>
      <data key="e_cooccurence">0</data>
      <data key="e_coexpression">0</data>
      <data key="e_experimental">986</data>
      <data key="e_database">0</data>
      <data key="e_textmining">502</data>
      <data key="e_combined_score">993</data>
      <data key="e_organism">Homo sapiens</data>
      <data key="e_endometriosis:cost">100.872508407154</data>
    </edge>
    <edge source="n45" target="n46">
      <data key="e_neighborhood">0</data>
      <data key="e_fusion">0</data>
      <data key="e_cooccurence">0</data>
      <data key="e_coexpression">0</data>
      <data key="e_experimental">573</data>
      <data key="e_database">900</data>
      <data key="e_textmining">458</data>
      <data key="e_combined_score">974</data>
      <data key="e_organism">Homo sapiens</data>
      <data key="e_endometriosis:cost">100.823954120715</data>
    </edge>
    <edge source="n45" target="n54">
      <data key="e_neighborhood">0</data>
      <data key="e_fusion">0</data>
      <data key="e_cooccurence">0</data>
      <data key="e_coexpression">0</data>
      <data key="e_experimental">999</data>
      <data key="e_database">900</data>
      <data key="e_textmining">713</data>
      <data key="e_combined_score">999</data>
      <data key="e_organism">Homo sapiens</data>
      <data key="e_endometriosis:cost">100.422806349623</data>
    </edge>
    <edge source="n45" target="n57">
      <data key="e_neighborhood">0</data>
      <data key="e_fusion">0</data>
      <data key="e_cooccurence">0</data>
      <data key="e_coexpression">0</data>
      <data key="e_experimental">0</data>
      <data key="e_database">900</data>
      <data key="e_textmining">73</data>
      <data key="e_combined_score">903</data>
      <data key="e_organism">Homo sapiens</data>
      <data key="e_endometriosis:cost">100.82546240415</data>
    </edge>
    <edge source="n45" target="n68">
      <data key="e_neighborhood">0</data>
      <data key="e_fusion">0</data>
      <data key="e_cooccurence">0</data>
      <data key="e_coexpression">0</data>
      <data key="e_experimental">672</data>
      <data key="e_database">0</data>
      <data key="e_textmining">583</data>
      <data key="e_combined_score">857</data>
      <data key="e_organism">Homo sapiens</data>
      <data key="e_endometriosis:cost">100.74032819918</data>
    </edge>
    <edge source="n45" target="n70">
      <data key="e_neighborhood">0</data>
      <data key="e_fusion">0</data>
      <data key="e_cooccurence">0</data>
      <data key="e_coexpression">0</data>
      <data key="e_experimental">575</data>
      <data key="e_database">900</data>
      <data key="e_textmining">351</data>
      <data key="e_combined_score">970</data>
      <data key="e_organism">Homo sapiens</data>
      <data key="e_endometriosis:cost">100.496177539872</data>
    </edge>
    <edge source="n45" target="n77">
      <data key="e_neighborhood">0</data>
      <data key="e_fusion">0</data>
      <data key="e_cooccurence">0</data>
      <data key="e_coexpression">0</data>
      <data key="e_experimental">0</data>
      <data key="e_database">900</data>
      <data key="e_textmining">329</data>
      <data key="e_combined_score">930</data>
      <data key="e_organism">Homo sapiens</data>
      <data key="e_endometriosis:cost">100.413999273465</data>
    </edge>
    <edge source="n45" target="n79">
      <data key="e_neighborhood">0</data>
      <data key="e_fusion">0</data>
      <data key="e_cooccurence">0</data>
      <data key="e_coexpression">0</data>
      <data key="e_experimental">0</data>
      <data key="e_database">900</data>
      <data key="e_textmining">363</data>
      <data key="e_combined_score">933</data>
      <data key="e_organism">Homo sapiens</data>
      <data key="e_endometriosis:cost">100.63194920982</data>
    </edge>
    <edge source="n45" target="n87">
      <data key="e_neighborhood">0</data>
      <data key="e_fusion">0</data>
      <data key="e_cooccurence">0</data>
      <data key="e_coexpression">0</data>
      <data key="e_experimental">0</data>
      <data key="e_database">900</data>
      <data key="e_textmining">344</data>
      <data key="e_combined_score">931</data>
      <data key="e_organism">Homo sapiens</data>
      <data key="e_endometriosis:cost">100.704592579442</data>
    </edge>
    <edge source="n46" target="n54">
      <data key="e_neighborhood">0</data>
      <data key="e_fusion">0</data>
      <data key="e_cooccurence">0</data>
      <data key="e_coexpression">0</data>
      <data key="e_experimental">961</data>
      <data key="e_database">900</data>
      <data key="e_textmining">581</data>
      <data key="e_combined_score">998</data>
      <data key="e_organism">Homo sapiens</data>
      <data key="e_endometriosis:cost">100.563895870576</data>
    </edge>
    <edge source="n46" target="n57">
      <data key="e_neighborhood">0</data>
      <data key="e_fusion">0</data>
      <data key="e_cooccurence">0</data>
      <data key="e_coexpression">0</data>
      <data key="e_experimental">0</data>
      <data key="e_database">900</data>
      <data key="e_textmining">258</data>
      <data key="e_combined_score">922</data>
      <data key="e_organism">Homo sapiens</data>
      <data key="e_endometriosis:cost">100.966551925103</data>
    </edge>
    <edge source="n46" target="n68">
      <data key="e_neighborhood">0</data>
      <data key="e_fusion">0</data>
      <data key="e_cooccurence">0</data>
      <data key="e_coexpression">0</data>
      <data key="e_experimental">914</data>
      <data key="e_database">0</data>
      <data key="e_textmining">600</data>
      <data key="e_combined_score">964</data>
      <data key="e_organism">Homo sapiens</data>
      <data key="e_endometriosis:cost">100.881417720133</data>
    </edge>
    <edge source="n46" target="n70">
      <data key="e_neighborhood">0</data>
      <data key="e_fusion">0</data>
      <data key="e_cooccurence">0</data>
      <data key="e_coexpression">0</data>
      <data key="e_experimental">0</data>
      <data key="e_database">900</data>
      <data key="e_textmining">357</data>
      <data key="e_combined_score">932</data>
      <data key="e_organism">Homo sapiens</data>
      <data key="e_endometriosis:cost">100.637267060825</data>
    </edge>
    <edge source="n46" target="n77">
      <data key="e_neighborhood">0</data>
      <data key="e_fusion">0</data>
      <data key="e_cooccurence">0</data>
      <data key="e_coexpression">0</data>
      <data key="e_experimental">808</data>
      <data key="e_database">900</data>
      <data key="e_textmining">972</data>
      <data key="e_combined_score">999</data>
      <data key="e_organism">Homo sapiens</data>
      <data key="e_endometriosis:cost">100.555088794419</data>
    </edge>
    <edge source="n46" target="n79">
      <data key="e_neighborhood">0</data>
      <data key="e_fusion">0</data>
      <data key="e_cooccurence">0</data>
      <data key="e_coexpression">0</data>
      <data key="e_experimental">0</data>
      <data key="e_database">900</data>
      <data key="e_textmining">511</data>
      <data key="e_combined_score">949</data>
      <data key="e_organism">Homo sapiens</data>
      <data key="e_endometriosis:cost">100.773038730773</data>
    </edge>
    <edge source="n46" target="n87">
      <data key="e_neighborhood">0</data>
      <data key="e_fusion">0</data>
      <data key="e_cooccurence">0</data>
      <data key="e_coexpression">0</data>
      <data key="e_experimental">569</data>
      <data key="e_database">900</data>
      <data key="e_textmining">481</data>
      <data key="e_combined_score">975</data>
      <data key="e_organism">Homo sapiens</data>
      <data key="e_endometriosis:cost">100.845682100396</data>
    </edge>
    <edge source="n47" target="n71">
      <data key="e_neighborhood">0</data>
      <data key="e_fusion">0</data>
      <data key="e_cooccurence">0</data>
      <data key="e_coexpression">0</data>
      <data key="e_experimental">621</data>
      <data key="e_database">0</data>
      <data key="e_textmining">984</data>
      <data key="e_combined_score">993</data>
      <data key="e_organism">Homo sapiens</data>
      <data key="e_endometriosis:cost">100.450240789914</data>
    </edge>
    <edge source="n48" target="n56">
      <data key="e_neighborhood">0</data>
      <data key="e_fusion">0</data>
      <data key="e_cooccurence">0</data>
      <data key="e_coexpression">0</data>
      <data key="e_experimental">567</data>
      <data key="e_database">900</data>
      <data key="e_textmining">891</data>
      <data key="e_combined_score">994</data>
      <data key="e_organism">Homo sapiens</data>
      <data key="e_endometriosis:cost">100.549451150904</data>
    </edge>
    <edge source="n48" target="n57">
      <data key="e_neighborhood">0</data>
      <data key="e_fusion">0</data>
      <data key="e_cooccurence">0</data>
      <data key="e_coexpression">0</data>
      <data key="e_experimental">0</data>
      <data key="e_database">900</data>
      <data key="e_textmining">0</data>
      <data key="e_combined_score">900</data>
      <data key="e_organism">Homo sapiens</data>
      <data key="e_endometriosis:cost">100.891731087985</data>
    </edge>
    <edge source="n48" target="n58">
      <data key="e_neighborhood">0</data>
      <data key="e_fusion">0</data>
      <data key="e_cooccurence">0</data>
      <data key="e_coexpression">0</data>
      <data key="e_experimental">0</data>
      <data key="e_database">900</data>
      <data key="e_textmining">243</data>
      <data key="e_combined_score">921</data>
      <data key="e_organism">Homo sapiens</data>
      <data key="e_endometriosis:cost">100.650029993974</data>
    </edge>
    <edge source="n48" target="n62">
      <data key="e_neighborhood">0</data>
      <data key="e_fusion">0</data>
      <data key="e_cooccurence">0</data>
      <data key="e_coexpression">0</data>
      <data key="e_experimental">0</data>
      <data key="e_database">900</data>
      <data key="e_textmining">0</data>
      <data key="e_combined_score">900</data>
      <data key="e_organism">Homo sapiens</data>
      <data key="e_endometriosis:cost">100.674008706263</data>
    </edge>
    <edge source="n48" target="n64">
      <data key="e_neighborhood">0</data>
      <data key="e_fusion">0</data>
      <data key="e_cooccurence">0</data>
      <data key="e_coexpression">0</data>
      <data key="e_experimental">0</data>
      <data key="e_database">900</data>
      <data key="e_textmining">110</data>
      <data key="e_combined_score">907</data>
      <data key="e_organism">Homo sapiens</data>
      <data key="e_endometriosis:cost">100.579702220525</data>
    </edge>
    <edge source="n48" target="n65">
      <data key="e_neighborhood">0</data>
      <data key="e_fusion">0</data>
      <data key="e_cooccurence">0</data>
      <data key="e_coexpression">0</data>
      <data key="e_experimental">576</data>
      <data key="e_database">900</data>
      <data key="e_textmining">255</data>
      <data key="e_combined_score">965</data>
      <data key="e_organism">Homo sapiens</data>
      <data key="e_endometriosis:cost">100.42014221437</data>
    </edge>
    <edge source="n48" target="n75">
      <data key="e_neighborhood">0</data>
      <data key="e_fusion">0</data>
      <data key="e_cooccurence">0</data>
      <data key="e_coexpression">0</data>
      <data key="e_experimental">0</data>
      <data key="e_database">800</data>
      <data key="e_textmining">68</data>
      <data key="e_combined_score">805</data>
      <data key="e_organism">Homo sapiens</data>
      <data key="e_endometriosis:cost">100.601400265615</data>
    </edge>
    <edge source="n48" target="n84">
      <data key="e_neighborhood">0</data>
      <data key="e_fusion">0</data>
      <data key="e_cooccurence">0</data>
      <data key="e_coexpression">0</data>
      <data key="e_experimental">576</data>
      <data key="e_database">900</data>
      <data key="e_textmining">350</data>
      <data key="e_combined_score">970</data>
      <data key="e_organism">Homo sapiens</data>
      <data key="e_endometriosis:cost">100.655119487088</data>
    </edge>
    <edge source="n48" target="n88">
      <data key="e_neighborhood">0</data>
      <data key="e_fusion">0</data>
      <data key="e_cooccurence">0</data>
      <data key="e_coexpression">0</data>
      <data key="e_experimental">0</data>
      <data key="e_database">900</data>
      <data key="e_textmining">125</data>
      <data key="e_combined_score">908</data>
      <data key="e_organism">Homo sapiens</data>
      <data key="e_endometriosis:cost">100.588970873033</data>
    </edge>
    <edge source="n49" target="n54">
      <data key="e_neighborhood">0</data>
      <data key="e_fusion">0</data>
      <data key="e_cooccurence">0</data>
      <data key="e_coexpression">0</data>
      <data key="e_experimental">961</data>
      <data key="e_database">900</data>
      <data key="e_textmining">201</data>
      <data key="e_combined_score">996</data>
      <data key="e_organism">Homo sapiens</data>
      <data key="e_endometriosis:cost">100.261388233381</data>
    </edge>
    <edge source="n50" target="n51">
      <data key="e_neighborhood">0</data>
      <data key="e_fusion">0</data>
[truncated: 79,720 more chars]
